# Supplementary material for: Selict-seq profiles genome-wide off-target effects in adenosine base editing
Source: Nucleic Acids Res. 2025 Apr 10;53(7):gkaf281. doi: 10.1093/nar/gkaf281 (PMC11983105; doi:10.1093/nar/gkaf281)
Supplement: gkaf281_Supplemental_Files [file gkaf281_supplemental_files.zip]

Archive with 3 entries (3 files):
- NAR_SI_revised 2.pdf
- Supplementary Table1.xlsx
- Supplementary Table2.xlsx
