# Supplementary material for: Selict-seq profiles genome-wide off-target effects in adenosine base editing
Source: Nucleic Acids Res. 2025 Apr 10;53(7):gkaf281. doi: 10.1093/nar/gkaf281 (PMC11983105; doi:10.1093/nar/gkaf281)
Supplement: gkaf281_Supplemental_Files [file gkaf281_supplemental_files.zip › Supplementary Table1.xlsx]

## Sheet: EMX1_primers_Selict_seq
Supplementary Table 1. DNA sequences for targeted sequencing, library construction and enrichment magnification validation
#Chromosome	Start	End	Name	Strand	Target_site	Target_sequence	Offtarget_sequence	Mismatch_total	Left_primer	Right_primer
chr2	72933852	72933875	Target	+	EMX1	GAGTCCGAGCAGAAGAAGAANRG	GAGTCCGAGCAGAAGAAGAAGGG	0	CAGGTGAAGGTGTGGTTCCAG	GTTGCCCACCCTAGTCATTGG
chr1	68237412	68237432	OT-1	-	EMX1	GAGTCCGAGCAGAAGAAGAANRG	GGGTCC--GCAGAAAAAGAAGGG	2	TTTCACCACACACACACACAC	GAGGAGGTGGAGATGCAAAAC
chr7	96165230	96165252	OT-2	+	EMX1	GAGTCCGAGCAGAAGAAGAANRG	CCATGGCAGCAGAAGAAGAAGGG	6	CTGCAGTCCTCAGGATACATC	TCTACCTATCAGCCTGCCTTC
chr9	135992951	135992973	OT-4	-	EMX1	GAGTCCGAGCAGAAGAAGAANRG	TTGTCCCTCCAGAAAAAGAAGGG	6	CAGTGATTACAAACAGTGCAGC	GAAGCTGCTAAGTGCTCAGAC
chr1	30097868	30097890	OT-5	+	EMX1	GAGTCCGAGCAGAAGAAGAANRG	GAGCTCATACAGAAGAAGAAGAG	5	TATGGACCACAGCTCAGGAAG	TGCCTTCCACCATTGATTGTG
chr1	160425469	160425492	OT-6	-	EMX1	GAGTCCGAGC-AGAAGAAGAANRG	AAAAAAGAGCAAGAAGAAGAAGGG	5	TGAGACCTCAGTGTGACTGTG	AGGAAGAAGCGAGGAGAGAAG
chr4	88936367	88936389	OT-9	+	EMX1	GAGTCCGAGCAGAAGAAGAANRG	CAATCACGGCAGAAGAAGAAGGG	5	CAGCAGGCCATACAGAACATC	ATCCCCTTGGTGATGAGTGAG
chr3	37740477	37740499	OT-10	-	EMX1	GAGTCCGAGCAGAAGAAGAANRG	GAAGAGGAGCAAAAGAAGAAGGG	5	GAACATGTACCCAAGAGCCAC	GATTCCAACCAGCTCAGTCAG
chr3	57406756	57406778	OT-11	-	EMX1	GAGTCCGAGCAGAAGAAGAANRG	AATTTAGATATAAAGAAGAAGGG	8	ATCTCTTATTCCCTCACCCCC	GCGACAGAATGAGACTCCATC
chr15	96036508	96036531	OT-12	-	EMX1	GAGTCCGAGC-AGAAGAAGAANRG	TAGGCGTATCTAAAAGAAGAAGGG	6	TGCAATTTTGAAAGCTGCACC	GCGGCAGAAATGAAAAAGCTC
chr8	125638055	125638077	OT-13	+	EMX1	GAGTCCGAGCAGAAGAAGAANRG	ATGAGGGGGCAGAAGAAGAAAGG	6	TTACAGAACACATCCGCTTGG	CATTTCTCTCCTCTCCTCCCC
chr22	43395285	43395308	OT-14	-	EMX1	GAGTCCGAGCA-GAAGAAGAANRG	TGGAACAAGCAGGAAGAAGAAGGG	5	ATGAGGGAATGAGGCTGGATC	TGTCTGTACCAAGGTCACCTC
chr15	77517897	77517919	OT-16	-	EMX1	GAGTCCGAGCAGAAGAAGAANRG	CCCATTTTACAGAAGAAGAAAGG	9	GGAGACACTTCGCATACACTG	AGTGAACACAGGGATAGGTGG
chr7	22017584	22017608	OT-17	-	EMX1	GAGTCCGAG-CA-GAAGAAGAANRG	GAGTCCAGGTCAGGAAGAAGAAGGG	2	CCAGTTGCCAGTTAAGACCTG	GAGGCAACAAGGAATCCATGG
chr22	17749661	17749683	OT-20	-	EMX1	GAGTCCGAGCAGAAGAAGAANRG	AAGAGATTTAAGAAGAAGAAAGG	8	TCCTCATAGCAATGGCATTGG	GAGGTCGAGGCTACAGTGAG
chrX	130025047	130025069	OT-22	+	EMX1	GAGTCCGAGCAGAAGAAGAANRG	TCTTCCCCACAGAAGAAGAAGAG	6	TCTGTACATCCCATCCACAGG	GGTCTTTCTCACCTTTCGACG
chr9	41056110	41056132	OT-23	-	EMX1	GAGTCCGAGCAGAAGAAGAANRG	TGGCTGGAACAGAAGAAGGAGGG	7	CAATAGCATTCCTTGTCCCCC	CTGAGGCAGGATCATGTTTGG
chr1	73267702	73267724	OT-25	-	EMX1	GAGTCCGAGCAGAAGAAGAANRG	TCCACAATATAGAAGAAGAAGGG	9	TGGCTTAATGATACTCCCCTTC	ATTTCCCTGAGAAGCTGCAAC
chr1	154330384	154330406	OT-30	+	EMX1	GAGTCCGAGCAGAAGAAGAANRG	ATTTTGTTGCAGAAGAAGAAAGG	7	GGGAAGAATTTGATGACCCCC	AACAGAGAGAGGGAACAGGTG
chr18	74820036	74820057	OT-34	+	EMX1	GAGTCCGAGCAGAAGAAGAANRG	GAGTATTA-CAGAAGAAGAAAGG	3	CTTTGTTCATTGTGCTGCCTC	CAACTGCTTCCCTTACACTGG
chrX	124405837	124405859	OT-37	-	EMX1	GAGTCCGAGCAGAAGAAGAANRG	AAGGAAGAACAGAAGAAGAAAGG	5	GTGCACTTGTCCTCTAGCTTC	TCAATGCCAACATGGGTGAAG
chr4	169883519	169883541	OT-45	+	EMX1	GAGTCCGAGCAGAAGAAGAANRG	TGGCTTTATAAGAAGAAGAAGAG	8	CCCCAATGTGGCAGTATTGAG	GAGAACCTTCTTGCTCCTTGC
chr3	29412353	29412374	OT-48	+	EMX1	GAGTCCGAGCAGAAGAAGAANRG	GAGAACT-GCAGAAGGAGAAGGG	4	TATTCTCCCTGGCCAGTGATG	CTTGCCTTTATGCTTCTGGGG
chr8	122140641	122140663	OT-52	-	EMX1	GAGTCCGAGCAGAAGAAGAANRG	TACATAAAACAGAAAAAGAAGGG	8	GGGTTGAATGTCCATCTAGCG	TACTGGGAAATGCCAGCTTTG
chr4	138395826	138395846	OT-54	+	EMX1	GAGTCCGAGCAGAAGAAGAANRG	GATTCCA--CAGAAGAAGAAAGG	2	GAACCAATCAGTCTCTGCACC	GCTCCCATGAACCTACAACAC
chr17	8354410	8354432	OT-55	+	EMX1	GAGTCCGAGCAGAAGAAGAANRG	TACACTTGACAGAAGAAGAAGGG	7	ACAATCAGACAGCAAGGCTTG	CTCGAATTCCTCAGCTCAACC
chr13	62953498	62953520	OT-63	-	EMX1	GAGTCCGAGCAGAAGAAGAANRG	GTGAACAAGCAAAAGAAGAAGAG	5	CCTTTTCCATTGCAACTCCTC	ACTACAATCCTGACTCTGCTG
chr18	23059656	23059678	OT-66	+	EMX1	GAGTCCGAGCAGAAGAAGAANRG	ACCTGCTACTACAAGAAGAAGGG	8	TCCCCAGAACCAGAACTCAAG	ATGGTGAGTTGCTTCCCAAAC
chr11	121004461	121004483	OT-70	+	EMX1	GAGTCCGAGCAGAAGAAGAANRG	GCATAATTAATGAAGAAGAAGGG	9	GTAAGGGCCCTTCTTTCATGC	AGGGAAGAATGGGGACTTCTG
chr5	72186825	72186846	OT-75	+	EMX1	GAGTCCGAGCAGAAGAAGAANRG	GGGGGAGA-CAAAAGAAGAAGGG	5	AGAGGTAGGTTCGTGTCTGAG	AAGTGTTGACTGTTCCAACCC
chr7	32479158	32479181	OT-87	-	EMX1	GAGTCCGA-GCAGAAGAAGAANRG	CAGCCACACACAGGAGAAGAAGGG	6	AGGTTACAAAGCCACTTGGTG	AACCAAACCAGTGACAAGAGC
chr3	156311069	156311091	OT-164	-	EMX1	GAGTCCGAGCAGAAGAAGAANRG	CATTAAGAGCAGGAGAAGAAGGG	5	AAGCAGGTGCAAGTGAAAGAG	CGTTCTAAGATTCAGCCCTGC
chr16	66442438	66442460	OT-176	+	EMX1	GAGTCCGAGCAGAAGAAGAANRG	TAGTAAAGCAGGAAGAAGAAGGG	8	TCTAAGGAAGGAGGGGTTTGG	CTTGCCCCAGCTGATAAGAAG
chr4	6017962	6017984	OT-183	+	EMX1	GAGTCCGAGCAGAAGAAGAANRG	GGTACAGAGCAGAAGAAGGAGGG	5	TTGGCTGCACCTAAATGGAAG	TTGAATCACACCACACAGCTG
chr7	66736419	66736441	OT-254	+	EMX1	GAGTCCGAGCAGAAGAAGAANRG	CCCTATAGACAGAAGAAGAAGGG	8	TGGAAAGCAAGGACAGGAATG	TGCCCAAAATGCTCTTACCAC
chr8	114592128	114592150	OT-702	+	EMX1	GAGTCCGAGCAGAAGAAGAANRG	GAGGGAGAGAAAAAGGAGAAGAG	6	GATTTGAATGGCTGCTGTTGC	TGGAACCATGCAACTTCACTC

## Sheet: RNF2_primers_Selict_seq
Supplementary Table 1. DNA sequences for targeted sequencing, library construction and enrichment magnification validation
#Chromosome	Start	End	Name	Strand	Target_site	Target_sequence	Offtarget_sequence	Mismatch_total	Left_primer	Right_primer
chr11	47494315	47494336	OT-1	+	RNF2	GTCATCTTAGTCATTACCTGNRG	GCAGTAATAGTAA-TACCTGAGG	6	GGATGAAACCTACCCCCTCTC	TTTTGTTCCCTCGTGTGTCTC
chr18	39545542	39545564	OT-2	-	RNF2	GTCATCTTAGTCATTACCTGNRG	GGCAAAAAGAACATTACCTGAGG	8	ACCAAAAATGTTGATTCCCTGC	TGAAGCAAAAGTATCCACCACG
chr1	55609680	55609702	OT-3	-	RNF2	GTCATCTTAGTCATTACCTGNRG	AGAACATTGATCATTACCTGAGG	7	CTAAGAACTGCTTTGCACCCC	AACTGTGTGACACTGAGCAAC
chr12	31060753	31060776	OT-4	+	RNF2	GTCATCTTAGT-CATTACCTGNRG	CTCCTCACTCTCCATTACCTGAGG	6	ATAAGCACGCTTCCCAGAAAG	GCAAAGCCTCAGCATCATTTG
chr5	127564055	127564076	OT-5	+	RNF2	GTCATCTTAGTCATTACCTGNRG	AGTATAGCTGT-ATTACCTGAGG	7	GGAACCAAAATCCACTGCCTC	CTAAGCAGGCATCCTTTGGTC
chr13	107201828	107201848	OT-6	-	RNF2	GTCATCTTAGTCATTACCTGNRG	GGAATAT--GTCATTACCTGAGG	3	GCTTTCTCAGCCCACTTACAC	GAGTCTGAAAATGCCGACCTC
chr3	178588277	178588299	OT-7	+	RNF2	GTCATCTTAGTCATTACCTGNRG	AGCTCTGTCACCATTACCTGAGG	9	GTCCCATGCAAAAAAAAGGCC	AGACACGACACAGGTGAGAAG
chr2	145258604	145258626	OT-8	+	RNF2	GTCATCTTAGTCATTACCTGNRG	AGCCTCATCTCTATTACCTGAGG	8	TGCTTTGGCTTAACTGGGTTC	TGTGTAAGCCTGGTCAGAGAG
chr15	100160240	100160262	OT-9	-	RNF2	GTCATCTTAGTCATTACCTGNRG	TGAAAAGTTCTCATTACCTGAGG	8	ACTCTCCCTGTAGGCATTCTC	CTCCTCCCATTGTGGTTTTCC
chr1	147993063	147993084	OT-10	-	RNF2	GTCATCTTAGTCATTACCTGNRG	ATGGTCATAGT-ATCACCTGAGG	5	CTGTTAGAGGCCAGTGGTTTC	TAGTTTCTTGGCTCCTCTCCG
chr16	64196175	64196196	OT-11	+	RNF2	GTCATCTTAGTCATTACCTGNRG	GGGAACTCACT-ATTACCTGAGG	5	CCCACATATGTACCCCTGAAC	TCACAAAACAGTGCTGGAGAC
chr5	93183373	93183395	OT-12	+	RNF2	GTCATCTTAGTCATTACCTGNRG	CCTATTACAGTTATTACCTGAGG	7	TGATTCTACAGAGAGTTCAGAGC	AATCCAGCTGTGTGAAGGATG
chr1	68976489	68976511	OT-13	+	RNF2	GTCATCTTAGTCATTACCTGNRG	CTAAAAAGAACAATTACCTGAGG	9	CCCCTAAGGCTCTCCAAGTAG	AGGTGATTTGCTGCAGAGTTG
chr3	29383979	29384001	OT-15	+	RNF2	GTCATCTTAGTCATTACCTGNRG	TTGAAATAAACCATTACCTGAGG	7	AGTACTCAGCCCATAGTGAGC	AAACAATCTACCTGGCTTGGC
chr2	69917357	69917378	OT-17	+	RNF2	GTCATCTTAGTCATTACCTGNRG	CCCACCTTAG-CATTACCTGAAG	3	AGGATGTGAGCAGCATTACTTG	AAAGTGCCTTCATACCCATGC
chr12	113767541	113767563	OT-32	+	RNF2	GTCATCTTAGTCATTACCTGNRG	CTGACATTCTCCATTACCTAAGG	8	TCATGTCTGATCTGGTCCTGG	CTTGGGGAGAGCAAGAAATGG

## Sheet: HEK2_primers_Selict_seq
Supplementary Table 1. DNA sequences for targeted sequencing, library construction and enrichment magnification validation
#Chromosome	Start	End	Name	Strand	Target_site	Target_sequence	Offtarget_sequence	Mismatch_total	Left_primer	Right_primer
chr5	87944780	87944802	Target	+	HEK293_site_2	GAACACAAAGCATAGACTGCNRG	GAACACAAAGCATAGACTGCGGG	0	GATAACAAGACCTGGCTGAGC	AAGGGGGAAAAATTGTCCAGC
chr22	24954034	24954056	OT-3	-	HEK293_site_2	GAACACAAAGCATAGACTGCNRG	AAGGAGAGGCCATAGACTGAGGG	8	AGGATGGATCGGAATGAAGGG	GCTCTCTAATCCTGCGGTTTC
chr5	59041061	59041084	OT-4	-	HEK293_site_2	GAACACA-AAGCATAGACTGCNRG	GTATATATTTACATAGACTGCGGG	6	AGTTGTTACATGTGCCACGTG	TGGGGAAGCTATACAGAGCAG
chr18	74497156	74497179	OT-5	+	HEK293_site_2	GAACA-CAAAGCATAGACTGCNRG	GATCATCCAAGCATAGACTGCAGG	2	TCTGGGGCAGGTGTCTTATTC	CCAATCTGCCCAAGCTAGAAC
chr2	79322262	79322284	OT-7	+	HEK293_site_2	GAACACAAAGCATAGACTGCNRG	TCTTAGGTGATATAGACTGCGGG	10	GATAACAAGACCTGGCTGAGC	AAGGGGGAAAAATTGTCCAGC
chr18	74239940	74239962	OT-8	-	HEK293_site_2	GAACACAAAGCATAGACTGCNRG	CATCAGAGACTATAGACTGCAGG	6	ATAAAGAGACCCAGAGGCCTC	ATGAAAGCATCCCCGAGAGAG
chr15	75095803	75095825	OT-11	-	HEK293_site_2	GAACACAAAGCATAGACTGCNRG	CCAGAGAGAAAATAGACTGCAGG	7	AGCCTCTATTGGATTCAGGGG	TGTCTTTGGGAGGCAAATGTC
chr14	100123706	100123728	OT-12	+	HEK293_site_2	GAACACAAAGCATAGACTGCNRG	CTCCTAGAGGCATACACTGCGGG	8	ATCCAGAGAAGGTAACCCAGC	TCTGTAGAATGCCAGACTCCC
chr7	76048961	76048984	OT-13	+	HEK293_site_2	GAACACAAAGCAT-AGACTGCNRG	ATTGAAGAAGCTTAAGACTGCGGG	7	AGAGTTATGACGGGAGAAGGC	AAGGTGTAGGAAGGCAGTAGG
chr9	100166861	100166883	OT-14	-	HEK293_site_2	GAACACAAAGCATAGACTGCNRG	ATATGTTGGGCATAGACTGCAGG	8	GCCACCATCATGTTGGGTTAG	TTAAAGGGTCTGGAGCAGAGG
chr7	37921558	37921580	OT-15	-	HEK293_site_2	GAACACAAAGCATAGACTGCNRG	GAAGACACGCCCTAGACTGCAGG	5	TGAATGAACACAGGCGCTTC	CTCTGTCCCCAAACCACAAAC
chr9	14094677	14094699	OT-16	+	HEK293_site_2	GAACACAAAGCATAGACTGCNRG	CACCAAATATCATAAACTGCAGG	6	GCAAAGTACTCTTGTGGGCTC	TTTTCAAAACCGTTGGTCCCC
chr9	21745938	21745960	OT-19	-	HEK293_site_2	GAACACAAAGCATAGACTGCNRG	CAAAGTGTACCATAGACTGTGGG	8	AACCCTGCCAAAACCTTGATC	AGATTAGTGCTGGGGAGGATG

## Sheet: EMX1_primers_GUIDE-seq
Supplementary Table 1. DNA sequences for targeted sequencing, library construction and enrichment magnification validation
#Chromosome	Start	End	Name	Strand	Target_site	Target_sequence	Offtarget_sequence	Mismatch_total	Left_primer	Right_primer
chr2	72933853	72933875	Target	+	EMX1	GAGTCCGAGCAGAAGAAGAANRG	GAGTCCGAGCAGAAGAAGAAGGG	0	CAGGTGAAGGTGTGGTTCCAG	GTTGCCCACCCTAGTCATTGG
chr5	45358959	45358981	OT-1	-	EMX1	GAGTCCGAGCAGAAGAAGAANRG	GAGTTAGAGCAGAAGAAGAAAGG	2	TGCCCAATCATTGATGCTTTT	AACATTTACCATAGACTATCACCT
chr15	43817549	43817571	OT-2	+	EMX1	GAGTCCGAGCAGAAGAAGAANRG	GAGTCTAAGCAGAAGAAGAAGAG	2	AGTAGCCTCTTTCTCAATGTGC	GCTTTCACAAGGATGCAGTCTC
chr2	218980331	218980353	OT-3	+	EMX1	GAGTCCGAGCAGAAGAAGAANRG	GAGGAGGCCGAGCAGAAGAAAGA	7	GAGCTAGACTCCGAGGGGA	TCCTCGTCCTGCTCTCACTT
chr8	127788996	127789018	OT-4	+	EMX1	GAGTCCGAGCAGAAGAAGAANRG	GAGTCCTAGCAGGAGAAGAAGAG	2	AGAGGCTGAAGAGGAAGACCA	GGCCCAGCTGTGCATTCTAT
chr5	9227034	9227056	OT-5	+	EMX1	GAGTCCGAGCAGAAGAAGAANRG	AAGTCTGAGCACAAGAAGAATGG	3	GCACCCGGATGTAGTTCTG	AGCTCTGTTGTTATTTTTTGGTCA
chrX	53440758	53440780	OT-6	-	EMX1	GAGTCCGAGCAGAAGAAGAANRG	GAGTCCGGGAAGGAGAAGAAAGG	3	CCAAGAGGGCCAAGTCCTG	CAGCGAGGAGTGACAGCC
chr5	147453621	147453643	OT-7	-	EMX1	GAGTCCGAGCAGAAGAAGAANRG	GAGCCGGAGCAGAAGAAGGAGGG	3	GGGATGTTCTTCTTGCCTTGGT	TTACTATTGTCTCTGGCAGCCG
chr1	23394119	23394141	OT-8	-	EMX1	GAGTCCGAGCAGAAGAAGAANRG	AAGTCCGAGGAGAGGAAGAAAGG	3	GCCCAAGAGACATCACCACTT	CTCTTGAGCTCTTGGTAGATATGT
chr3	4989913	4989932	OT-9	+	EMX1	GAGTCCGAGCAGAAGAAGAANRG	GAATCCAAGCAGGAGAAGAA---	3	CCCACCTTTGAGGAGGCAAA	TTTTCCATCTGAGAAGAGAGTGGT
chr6	9118560	9118582	OT-10	-	EMX1	GAGTCCGAGCAGAAGAAGAANRG	ACGTCTGAGCAGAAGAAGAATGG	3	GCAATGCTCTCGTCTTCCTGCA	AGTAAAGTCATACCTTGGCCCTTC
chr13	27195504	27195526	OT-11	+	EMX1	GAGTCCGAGCAGAAGAAGAANRG	GAGTAGGAGCAGGAGAAGAAGGA	3	TCTTTAAGTCACTCCTGCTCCC	AAAGAGATGGCTAGAGGGTGACTA
chr15	99752257	99752279	OT-12	+	EMX1	GAGTCCGAGCAGAAGAAGAANRG	AAGTCCCGGCAGAGGAAGAAGGG	4	CCCACTGCTGGCCATCTGA	GCGTGAGTGATAAGTGGCATTTGA
chr3	95971336	95971358	OT-13	-	EMX1	GAGTCCGAGCAGAAGAAGAANRG	TCATCCAAGCAGAAGAAGAAGAG	4	GAAAGGGACATTGGAAGGCAC	TCCTAGCTATCTTAACACCTCCCT
chr2	217513379	217513401	OT-14	-	EMX1	GAGTCCGAGCAGAAGAAGAANRG	GAGTCTAAGCAGGAGAATAAAGG	4	ATTCTGTCAAAGTCTCCCTGGC	TCCCTGCATTTCTTATCACACTTG
chr10	57088952	57088974	OT-15	+	EMX1	GAGTCCGAGCAGAAGAAGAANRG	GAGCACGAGCAAGAGAAGAAGGG	4	AAAGTGTGTGTTGTGGTAGCCT	CGTGGTTCTGCAGTCTATATGGAA

## Sheet: ssDNA_library_sequence
Supplementary Table 1. DNA sequences for targeted sequencing, library construction and enrichment magnification validation
Ad1_R	SpacerC12-AA[SpacerC12]CTTCCGATCTNCNNNN-AmC6	AmC6: 3'amino modifier C6
Ad1_F	Phos-AGATCGGAAG[SpacerC12]-AAA[SpacerC12]-biotin	Phos: Phosphate
Ad2_F	Phos-AGATCGGAAGAGCACACGTCTG-SpacerC3
Ad2_R	GCTCTTCCGATC-Inverted dT
Primer	ACACGACGCTCTTCC*GA*TC*T	*:Phosphorthioate

## Sheet: Model_sequence
Supplementary Table 1. DNA sequences for targeted sequencing, library construction and enrichment magnification validation
Reference	ATGACGTTATCTGGCGGTGGAGATGGCTCCGTGTGGCAGAGCTGAAAGAGGAGCTTGATGACACGTAATGCTTGCGTGGCAAACGTCAGCATG
dI	ATGACGGCGGTAAGCACGAACTCAGGCTCCGTGTGGCAGAGCTGAAAGAGGAGCTTGATGACACGGGAAATACCGTGGTGTGGCTGATdITCAG
dI_reverse	ACTGACATCAGCCACACCACGGTATTTCCCGTGTCATCAAGCTCCTCTTTCAGCTCTGCCACACGGAGCCTGAGTTCGTGCTTACCGCCGTCAT
referenceI_reverse	ACATGCTGACGTTTGCCACGCAAGCATTACGTGTCATCAAGCTCCTCTTTCAGCTCTGCCACACGGAGCCATCTCCACCGCCAGATAACGTCAT
dI_reverse_4	AAAACTGACATCAGCCACACCACGGTATTTCCCGTGTCATCAAGCTCCTCTTTCAGCTCTGCCACACGGAGCCTGAGTTCGTGCTTACCGCCGTCAT
referenceI_reverse_4	AAAACATGCTGACGTTTGCCACGCAAGCATTACGTGTCATCAAGCTCCTCTTTCAGCTCTGCCACACGGAGCCATCTCCACCGCCAGATAACGTCAT
Reference_qpcr_forward	TTATCTGGCGGTGGAGATG
Reference_qpcr_reverse	GTTTGCCACGCAAGCATTA
dI_qpcr_reverse	GCGGTAAGCACGAACTCAG
dI_qpcr_forward	GCCACACCACGGTATTTCC
