# Supplementary material for: Selict-seq profiles genome-wide off-target effects in adenosine base editing
Source: Nucleic Acids Res. 2025 Apr 10;53(7):gkaf281. doi: 10.1093/nar/gkaf281 (PMC11983105; doi:10.1093/nar/gkaf281)
Supplement: gkaf281_Supplemental_Files [file gkaf281_supplemental_files.zip › Supplementary Table2.xlsx]

## Sheet: 293T.ABE8e.EMX1_Selict-seq
Supplementary Table 2. Selict-seq captured editing sites
chrom	site	region_index	align_chr_name	align_chr_start	align_chr_end	align_strand	align_dist_to_signal	PAM_type	PAM_seq	align_total_match	align_total_mismatch	align_total_gap	dna_bulge_num	rna_bulge_num	head_mismatch	head_gap	seed_mismatch	seed_gap	align_penalty_score	align_target_seq	align_info_state	align_query_seq	score	mutation.rate	type	name	mutation.1	mutation.2	mutation.average	mutation.rate.(%)
chr1	68237424	chr1_68237324_68237524	chr1	68237412	68237432	-	0	NGG	GGG	16	2	2	0	2	1	2	1	0	65.9091	GGGTCC--GCAGAAAAAGAAGGG	|.||||--||||||.|||||..|	GAGTCCGAGCAGAAGAAGAANRG	130.066	0.93829	within protospacer	OT-1	0.151529	0.151149	0.151339	15.13
chr7	96165240	chr7_96165140_96165340	chr7	96165230	96165252	+	0	NGG	GGG	14	6	0	0	0	6	0	0	0	31.6364	CCATGGCAGCAGAAGAAGAAGGG	...|...|||||||||||||..|	GAGTCCGAGCAGAAGAAGAANRG	97.0162	0.931859	within protospacer	OT-2	0.164992	0.20441	0.184701	18.47
chr1	241796334	chr1_241796234_241796434	chr1	241796327	241796348	+	0	NGG	GGG	13	6	1	0	1	5	0	0	0	63	GCATTACAGGA-AAGAAGAAGGG	|..|...||.|-||||||||..|	GAGTCCGAGCAGAAGAAGAANRG	68.6992	0.823197	within protospacer	OT-3	n.d.	n.d.	n.d.	n.d.
chr9	135992963	chr9_135992863_135993063	chr9	135992951	135992973	-	0	NGG	GGG	14	6	0	0	0	3	0	1	0	46.3636	TTGTCCCTCCAGAAAAAGAAGGG	..||||...|||||.|||||..|	GAGTCCGAGCAGAAGAAGAANRG	68.505	0.87	within protospacer	OT-4	0.085956	0.106894	0.096425	9.64
chr1	30097876	chr1_30097776_30097976	chr1	30097868	30097890	+	0	NAG	GAG	15	5	0	0	0	3	0	0	0	45	GAGCTCATACAGAAGAAGAAGAG	|||..|...|||||||||||..|	GAGTCCGAGCAGAAGAAGAANRG	63.8793	0.734326	within protospacer	OT-5	0.0595497	0.0683802	0.063965	6.4
chr1	160425482	chr1_160425382_160425582	chr1	160425469	160425492	-	0	NGG	GGG	15	5	1	1	0	5	0	0	0	49.5455	AAAAAAGAGCAAGAAGAAGAAGGG	.|....||||-||||||||||..|	GAGTCCGAGC-AGAAGAAGAANRG	63.3512	0.825562	within protospacer	OT-6	0.0363163	0.0212845	0.0288004	2.88
chr4	162972346	chr4_162972246_162972446	chr4	162972336	162972358	+	0	NAG	GAG	15	5	0	0	0	5	0	0	0	36.8182	AAGCAGAAGCAGAAGAAGAAGAG	.||....|||||||||||||..|	GAGTCCGAGCAGAAGAAGAANRG	62.5479	0.919943	within protospacer	OT-7	n.d.	n.d.	n.d.	n.d.
chr11	132400373	chr11_132400273_132400473	chr11	132400365	132400387	+	0	NGG	GGG	12	8	0	0	0	5	0	1	0	61	TAGGGGTCACAGAAAAAGAAGGG	.||......|||||.|||||..|	GAGTCCGAGCAGAAGAAGAANRG	59.445	0.83156	within protospacer	OT-8	n.d.	n.d.	n.d.	n.d.
chr4	88936377	chr4_88936277_88936477	chr4	88936367	88936389	+	0	NGG	GGG	15	5	0	0	0	4	0	0	0	30.4546	CAATCACGGCAGAAGAAGAAGGG	.|.||...||||||||||||..|	GAGTCCGAGCAGAAGAAGAANRG	58.5339	0.913807	within protospacer	OT-9	0.0942618	0.100951	0.0976065	9.76
chr3	37740489	chr3_37740389_37740589	chr3	37740477	37740499	-	0	NGG	GGG	15	5	0	0	0	4	0	0	0	34.5455	GAAGAGGAGCAAAAGAAGAAGGG	||....|||||.||||||||..|	GAGTCCGAGCAGAAGAAGAANRG	57.7881	0.852574	within protospacer	OT-10	0.247405	0.205812	0.226608	22.66
chr3	57406769	chr3_57406669_57406869	chr3	57406756	57406778	-	0	NGG	GGG	12	8	0	0	0	4	0	0	0	62.6364	AATTTAGATATAAAGAAGAAGGG	.|.|..||....||||||||..|	GAGTCCGAGCAGAAGAAGAANRG	57.021	0.825512	within protospacer	OT-11	0.0289017	0.00327869	0.0160902	1.61
chr15	96036520	chr15_96036420_96036620	chr15	96036508	96036531	-	0	NGG	GGG	14	6	1	1	0	4	0	0	0	67.9091	TAGGCGTATCTAAAAGAAGAAGGG	.||.|..|.|-|.||||||||..|	GAGTCCGAGC-AGAAGAAGAANRG	56.6474	0.809256	within protospacer	OT-12	0.0488262	0.0665658	0.057696	5.77
chr8	125638065	chr8_125637965_125638165	chr8	125638055	125638077	+	0	NGG	AGG	14	6	0	0	0	5	0	0	0	33.2727	ATGAGGGGGCAGAAGAAGAAAGG	..|...|.||||||||||||..|	GAGTCCGAGCAGAAGAAGAANRG	55.8637	0.934815	within protospacer	OT-13	0.00898758	0.00882658	0.00890708	0.89
chr22	43395298	chr22_43395198_43395398	chr22	43395285	43395308	-	0	NGG	GGG	15	5	1	1	0	5	0	0	0	49.5455	TGGAACAAGCAGGAAGAAGAAGGG	..|..|.||||-|||||||||..|	GAGTCCGAGCA-GAAGAAGAANRG	54.8164	0.832358	within protospacer	OT-14	0.0276877	0.0381089	0.0328983	3.29
chr19	55625598	chr19_55625498_55625698	chr19	55625583	55625605	-	0	NGG	AGG	11	9	0	0	0	7	0	0	0	56.4545	TCTCTATAAAAGAAGAAGAAAGG	.......|..||||||||||..|	GAGTCCGAGCAGAAGAAGAANRG	53.8951	0.861967	within protospacer	OT-15	n.d.	n.d.	n.d.	n.d.
chr15	77517911	chr15_77517811_77518011	chr15	77517897	77517919	-	0	NGG	AGG	11	9	0	0	0	7	0	0	0	54.8182	CCCATTTTACAGAAGAAGAAAGG	.........|||||||||||..|	GAGTCCGAGCAGAAGAAGAANRG	52.2996	0.667875	within protospacer	OT-16	0.0670084	0.0723069	0.0696576	6.97
chr7	22017597	chr7_22017497_22017697	chr7	22017584	22017608	-	0	NGG	GGG	18	2	2	2	0	1	0	0	0	64.2727	GAGTCCAGGTCAGGAAGAAGAAGGG	||||||..|-||-|||||||||..|	GAGTCCGAG-CA-GAAGAAGAANRG	50.238	0.763865	within protospacer	OT-17	0.0633748	0.0820603	0.0727176	7.27
chr22	45325097	chr22_45324997_45325197	chr22	45325090	45325110	+	0	NGG	GGG	14	4	2	0	2	4	0	0	0	69.0909	CCGTCATAG--GAAGAAGAAGGG	..|||..||--|||||||||..|	GAGTCCGAGCAGAAGAAGAANRG	48.1904	0.897566	within protospacer	OT-18	n.d.	n.d.	n.d.	n.d.
chr10	85753837	chr10_85753737_85753937	chr10	85753825	85753847	-	0	NGG	GGG	13	7	0	0	0	5	0	0	0	44.2727	CTTCCGGAACACAAGAAGAAGGG	....|.||.||.||||||||..|	GAGTCCGAGCAGAAGAAGAANRG	45.8606	0.926821	within protospacer	OT-19	n.d.	n.d.	n.d.	n.d.
chr22	17749674	chr22_17749574_17749774	chr22	17749661	17749683	-	0	NGG	AGG	12	8	0	0	0	5	0	0	0	56.9091	AAGAGATTTAAGAAGAAGAAAGG	.||.......||||||||||..|	GAGTCCGAGCAGAAGAAGAANRG	45.6025	0.814331	within protospacer	OT-20	0.0319056	0.0510496	0.0414776	4.15
chr17	52982730	chr17_52982630_52982830	chr17	52982718	52982740	-	0	NAG	GAG	15	5	0	0	0	5	0	0	0	36.8182	AAGAAGAAGCAGAAGAAGAAGAG	.||....|||||||||||||..|	GAGTCCGAGCAGAAGAAGAANRG	45.078	0.901559	within protospacer	OT-21	n.d.	n.d.	n.d.	n.d.
chrX	130025057	chrX_130024957_130025157	chrX	130025047	130025069	+	0	NAG	GAG	14	6	0	0	0	4	0	0	0	44.5455	TCTTCCCCACAGAAGAAGAAGAG	...|||...|||||||||||..|	GAGTCCGAGCAGAAGAAGAANRG	44.9224	0.87868	within protospacer	OT-22	0.0726179	0.0565519	0.0645849	6.46
chr9	41056122	chr9_41056022_41056222	chr9	41056110	41056132	-	0	NGG	GGG	13	7	0	0	0	5	0	1	0	51.6364	TGGCTGGAACAGAAGAAGGAGGG	..|...||.|||||||||.|..|	GAGTCCGAGCAGAAGAAGAANRG	44.7615	0.884305	within protospacer	OT-23	0.0143867	0.0167474	0.015567	1.56
chr6	54858825	chr6_54858725_54858925	chr6	54858813	54858835	-	0	NGG	AGG	13	7	0	0	0	5	0	0	0	48.3636	GAACTTTGTCAGAAGAAGAAAGG	||.......|||||||||||..|	GAGTCCGAGCAGAAGAAGAANRG	44.1952	0.872619	within protospacer	OT-24	n.d.	n.d.	n.d.	n.d.
chr1	73267716	chr1_73267616_73267816	chr1	73267702	73267724	-	0	NGG	GGG	11	9	0	0	0	6	0	0	0	58.9091	TCCACAATATAGAAGAAGAAGGG	....|.....||||||||||..|	GAGTCCGAGCAGAAGAAGAANRG	43.5567	0.823333	within protospacer	OT-25	0.0294444	0.0404769	0.0349607	3.5
chr1	110532125	chr1_110532025_110532225	chr1	110532115	110532137	+	0	NGG	GGG	15	5	0	0	0	4	0	0	0	34.5455	GGCTGCCAGCAGGAGAAGAAGGG	|..|.|.|||||.|||||||..|	GAGTCCGAGCAGAAGAAGAANRG	43.322	0.857826	within protospacer	OT-26	n.d.	n.d.	n.d.	n.d.
chr5	3504194	chr5_3504094_3504294	chr5	3504177	3504199	-	0	NGG	TGG	15	5	0	0	0	2	0	1	0	56.6364	GGGTCAGAGAAGAAGAAGGGTGG	|.|||.|||.||||||||....|	GAGTCCGAGCAGAAGAAGAANRG	43.0913	0.863125	within protospacer	OT-933	n.d.	n.d.	n.d.	n.d.
chrX	70041241	chrX_70041141_70041341	chrX	70041233	70041255	+	0	NGG	AGG	10	10	0	0	0	7	0	0	0	65	CTCATTTTATAGAAGAAGAAAGG	..........||||||||||..|	GAGTCCGAGCAGAAGAAGAANRG	42.2372	0.784724	within protospacer	OT-27	n.d.	n.d.	n.d.	n.d.
chr1	42932686	chr1_42932586_42932786	chr1	42932676	42932695	+	0	NotNRG	---	17	3	0	0	0	3	0	0	0	31.0909	GAGGTCTAGCAGAAGAAGAA---	|||..|.|||||||||||||---	GAGTCCGAGCAGAAGAAGAANRG	41.9855	0.902903	within protospacer	OT-28	n.d.	n.d.	n.d.	n.d.
chr4	35727137	chr4_35727037_35727237	chr4	35727127	35727149	+	0	NGG	AGG	15	5	0	0	0	4	0	0	0	30.4546	CAATCATGGCAGAAGAAGAAAGG	.|.||...||||||||||||..|	GAGTCCGAGCAGAAGAAGAANRG	41.834	0.922294	within protospacer	OT-29	n.d.	n.d.	n.d.	n.d.
chr1	154330394	chr1_154330294_154330494	chr1	154330384	154330406	+	0	NGG	AGG	13	7	0	0	0	6	0	0	0	40.1818	ATTTTGTTGCAGAAGAAGAAAGG	...|....||||||||||||..|	GAGTCCGAGCAGAAGAAGAANRG	41.5016	0.82018	within protospacer	OT-30	0.0257027	0.0131913	0.019447	1.94
chr15	54905932	chr15_54905832_54906032	chr15	54905920	54905942	-	0	NGG	AGG	14	6	0	0	0	5	0	0	0	34.9091	GGAGAAGGGCAGAAGAAGAAAGG	|.....|.||||||||||||..|	GAGTCCGAGCAGAAGAAGAANRG	40.7464	0.875598	within protospacer	OT-31	n.d.	n.d.	n.d.	n.d.
chr2	176167116	chr2_176167016_176167216	chr2	176167106	176167128	+	0	NGG	GGG	13	7	0	0	0	4	0	1	0	56.5455	GGAGCCTTTCAGAAGAAGTAGGG	|...||...|||||||||.|..|	GAGTCCGAGCAGAAGAAGAANRG	40.2121	0.848485	within protospacer	OT-32	n.d.	n.d.	n.d.	n.d.
chr12	43005149	chr12_43005049_43005249	chr12	43005137	43005159	-	0	NGG	GGG	14	6	0	0	0	4	0	1	0	47.1818	GAAACAAAACAGAGGAAGAAGGG	||..|..|.||||.||||||..|	GAGTCCGAGCAGAAGAAGAANRG	39.935	0.905446	within protospacer	OT-33	n.d.	n.d.	n.d.	n.d.
chr18	74820043	chr18_74819943_74820143	chr18	74820036	74820057	+	0	NGG	AGG	16	3	1	0	1	3	0	0	0	44.7273	GAGTATTA-CAGAAGAAGAAAGG	||||...|-|||||||||||..|	GAGTCCGAGCAGAAGAAGAANRG	39.8895	0.696217	within protospacer	OT-34	0.0644075	0.0690318	0.0667197	6.67
chr17	8744089	chr17_8743989_8744189	chr17	8744077	8744099	-	0	NotNRG	GGT	13	7	0	0	0	6	0	0	0	49.7273	ACTATGGTGCAGAAGAAGAAGGT	......|.||||||||||||...	GAGTCCGAGCAGAAGAAGAANRG	39.5853	0.832816	within protospacer	OT-35	n.d.	n.d.	n.d.	n.d.
chr17	73678279	chr17_73678179_73678379	chr17	73678268	73678291	+	0	NGG	GGG	14	6	1	1	0	4	1	1	0	64.6364	ACCTCAGTATCAGAGGAAGAAGGG	...||.|-|.||||.||||||..|	GAGTCCG-AGCAGAAGAAGAANRG	39.3582	0.915308	within protospacer	OT-36	n.d.	n.d.	n.d.	n.d.
chrX	124405849	chrX_124405749_124405949	chrX	124405837	124405859	-	0	NGG	AGG	15	5	0	0	0	4	0	0	0	30.4546	AAGGAAGAACAGAAGAAGAAAGG	.||...||.|||||||||||..|	GAGTCCGAGCAGAAGAAGAANRG	39.3241	0.873869	within protospacer	OT-37	0.0400299	0.0482018	0.0441159	4.41
chr14	91654053	chr14_91653953_91654153	chr14	91654043	91654065	+	0	NotNRG	GGA	14	6	0	0	0	5	0	0	0	46.0909	TGGGAAGAACAGAAGAAGAAGGA	..|...||.|||||||||||...	GAGTCCGAGCAGAAGAAGAANRG	39.0691	0.858262	within protospacer	OT-38	n.d.	n.d.	n.d.	n.d.
chr6	166849489	chr6_166849389_166849589	chr6	166849479	166849501	+	0	NGG	GGG	11	9	0	0	0	6	0	0	0	60.5455	CCCGAAGAATAAAAGAAGAAGGG	......||..|.||||||||..|	GAGTCCGAGCAGAAGAAGAANRG	37.9561	0.815484	within protospacer	OT-39	n.d.	n.d.	n.d.	n.d.
chr3	171968676	chr3_171968576_171968776	chr3	171968661	171968682	-	0	NAG	GAG	16	3	1	0	1	3	0	0	0	47.8182	GGATCCAAGCA-AAGAAGAAGAG	|..|||.||||-||||||||..|	GAGTCCGAGCAGAAGAAGAANRG	37.7944	0.824402	within protospacer	OT-40	n.d.	n.d.	n.d.	n.d.
chr2	181200556	chr2_181200456_181200656	chr2	181200543	181200565	-	0	NGG	GGG	12	8	0	0	0	5	0	0	0	53.6364	AAAATAGTTAAGAAGAAGAAGGG	.|....|...||||||||||..|	GAGTCCGAGCAGAAGAAGAANRG	37.6431	0.776255	within protospacer	OT-41	n.d.	n.d.	n.d.	n.d.
chr5	114567018	chr5_114566918_114567118	chr5	114567008	114567030	+	0	NGG	GGG	15	5	0	0	0	4	0	0	0	30.4546	CACTCATGGCAGAAGAAGAAGGG	.|.||...||||||||||||..|	GAGTCCGAGCAGAAGAAGAANRG	37.2938	0.91875	within protospacer	OT-42	n.d.	n.d.	n.d.	n.d.
chr4	6148629	chr4_6148529_6148729	chr4	6148619	6148641	+	0	NGG	GGG	14	6	0	0	0	5	0	1	0	39	AAACAGGAGCAGAGGAAGAAGGG	.|....|||||||.||||||..|	GAGTCCGAGCAGAAGAAGAANRG	37.0573	0.963542	within protospacer	OT-43	n.d.	n.d.	n.d.	n.d.
chr17	63392084	chr17_63391984_63392184	chr17	63392072	63392094	-	0	NAG	GAG	16	4	0	0	0	3	0	0	0	34	CAGTTCTATCAGAAGAAGAAGAG	.|||.|.|.|||||||||||..|	GAGTCCGAGCAGAAGAAGAANRG	36.8624	0.819655	within protospacer	OT-44	n.d.	n.d.	n.d.	n.d.
chr4	169883526	chr4_169883426_169883626	chr4	169883519	169883541	+	0	NAG	GAG	12	8	0	0	0	6	0	0	0	60	TGGCTTTATAAGAAGAAGAAGAG	..|....|..||||||||||..|	GAGTCCGAGCAGAAGAAGAANRG	36.4977	0.619369	within protospacer	OT-45	0.000379267	0.00063012	0.000504693	0.05
chr6	35814442	chr6_35814342_35814542	chr6	35814432	35814454	+	0	NGG	GGG	13	7	0	0	0	5	0	1	0	53.2727	GGCTGTTAACAGAAGGAGAAGGG	|..|...|.||||||.||||..|	GAGTCCGAGCAGAAGAAGAANRG	35.56	0.888004	within protospacer	OT-46	n.d.	n.d.	n.d.	n.d.
chr8	133516301	chr8_133516201_133516401	chr8	133516289	133516311	-	0	NGG	GGG	15	5	0	0	0	4	0	0	0	32.0909	AAGTTGTGGCAGAAGAAGAAGGG	.|||....||||||||||||..|	GAGTCCGAGCAGAAGAAGAANRG	35.4372	0.900556	within protospacer	OT-47	n.d.	n.d.	n.d.	n.d.
chr3	29412362	chr3_29412262_29412462	chr3	29412353	29412374	+	0	NGG	GGG	15	4	1	0	1	3	1	1	0	58.1818	GAGAACT-GCAGAAGGAGAAGGG	|||..|.-|||||||.||||..|	GAGTCCGAGCAGAAGAAGAANRG	35.1215	0.883077	within protospacer	OT-48	0.0318646	0.0368572	0.0343609	3.44
chr9	33212265	chr9_33212165_33212365	chr9	33212255	33212277	+	0	NGG	GGG	15	5	0	0	0	4	0	0	0	33.7273	AAGAGGGAGCAGCAGAAGAAGGG	.||...||||||.|||||||..|	GAGTCCGAGCAGAAGAAGAANRG	34.9701	0.89667	within protospacer	OT-49	n.d.	n.d.	n.d.	n.d.
chrX	50432886	chrX_50432786_50432986	chrX	50432872	50432893	-	0	NGG	GGG	14	5	1	0	1	4	0	0	0	57.7273	CAGTAATAGAA-AAGAAGAAGGG	.|||...||.|-||||||||..|	GAGTCCGAGCAGAAGAAGAANRG	34.6048	0.71222	within protospacer	OT-50	n.d.	n.d.	n.d.	n.d.
chr7	106508487	chr7_106508387_106508587	chr7	106508477	106508499	+	0	NGG	GGG	13	7	0	0	0	5	0	1	0	50.8182	TAGCAGTGGCAGAGGAAGAAGGG	.||.....|||||.||||||..|	GAGTCCGAGCAGAAGAAGAANRG	33.9754	0.860043	within protospacer	OT-51	n.d.	n.d.	n.d.	n.d.
chr8	122140653	chr8_122140553_122140753	chr8	122140641	122140663	-	0	NGG	GGG	12	8	0	0	0	6	0	1	0	56.9091	TACATAAAACAGAAAAAGAAGGG	.|.....|.|||||.|||||..|	GAGTCCGAGCAGAAGAAGAANRG	33.0949	0.881019	within protospacer	OT-52	0.163928	0.122748	0.143338	14.33
chr21	31424355	chr21_31424255_31424455	chr21	31424347	31424369	+	0	NGG	GGG	11	9	0	0	0	6	0	1	0	66.2727	AGCTATTCACAGAAGAAAAAGGG	...|.....||||||||.||..|	GAGTCCGAGCAGAAGAAGAANRG	32.8126	0.792004	within protospacer	OT-53	n.d.	n.d.	n.d.	n.d.
chr4	138395834	chr4_138395734_138395934	chr4	138395826	138395846	+	0	NGG	AGG	16	2	2	0	2	2	1	0	0	60.1818	GATTCCA--CAGAAGAAGAAAGG	||.|||.--|||||||||||..|	GAGTCCGAGCAGAAGAAGAANRG	32.811	0.911822	within protospacer	OT-54	0.0536293	0.0954222	0.0745258	7.45
chr17	8354418	chr17_8354318_8354518	chr17	8354410	8354432	+	0	NGG	GGG	13	7	0	0	0	5	0	0	0	45.0909	TACACTTGACAGAAGAAGAAGGG	.|..|....|||||||||||..|	GAGTCCGAGCAGAAGAAGAANRG	32.6559	0.437847	within protospacer	OT-55	0.0963885	0.112857	0.104623	10.46
chr10	57796976	chr10_57796876_57797076	chr10	57796971	57796993	+	0	NGG	GGG	12	8	0	0	0	6	0	1	0	61.8182	GCTATATAGAAGAAGAAGGAGGG	|......||.||||||||.|..|	GAGTCCGAGCAGAAGAAGAANRG	32.5779	0.709477	within protospacer	OT-56	n.d.	n.d.	n.d.	n.d.
chr15	40895258	chr15_40895158_40895358	chr15	40895249	40895270	+	0	NGG	GGG	15	4	1	0	1	3	1	1	0	58.1818	GAGTATT-GCAGAGGAAGAAGGG	||||...-|||||.||||||..|	GAGTCCGAGCAGAAGAAGAANRG	32.4822	0.803067	within protospacer	OT-57	n.d.	n.d.	n.d.	n.d.
chr2	189182958	chr2_189182858_189183058	chr2	189182946	189182968	-	0	NGG	AGG	16	4	0	0	0	4	0	0	0	20.2727	AGGTACTAGCAGAAGAAGAAAGG	..||.|.|||||||||||||..|	GAGTCCGAGCAGAAGAAGAANRG	32.4594	0.654041	within protospacer	OT-58	n.d.	n.d.	n.d.	n.d.
chr11	130877887	chr11_130877787_130877987	chr11	130877872	130877894	-	0	NGG	GGG	15	5	0	0	0	3	0	1	0	44.3636	CAGTTCCAGAAGAAGAAGGAGGG	.|||.|.||.||||||||.|..|	GAGTCCGAGCAGAAGAAGAANRG	32.3879	0.806985	within protospacer	OT-59	n.d.	n.d.	n.d.	n.d.
chr22	46765155	chr22_46765055_46765255	chr22	46765145	46765167	+	0	NotNRG	GGA	13	7	0	0	0	6	0	0	0	49.7273	TGAAGAGGGCAGAAGAAGAAGGA	......|.||||||||||||...	GAGTCCGAGCAGAAGAAGAANRG	31.8191	0.908135	within protospacer	OT-60	n.d.	n.d.	n.d.	n.d.
chr5	16732696	chr5_16732596_16732796	chr5	16732686	16732709	+	0	NGG	GGG	15	5	1	1	0	4	0	1	0	56.9091	AGGACTGAGCAAGAAAAAGAAGGG	..|.|.||||-||||.|||||..|	GAGTCCGAGC-AGAAGAAGAANRG	31.7548	0.831331	within protospacer	OT-61	n.d.	n.d.	n.d.	n.d.
chr15	55942826	chr15_55942726_55942926	chr15	55942816	55942838	+	0	NGG	AGG	14	6	0	0	0	5	0	0	0	34.0909	TGGAGAGATCAGAAGAAGAAAGG	..|...||.|||||||||||..|	GAGTCCGAGCAGAAGAAGAANRG	31.3959	0.695777	within protospacer	OT-62	n.d.	n.d.	n.d.	n.d.
chr13	62953510	chr13_62953410_62953610	chr13	62953498	62953520	-	0	NAG	GAG	15	5	0	0	0	4	0	0	0	42.5455	GTGAACAAGCAAAAGAAGAAGAG	|.|..|.||||.||||||||..|	GAGTCCGAGCAGAAGAAGAANRG	31.3679	0.672063	within protospacer	OT-63	0.0192776	0.0312744	0.025276	2.53
chr19	15619356	chr19_15619256_15619456	chr19	15619344	15619366	-	0	NGG	AGG	14	6	0	0	0	5	0	0	0	34.9091	GGCCATGGGCAGAAGAAGAAAGG	|.....|.||||||||||||..|	GAGTCCGAGCAGAAGAAGAANRG	31.236	0.838509	within protospacer	OT-64	n.d.	n.d.	n.d.	n.d.
chr9	35100765	chr9_35100665_35100865	chr9	35100756	35100778	+	0	NGG	GGG	12	8	0	0	0	4	0	0	0	59.3636	ATCACCGATACGGAGAAGAAGGG	....||||...|.|||||||..|	GAGTCCGAGCAGAAGAAGAANRG	30.8184	0.86445	within protospacer	OT-65	n.d.	n.d.	n.d.	n.d.
chr2	45138946	chr2_45138846_45139046	chr2	45138936	45138958	+	0	NGG	GGG	13	7	0	0	0	5	0	1	0	48.3636	TTTACAGAACAGAAGAGGAAGGG	....|.||.|||||||.|||..|	GAGTCCGAGCAGAAGAAGAANRG	30.4969	0.846002	within protospacer	OT-934	n.d.	n.d.	n.d.	n.d.
chr2	70470170	chr2_70470070_70470270	chr2	70470160	70470182	+	0	NGG	GGG	15	5	0	0	0	3	0	0	0	46	GAGAAGGAACAGAAGAAGAGGGG	|||...||.||||||||||...|	GAGTCCGAGCAGAAGAAGAANRG	30.4864	0.806818	within protospacer	OT-935	n.d.	n.d.	n.d.	n.d.
chr18	23059666	chr18_23059566_23059766	chr18	23059656	23059678	+	0	NGG	GGG	12	8	0	0	0	5	0	0	0	56.0909	ACCTGCTACTACAAGAAGAAGGG	...|.|.|..|.||||||||..|	GAGTCCGAGCAGAAGAAGAANRG	30.3087	0.699139	within protospacer	OT-66	0.0240319	0.0165227	0.0202773	2.03
chr13	46667096	chr13_46666996_46667196	chr13	46667084	46667106	-	0	NGG	GGG	12	8	0	0	0	4	0	1	0	69.1818	AAGAGGGTCCAGCAGAAGGAGGG	.||...|..|||.|||||.|..|	GAGTCCGAGCAGAAGAAGAANRG	30.0894	0.949038	within protospacer	OT-67	n.d.	n.d.	n.d.	n.d.
chr5	179320632	chr5_179320532_179320732	chr5	179320620	179320642	-	0	NGG	GGG	14	6	0	0	0	4	0	1	0	44.7273	CTGTGCTATCAGAAGGAGAAGGG	..||.|.|.||||||.||||..|	GAGTCCGAGCAGAAGAAGAANRG	30.0772	0.954044	within protospacer	OT-68	n.d.	n.d.	n.d.	n.d.
chr13	64806793	chr13_64806693_64806893	chr13	64806786	64806807	+	0	NGG	AGG	16	3	1	0	1	3	0	0	0	43.9091	GAGACTTAG-AGAAGAAGAAAGG	|||.|..||-||||||||||..|	GAGTCCGAGCAGAAGAAGAANRG	29.9643	0.545017	within protospacer	OT-69	n.d.	n.d.	n.d.	n.d.
chr11	121004469	chr11_121004369_121004569	chr11	121004461	121004483	+	0	NGG	GGG	11	9	0	0	0	5	0	0	0	67.9091	GCATAATTAATGAAGAAGAAGGG	|..|.......|||||||||..|	GAGTCCGAGCAGAAGAAGAANRG	29.9591	0.555271	within protospacer	OT-70	0.0650873	0.0875438	0.0763155	7.63
chr20	50169796	chr20_50169696_50169896	chr20	50169782	50169804	-	0	NotNRG	AGT	11	9	0	0	0	7	0	0	0	66.8182	CTTATTTTACAGAAGAAGAAAGT	.........|||||||||||...	GAGTCCGAGCAGAAGAAGAANRG	29.9301	0.748252	within protospacer	OT-71	n.d.	n.d.	n.d.	n.d.
chr1	223665853	chr1_223665753_223665953	chr1	223665841	223665863	-	0	NotNRG	GGT	12	8	0	0	0	7	0	0	0	57.4545	TGCAAAAGGCAGAAGAAGAAGGT	........||||||||||||...	GAGTCCGAGCAGAAGAAGAANRG	29.7779	0.78259	within protospacer	OT-72	n.d.	n.d.	n.d.	n.d.
chr16	67990133	chr16_67990033_67990233	chr16	67990121	67990143	-	0	NGG	CGG	15	5	0	0	0	4	0	0	0	28	CCGCCCCTGCAGAAGAAGAACGG	..|.||..||||||||||||..|	GAGTCCGAGCAGAAGAAGAANRG	29.3656	0.857292	within protospacer	OT-73	n.d.	n.d.	n.d.	n.d.
chr6	24615384	chr6_24615284_24615484	chr6	24615375	24615397	+	0	NGG	AGG	12	8	0	0	0	4	0	0	0	60.1818	GCTACCTTTATGAAGAAGAAAGG	|...||.....|||||||||..|	GAGTCCGAGCAGAAGAAGAANRG	29.0427	0.880342	within protospacer	OT-74	n.d.	n.d.	n.d.	n.d.
chr5	72186834	chr5_72186734_72186934	chr5	72186825	72186846	+	0	NGG	GGG	14	5	1	0	1	4	0	0	0	57.7273	GGGGGAGA-CAAAAGAAGAAGGG	|.|...||-||.||||||||..|	GAGTCCGAGCAGAAGAAGAANRG	28.9639	0.82634	within protospacer	OT-75	0.0323054	0.0207422	0.0265238	2.65
chr11	95325451	chr11_95325351_95325551	chr11	95325439	95325461	-	0	NGG	AGG	14	6	0	0	0	5	0	1	0	39.8182	AAAGATGAGCAGAAAAAGAAAGG	.|....||||||||.|||||..|	GAGTCCGAGCAGAAGAAGAANRG	28.808	0.800594	within protospacer	OT-76	n.d.	n.d.	n.d.	n.d.
chr2	64673280	chr2_64673180_64673380	chr2	64673268	64673291	-	0	NotNRG	GGT	16	4	1	1	0	4	0	0	0	58.7273	GCATCAAATGCAGAAGAAGAAGGT	|..||..|-||||||||||||...	GAGTCCGA-GCAGAAGAAGAANRG	28.6607	0.866071	within protospacer	OT-77	n.d.	n.d.	n.d.	n.d.
chr1	162616071	chr1_162615971_162616171	chr1	162616059	162616080	-	0	NGG	GGG	15	4	1	0	1	2	1	1	0	59	GAATCT-ATCAGAAAAAGAAGGG	||.||.-|.|||||.|||||..|	GAGTCCGAGCAGAAGAAGAANRG	28.2996	0.852837	within protospacer	OT-78	n.d.	n.d.	n.d.	n.d.
chr2	41254248	chr2_41254148_41254348	chr2	41254239	41254261	+	0	NGG	GGG	12	8	0	0	0	4	0	0	0	63.4545	AAGGGAGACACAAAGAAGAAGGG	.||...||....||||||||..|	GAGTCCGAGCAGAAGAAGAANRG	28.0222	0.777778	within protospacer	OT-79	n.d.	n.d.	n.d.	n.d.
chr16	81696191	chr16_81696091_81696291	chr16	81696181	81696203	+	0	NGG	AGG	15	5	0	0	0	4	0	1	0	37.8182	AAGGCATAGCAGAAGGAGAAAGG	.||.|..||||||||.||||..|	GAGTCCGAGCAGAAGAAGAANRG	27.7356	0.782675	within protospacer	OT-80	n.d.	n.d.	n.d.	n.d.
chr14	75676578	chr14_75676478_75676678	chr14	75676566	75676587	-	0	NGG	GGG	15	4	1	0	1	1	1	1	0	64.7273	GAGTA-GTGCAAAAAAAGAAGGG	||||.-|.|||.||.|||||..|	GAGTCCGAGCAGAAGAAGAANRG	27.619	0.809524	within protospacer	OT-81	n.d.	n.d.	n.d.	n.d.
chrX	128974535	chrX_128974435_128974635	chrX	128974525	128974547	+	0	NotNRG	GGA	13	7	0	0	0	6	0	0	0	54.6364	GGAAGGAGGCAGAAGAAGAAGGA	|.......||||||||||||...	GAGTCCGAGCAGAAGAAGAANRG	27.3621	0.793285	within protospacer	OT-82	n.d.	n.d.	n.d.	n.d.
chr19	12968108	chr19_12968008_12968208	chr19	12968100	12968122	+	0	NotNRG	GGT	11	9	0	0	0	7	0	0	0	66.8182	TTCATATTACAGAAGAAGAAGGT	.........|||||||||||...	GAGTCCGAGCAGAAGAAGAANRG	27.2807	0.621258	within protospacer	OT-83	n.d.	n.d.	n.d.	n.d.
chr1	2793971	chr1_2793871_2794071	chr1	2793957	2793979	-	0	NotNRG	GGA	13	7	0	0	0	5	0	0	0	57.9091	CACTGTCCACAGAAGAAGAAGGA	.|.|.....|||||||||||...	GAGTCCGAGCAGAAGAAGAANRG	27.1239	0.728279	within protospacer	OT-84	n.d.	n.d.	n.d.	n.d.
chr2	61080948	chr2_61080848_61081048	chr2	61080934	61080955	-	0	NGG	AGG	14	5	1	0	1	4	0	1	0	61	CAGACATA-CAGAAAAAGAAAGG	.||.|..|-|||||.|||||..|	GAGTCCGAGCAGAAGAAGAANRG	26.5655	0.69626	within protospacer	OT-85	n.d.	n.d.	n.d.	n.d.
chr4	69578661	chr4_69578561_69578761	chr4	69578649	69578671	-	0	NotNRG	GGA	14	6	0	0	0	6	0	0	0	44.4545	ATGAAGAAGCAGAAGAAGAAGGA	..|....|||||||||||||...	GAGTCCGAGCAGAAGAAGAANRG	26.3115	0.823413	within protospacer	OT-86	n.d.	n.d.	n.d.	n.d.
chrX	130025055	chrX_130024955_130025155	chrX	130025047	130025069	+	0	NAG	GAG	14	6	0	0	0	4	0	0	0	44.5455	TCTTCCCCACAGAAGAAGAAGAG	...|||...|||||||||||..|	GAGTCCGAGCAGAAGAAGAANRG	25.4731	0.471459	within protospacer	OT-22	0.0234254	0.0175109	0.0204682	2.05
chr7	32479170	chr7_32479070_32479270	chr7	32479158	32479181	-	0	NGG	GGG	14	6	1	1	0	4	0	0	0	68.7273	CAGCCACACACAGGAGAAGAAGGG	.||.|..|-.|||.|||||||..|	GAGTCCGA-GCAGAAGAAGAANRG	25.3449	0.818815	within protospacer	OT-87	0.0416042	0.0610381	0.0513212	5.13
chr4	138395832	chr4_138395732_138395932	chr4	138395826	138395846	+	0	NGG	AGG	16	2	2	0	2	2	1	0	0	60.1818	GATTCCA--CAGAAGAAGAAAGG	||.|||.--|||||||||||..|	GAGTCCGAGCAGAAGAAGAANRG	24.6915	0.526025	within protospacer	OT-54	0.0182113	0.0395508	0.0288811	2.89
chr17	42919361	chr17_42919261_42919461	chr17	42919349	42919370	-	0	NotNRG	AGT	17	2	1	0	1	2	1	0	0	47.3636	GAGAA-GAGCAGAAGAAGAAAGT	|||..-||||||||||||||...	GAGTCCGAGCAGAAGAAGAANRG	24.6154	0.861538	within protospacer	OT-88	n.d.	n.d.	n.d.	n.d.
chr7	123236805	chr7_123236705_123236905	chr7	123236793	123236815	-	0	NotNRG	AGA	15	5	0	0	0	4	0	0	0	43.2727	GGGAAGGAACAGAAGAAGAAAGA	|.|...||.|||||||||||...	GAGTCCGAGCAGAAGAAGAANRG	24.3569	0.895623	within protospacer	OT-760	n.d.	n.d.	n.d.	n.d.
chr6	154437027	chr6_154436927_154437127	chr6	154437017	154437040	+	0	NGG	GGG	15	5	1	1	0	3	1	0	0	57.7273	ATGTCACCACAAGAAGAAGAAGGG	..|||-|.|..||||||||||..|	GAGTC-CGAGCAGAAGAAGAANRG	24.1333	0.633333	within protospacer	OT-89	n.d.	n.d.	n.d.	n.d.
chr2	209600830	chr2_209600730_209600930	chr2	209600816	209600839	-	0	NGG	GGG	15	5	1	1	0	3	0	0	0	58.5455	TACTCCTATAGAGAAGAAGAAGGG	.|.|||.|-..||||||||||..|	GAGTCCGA-GCAGAAGAAGAANRG	24.0422	0.826303	within protospacer	OT-90	n.d.	n.d.	n.d.	n.d.
chr10	100498011	chr10_100497911_100498111	chr10	100497999	100498021	-	0	NGG	GGG	12	8	0	0	0	6	0	0	0	51.1818	CCCATCATGCAGGAGAAGAAGGG	.....|..||||.|||||||..|	GAGTCCGAGCAGAAGAAGAANRG	23.9128	0.758721	within protospacer	OT-91	n.d.	n.d.	n.d.	n.d.
chr8	79760056	chr8_79759956_79760156	chr8	79760046	79760068	+	0	NGG	AGG	12	8	0	0	0	6	0	0	0	55.2727	GGAGATAAACAAAAGAAGAAAGG	|......|.||.||||||||..|	GAGTCCGAGCAGAAGAAGAANRG	23.894	0.775223	within protospacer	OT-92	n.d.	n.d.	n.d.	n.d.
chr2	208401609	chr2_208401509_208401709	chr2	208401597	208401618	-	0	NGG	GGG	15	4	1	0	1	3	1	1	0	54.9091	GTGTGCT-GCAGAGGAAGAAGGG	|.||.|.-|||||.||||||..|	GAGTCCGAGCAGAAGAAGAANRG	23.6695	0.862562	within protospacer	OT-93	n.d.	n.d.	n.d.	n.d.
chrX	12015011	chrX_12014911_12015111	chrX	12015008	12015030	+	0	NGG	TGG	12	8	0	0	0	6	0	0	0	61.8182	TATATAAAGAAGAAGAAGAGTGG	.|.....||.|||||||||...|	GAGTCCGAGCAGAAGAAGAANRG	23.2916	0.684324	within protospacer	OT-94	n.d.	n.d.	n.d.	n.d.
chr5	136868318	chr5_136868218_136868418	chr5	136868306	136868328	-	0	NotNRG	GGA	14	6	0	0	0	5	0	0	0	46.9091	GTCCAAGGGCAGAAGAAGAAGGA	|.....|.||||||||||||...	GAGTCCGAGCAGAAGAAGAANRG	23.1487	0.857359	within protospacer	OT-95	n.d.	n.d.	n.d.	n.d.
chr20	2743134	chr20_2743034_2743234	chr20	2743117	2743139	-	0	NGG	GGG	16	4	0	0	0	1	0	1	0	43.1818	GAGTCAGGGAAGAAGAAGGAGGG	|||||.|.|.||||||||.|..|	GAGTCCGAGCAGAAGAAGAANRG	22.7247	0.811655	within protospacer	OT-96	n.d.	n.d.	n.d.	n.d.
chr3	12790520	chr3_12790420_12790620	chr3	12790513	12790535	+	0	NGG	GGG	13	7	0	0	0	6	0	0	0	44.2727	GCTATTCAGAAGAAGAAGAAGGG	|......||.||||||||||..|	GAGTCCGAGCAGAAGAAGAANRG	22.5342	0.552333	within protospacer	OT-97	n.d.	n.d.	n.d.	n.d.
chr1	203172618	chr1_203172518_203172718	chr1	203172606	203172627	-	0	NGG	GGG	15	4	1	0	1	3	0	1	0	55.7273	GAGGGTGA-CAGAGGAAGAAGGG	|||...||-||||.||||||..|	GAGTCCGAGCAGAAGAAGAANRG	22.5171	0.771368	within protospacer	OT-98	n.d.	n.d.	n.d.	n.d.
chr21	13529111	chr21_13529011_13529211	chr21	13529104	13529126	+	0	NGG	GGG	15	5	0	0	0	3	0	1	0	44.3636	CAGTTCCAGAAGAAGAAGGAGGG	.|||.|.||.||||||||.|..|	GAGTCCGAGCAGAAGAAGAANRG	22.48	0.84	within protospacer	OT-99	n.d.	n.d.	n.d.	n.d.
chr8	118755836	chr8_118755736_118755936	chr8	118755828	118755850	+	0	NGG	AGG	12	8	0	0	0	5	0	0	0	57.7273	GGGATAATAGAGAAGAAGAAAGG	|.|.......||||||||||..|	GAGTCCGAGCAGAAGAAGAANRG	22.4128	0.720513	within protospacer	OT-100	n.d.	n.d.	n.d.	n.d.
chr12	14314604	chr12_14314504_14314704	chr12	14314590	14314612	-	0	NGG	GGG	12	8	0	0	0	6	0	0	0	52	GTTCTGTTACAGAAGAAGAAGGG	|........|||||||||||..|	GAGTCCGAGCAGAAGAAGAANRG	22.3141	0.708081	within protospacer	OT-101	n.d.	n.d.	n.d.	n.d.
chr1	236395457	chr1_236395357_236395557	chr1	236395450	236395472	+	0	NGG	GGG	15	5	0	0	0	4	0	0	0	32.0909	GCGAAGGAGGAGAAGAAGAAGGG	|.|...|||.||||||||||..|	GAGTCCGAGCAGAAGAAGAANRG	21.8727	0.605412	within protospacer	OT-102	n.d.	n.d.	n.d.	n.d.
chr3	195721053	chr3_195720953_195721153	chr3	195721038	195721060	-	0	NAG	AAG	16	4	0	0	0	4	0	0	0	26.6364	ACCTCCCAGCAGAAGAAGAAAAG	...|||.|||||||||||||..|	GAGTCCGAGCAGAAGAAGAANRG	21.7901	0.589757	within protospacer	OT-103	n.d.	n.d.	n.d.	n.d.
chr8	132107117	chr8_132107017_132107217	chr8	132107103	132107125	-	0	NGG	GGG	13	7	0	0	0	5	0	0	0	45.9091	AAATAGATACAGAAGAAGAAGGG	.|.|.....|||||||||||..|	GAGTCCGAGCAGAAGAAGAANRG	21.4508	0.797651	within protospacer	OT-104	n.d.	n.d.	n.d.	n.d.
chr9	24822557	chr9_24822457_24822657	chr9	24822547	24822569	+	0	NGG	GGG	15	5	0	0	0	3	0	1	0	38.6364	TATTCTGATCAGAAGTAGAAGGG	.|.||.||.||||||.||||..|	GAGTCCGAGCAGAAGAAGAANRG	21.1562	0.8125	within protospacer	OT-105	n.d.	n.d.	n.d.	n.d.
chr15	77517909	chr15_77517809_77518009	chr15	77517897	77517919	-	0	NGG	AGG	11	9	0	0	0	7	0	0	0	54.8182	CCCATTTTACAGAAGAAGAAAGG	.........|||||||||||..|	GAGTCCGAGCAGAAGAAGAANRG	20.9104	0.746799	within protospacer	OT-16	0.0783652	0.0823624	0.0803638	8.04
chr1	1170581	chr1_1170481_1170681	chr1	1170569	1170592	-	0	NGG	GGG	17	3	1	1	0	1	1	1	0	57.8182	GATTCCTGAGCAAAAGAAGGAGGG	||.|||-|||||.||||||.|..|	GAGTCC-GAGCAGAAGAAGAANRG	20.1678	0.916084	within protospacer	OT-106	n.d.	n.d.	n.d.	n.d.
chr3	193990402	chr3_193990302_193990502	chr3	193990387	193990409	-	0	NAG	GAG	12	8	0	0	0	6	0	0	0	60	TGGCTTTATAAGAAGAAGAAGAG	..|....|..||||||||||..|	GAGTCCGAGCAGAAGAAGAANRG	20.1466	0.592548	within protospacer	OT-107	n.d.	n.d.	n.d.	n.d.
chr2	71742701	chr2_71742601_71742801	chr2	71742687	71742708	-	0	NGG	GGG	17	2	1	0	1	1	0	1	0	48.4545	GAGTCCTAG-AGAAGAAAAAGGG	||||||.||-|||||||.||..|	GAGTCCGAGCAGAAGAAGAANRG	20	0.827586	within protospacer	OT-108	n.d.	n.d.	n.d.	n.d.
chr12	6602344	chr12_6602244_6602444	chr12	6602332	6602354	-	0	NGG	GGG	12	8	0	0	0	6	0	1	0	55.2727	ACGGGGAATCAGAGGAAGAAGGG	..|....|.||||.||||||..|	GAGTCCGAGCAGAAGAAGAANRG	19.7206	0.772059	within protospacer	OT-109	n.d.	n.d.	n.d.	n.d.
chr18	49092767	chr18_49092667_49092867	chr18	49092757	49092779	+	0	NGG	GGG	12	8	0	0	0	5	0	1	0	56.9091	ATCTGGGGACAGAAGGAGAAGGG	...|..|..||||||.||||..|	GAGTCCGAGCAGAAGAAGAANRG	19.683	0.920498	within protospacer	OT-110	n.d.	n.d.	n.d.	n.d.
chr11	18287086	chr11_18286986_18287186	chr11	18287076	18287098	+	0	NGG	AGG	13	7	0	0	0	5	0	0	0	45.0909	TGAACCAATCAAAAGAAGAAAGG	....||.|.||.||||||||..|	GAGTCCGAGCAGAAGAAGAANRG	19.5694	0.82371	within protospacer	OT-111	n.d.	n.d.	n.d.	n.d.
chr10	76549120	chr10_76549020_76549220	chr10	76549108	76549130	-	0	NGG	GGG	13	7	0	0	0	4	0	0	0	49.1818	TTGTCATCTTAGAAGAAGAAGGG	..|||.....||||||||||..|	GAGTCCGAGCAGAAGAAGAANRG	19.5494	0.737066	within protospacer	OT-112	n.d.	n.d.	n.d.	n.d.
chr20	43240396	chr20_43240296_43240496	chr20	43240381	43240403	-	0	NGG	GGG	13	7	0	0	0	5	0	1	0	52.4545	TGTTTCCAGAAGAAGAAGGAGGG	...|.|.||.||||||||.|..|	GAGTCCGAGCAGAAGAAGAANRG	19.4606	0.819697	within protospacer	OT-113	n.d.	n.d.	n.d.	n.d.
chr7	50262626	chr7_50262526_50262726	chr7	50262614	50262637	-	0	NGG	GGG	16	4	1	1	0	4	0	0	0	47.5455	CAGTGGAAGGCAGAAGAAGAAGGG	.|||...|-||||||||||||..|	GAGTCCGA-GCAGAAGAAGAANRG	18.7982	0.726307	within protospacer	OT-114	n.d.	n.d.	n.d.	n.d.
chr1	203076707	chr1_203076607_203076807	chr1	203076695	203076717	-	0	NGG	GGG	13	7	0	0	0	4	0	1	0	54.9091	GGCTGGGTCCAGAAGAGGAAGGG	|..|..|..|||||||.|||..|	GAGTCCGAGCAGAAGAAGAANRG	18.7982	0.726307	within protospacer	OT-115	n.d.	n.d.	n.d.	n.d.
chr1	211587334	chr1_211587234_211587434	chr1	211587322	211587343	-	0	NGG	AGG	14	5	1	0	1	4	0	0	0	57.7273	GTGTAAAAT-AGAAGAAGAAAGG	|.||...|.-||||||||||..|	GAGTCCGAGCAGAAGAAGAANRG	18.6732	0.678747	within protospacer	OT-116	n.d.	n.d.	n.d.	n.d.
chr8	75271331	chr8_75271231_75271431	chr8	75271317	75271339	-	0	NotNRG	GGA	13	7	0	0	0	5	0	0	0	55.4545	AAACAAGCACAGAAGAAGAAGGA	.|....|..|||||||||||...	GAGTCCGAGCAGAAGAAGAANRG	18.5949	0.574991	within protospacer	OT-117	n.d.	n.d.	n.d.	n.d.
chr2	225999647	chr2_225999547_225999747	chr2	225999633	225999654	-	0	NGG	GGG	14	5	1	0	1	4	0	1	0	63.4545	GAATTTTA-CAGAAAAAGAAGGG	||.|...|-|||||.|||||..|	GAGTCCGAGCAGAAGAAGAANRG	18.4314	0.550548	within protospacer	OT-118	n.d.	n.d.	n.d.	n.d.
chr4	24088415	chr4_24088315_24088515	chr4	24088405	24088427	+	0	NAG	GAG	14	6	0	0	0	6	0	0	0	41.2727	AAAAGGAAGCAGAAGAAGAAGAG	.|.....|||||||||||||..|	GAGTCCGAGCAGAAGAAGAANRG	18.3284	0.589869	within protospacer	OT-119	n.d.	n.d.	n.d.	n.d.
chr17	36737508	chr17_36737408_36737608	chr17	36737498	36737520	+	0	NotNRG	AGT	14	6	0	0	0	6	0	0	0	45.2727	CAACAAAAGCAGAAGAAGAAAGT	.|.....|||||||||||||...	GAGTCCGAGCAGAAGAAGAANRG	18.2731	0.892308	within protospacer	OT-120	n.d.	n.d.	n.d.	n.d.
chr3	134921155	chr3_134921055_134921255	chr3	134921143	134921165	-	0	NGG	GGG	13	7	0	0	0	5	0	1	0	52.4545	AACAGTGAGCAAAAGGAGAAGGG	.|....|||||.|||.||||..|	GAGTCCGAGCAGAAGAAGAANRG	18.2356	0.674185	within protospacer	OT-121	n.d.	n.d.	n.d.	n.d.
chr3	57557052	chr3_57556952_57557152	chr3	57557045	57557064	-	0	NotNRG	---	14	6	0	0	0	3	0	0	0	62.4545	CAGTCTCAGTCCAAGAAGAA---	.||||..||...||||||||---	GAGTCCGAGCAGAAGAAGAANRG	17.9966	0.72271	within protospacer	OT-122	n.d.	n.d.	n.d.	n.d.
chr2	163257004	chr2_163256904_163257104	chr2	163256987	163257009	-	0	NGG	AGG	14	6	0	0	0	4	0	0	0	52.0909	AAGTTATAGAAGAAGAAGAGAGG	.|||...||.|||||||||...|	GAGTCCGAGCAGAAGAAGAANRG	17.8337	0.638947	within protospacer	OT-123	n.d.	n.d.	n.d.	n.d.
chr1	33140885	chr1_33140785_33140985	chr1	33140873	33140895	-	0	NGG	GGG	17	3	0	0	0	2	0	1	0	27.2727	GAGCCTGAGCAGAAGGAGAAGGG	|||.|.|||||||||.||||..|	GAGTCCGAGCAGAAGAAGAANRG	17.7667	0.788889	within protospacer	OT-124	n.d.	n.d.	n.d.	n.d.
chr2	225999645	chr2_225999545_225999745	chr2	225999633	225999654	-	0	NGG	GGG	14	5	1	0	1	4	0	1	0	63.4545	GAATTTTA-CAGAAAAAGAAGGG	||.|...|-|||||.|||||..|	GAGTCCGAGCAGAAGAAGAANRG	17.6152	0.860952	within protospacer	OT-118	n.d.	n.d.	n.d.	n.d.
chr20	9127134	chr20_9127034_9127234	chr20	9127125	9127148	+	0	NGG	GGG	15	5	1	1	0	4	0	1	0	61	AAATCATAGACAGAAGTAGAAGGG	.|.||..||-||||||.||||..|	GAGTCCGAG-CAGAAGAAGAANRG	17.6119	0.665305	within protospacer	OT-126	n.d.	n.d.	n.d.	n.d.
chr5	72186832	chr5_72186732_72186932	chr5	72186825	72186846	+	0	NGG	GGG	14	5	1	0	1	4	0	0	0	57.7273	GGGGGAGA-CAAAAGAAGAAGGG	|.|...||-||.||||||||..|	GAGTCCGAGCAGAAGAAGAANRG	17.5989	0.466925	within protospacer	OT-75	0.0398396	0.0191226	0.0294811	2.95
chr12	45215618	chr12_45215518_45215718	chr12	45215606	45215628	-	0	NGG	GGG	15	5	0	0	0	4	0	0	0	37.8182	GAGAATAAGCAAAAGAAGAAGGG	|||....||||.||||||||..|	GAGTCCGAGCAGAAGAAGAANRG	17.4987	0.766414	within protospacer	OT-127	n.d.	n.d.	n.d.	n.d.
chr11	111936673	chr11_111936573_111936773	chr11	111936658	111936680	-	0	NGG	AGG	16	4	0	0	0	3	0	1	0	31.7273	GAGAAAGAGCAGAGGAAGAAAGG	|||...|||||||.||||||..|	GAGTCCGAGCAGAAGAAGAANRG	17.4813	0.511622	within protospacer	OT-128	n.d.	n.d.	n.d.	n.d.
chr18	47997174	chr18_47997074_47997274	chr18	47997159	47997181	-	0	NGG	AGG	13	7	0	0	0	5	0	0	0	47.5455	TAATAATAATAGAAGAAGAAAGG	.|.|...|..||||||||||..|	GAGTCCGAGCAGAAGAAGAANRG	17.391	0.556226	within protospacer	OT-129	n.d.	n.d.	n.d.	n.d.
chr6	150765520	chr6_150765420_150765620	chr6	150765513	150765535	+	0	NGG	GGG	14	6	0	0	0	5	0	0	0	36.5455	ATGTGATATCAGAAGAAGAAGGG	..||...|.|||||||||||..|	GAGTCCGAGCAGAAGAAGAANRG	17.2911	0.579745	within protospacer	OT-130	n.d.	n.d.	n.d.	n.d.
chr9	68375990	chr9_68375890_68376090	chr9	68375980	68376002	+	0	NGG	GGG	13	7	0	0	0	5	0	1	0	51.6364	TGGCTGGAACAGAAGAAGGAGGG	..|...||.|||||||||.|..|	GAGTCCGAGCAGAAGAAGAANRG	17.2565	0.778017	within protospacer	OT-131	n.d.	n.d.	n.d.	n.d.
chr11	123318136	chr11_123318036_123318236	chr11	123318126	123318148	+	0	NAG	GAG	15	5	0	0	0	4	0	0	0	40.0909	GAAGAAGAACAGAAGAAGAAGAG	||....||.|||||||||||..|	GAGTCCGAGCAGAAGAAGAANRG	17.0551	0.738971	within protospacer	OT-132	n.d.	n.d.	n.d.	n.d.
chr1	204331316	chr1_204331216_204331416	chr1	204331307	204331329	+	0	NGG	AGG	12	8	0	0	0	5	0	0	0	60.1818	GTGGGAAACAGGAAGAAGAAAGG	|.|....|...|||||||||..|	GAGTCCGAGCAGAAGAAGAANRG	16.8475	0.643434	within protospacer	OT-133	n.d.	n.d.	n.d.	n.d.
chr12	41100300	chr12_41100200_41100400	chr12	41100290	41100312	+	0	NGG	GGG	14	6	0	0	0	5	0	0	0	44.7273	GCAGTGGAGCAGAAGAAGATGGG	|.....|||||||||||||...|	GAGTCCGAGCAGAAGAAGAANRG	16.6	0.766667	within protospacer	OT-134	n.d.	n.d.	n.d.	n.d.
chr7	104832050	chr7_104831950_104832150	chr7	104832038	104832060	-	0	NGG	AGG	11	9	0	0	0	7	0	0	0	56.4545	ACAGGAAAATAGAAGAAGAAAGG	.......|..||||||||||..|	GAGTCCGAGCAGAAGAAGAANRG	16.5696	0.634073	within protospacer	OT-135	n.d.	n.d.	n.d.	n.d.
chr15	36941051	chr15_36940951_36941151	chr15	36941039	36941061	-	0	NGG	TGG	15	5	0	0	0	4	0	0	0	32.9091	GGGTTGCTGCAGAAGAAGAATGG	|.||....||||||||||||..|	GAGTCCGAGCAGAAGAAGAANRG	16.5673	0.867495	within protospacer	OT-136	n.d.	n.d.	n.d.	n.d.
chr11	96024820	chr11_96024720_96024920	chr11	96024808	96024829	-	0	NotNRG	GGA	16	3	1	0	1	2	1	1	0	62.4545	GAGGT-GAGCAGAAGGAGAAGGA	|||..-|||||||||.||||...	GAGTCCGAGCAGAAGAAGAANRG	16.4848	0.808081	within protospacer	OT-137	n.d.	n.d.	n.d.	n.d.
chr22	17473251	chr22_17473151_17473351	chr22	17473237	17473259	-	0	NGG	GGG	12	8	0	0	0	5	0	1	0	60.1818	GCTCTGGGACAGAAGAGGAAGGG	|.....|..|||||||.|||..|	GAGTCCGAGCAGAAGAAGAANRG	16.3342	0.616848	within protospacer	OT-138	n.d.	n.d.	n.d.	n.d.
chr8	122140655	chr8_122140555_122140755	chr8	122140641	122140663	-	0	NGG	GGG	12	8	0	0	0	6	0	1	0	56.9091	TACATAAAACAGAAAAAGAAGGG	.|.....|.|||||.|||||..|	GAGTCCGAGCAGAAGAAGAANRG	16.0581	0.377331	within protospacer	OT-52	0.101412	0.0754366	0.0884241	8.84
chr12	99244779	chr12_99244679_99244879	chr12	99244767	99244789	-	0	NGG	GGG	13	7	0	0	0	6	0	0	0	42.6364	GTTCTTAGGCAGAAGAAGAAGGG	|.......||||||||||||..|	GAGTCCGAGCAGAAGAAGAANRG	16.045	0.845	within protospacer	OT-139	n.d.	n.d.	n.d.	n.d.
chr11	94720823	chr11_94720723_94720923	chr11	94720813	94720835	+	0	NotNRG	ATG	15	5	0	0	0	5	0	0	0	38.3636	GGTGAGGAGCAGAAGAAGAAATG	|.....||||||||||||||..|	GAGTCCGAGCAGAAGAAGAANRG	15.975	0.825	within protospacer	OT-140	n.d.	n.d.	n.d.	n.d.
chr11	4958200	chr11_4958100_4958300	chr11	4958188	4958211	-	0	NGG	GGG	15	5	1	1	0	4	0	1	0	65.0909	GATTGAAATGCAGAAGAGGAAGGG	||.|...|-||||||||.|||..|	GAGTCCGA-GCAGAAGAAGAANRG	15.8563	0.700226	within protospacer	OT-141	n.d.	n.d.	n.d.	n.d.
chr21	31469506	chr21_31469406_31469606	chr21	31469497	31469518	+	0	NAG	GAG	15	4	1	0	1	3	1	0	0	58	GACAAC-AGTAGAAGAAGAAGAG	||...|-||.||||||||||..|	GAGTCCGAGCAGAAGAAGAANRG	15.7566	0.574788	within protospacer	OT-142	n.d.	n.d.	n.d.	n.d.
chr8	101081779	chr8_101081679_101081879	chr8	101081769	101081790	+	0	NGG	GGG	14	5	1	0	1	5	0	0	0	48.7273	AGGCATGAGCAG-AGAAGAAGGG	..|...||||||-|||||||..|	GAGTCCGAGCAGAAGAAGAANRG	15.6011	0.834737	within protospacer	OT-143	n.d.	n.d.	n.d.	n.d.
chr5	6437521	chr5_6437421_6437621	chr5	6437509	6437531	-	0	NotNRG	ATG	13	7	0	0	0	6	0	0	0	50.5455	TTTAAGGAACAGAAGAAGAAATG	......||.|||||||||||..|	GAGTCCGAGCAGAAGAAGAANRG	15.5852	0.758242	within protospacer	OT-144	n.d.	n.d.	n.d.	n.d.
chr3	90201371	chr3_90201271_90201471	chr3	90201359	90201381	-	0	NGG	AGG	11	9	0	0	0	6	0	0	0	63	TCATTGTAATAAAAGAAGAAAGG	...|...|..|.||||||||..|	GAGTCCGAGCAGAAGAAGAANRG	15.4295	0.856818	within protospacer	OT-145	n.d.	n.d.	n.d.	n.d.
chr19	35916205	chr19_35916105_35916305	chr19	35916193	35916214	-	0	NGG	GGG	14	5	1	0	1	4	0	0	0	53.6364	CACACCTAT-AGAAGAAGAAGGG	.|..||.|.-||||||||||..|	GAGTCCGAGCAGAAGAAGAANRG	15.3157	0.876263	within protospacer	OT-146	n.d.	n.d.	n.d.	n.d.
chr3	195721050	chr3_195720950_195721150	chr3	195721038	195721060	-	0	NAG	AAG	16	4	0	0	0	4	0	0	0	26.6364	ACCTCCCAGCAGAAGAAGAAAAG	...|||.|||||||||||||..|	GAGTCCGAGCAGAAGAAGAANRG	15.2917	0.791667	within protospacer	OT-103	n.d.	n.d.	n.d.	n.d.
chr2	158820819	chr2_158820719_158820919	chr2	158820810	158820832	+	0	NGG	GGG	11	9	0	0	0	6	0	0	0	64.6364	TGGCTTTATAAGGAGAAGAAGGG	..|....|..||.|||||||..|	GAGTCCGAGCAGAAGAAGAANRG	15.2864	0.748599	within protospacer	OT-147	n.d.	n.d.	n.d.	n.d.
chr16	57976550	chr16_57976450_57976650	chr16	57976538	57976560	-	0	NGG	GGG	12	8	0	0	0	6	0	1	0	53.6364	CTCAATGGGCAGAAGAGGAAGGG	......|.||||||||.|||..|	GAGTCCGAGCAGAAGAAGAANRG	15.2638	0.821146	within protospacer	OT-148	n.d.	n.d.	n.d.	n.d.
chr11	10892604	chr11_10892504_10892704	chr11	10892594	10892616	+	0	NGG	AGG	16	4	0	0	0	2	0	0	0	31.7273	GGGTCCTGGCATAAGAAGAAAGG	|.||||..|||.||||||||..|	GAGTCCGAGCAGAAGAAGAANRG	15.1571	0.909524	within protospacer	OT-149	n.d.	n.d.	n.d.	n.d.
chr7	135400103	chr7_135400003_135400203	chr7	135400093	135400115	+	0	NGG	AGG	13	7	0	0	0	6	0	0	0	43.4545	TTTACTCAGCAGGAGAAGAAAGG	....|..|||||.|||||||..|	GAGTCCGAGCAGAAGAAGAANRG	14.9091	0.818182	within protospacer	OT-150	n.d.	n.d.	n.d.	n.d.
chr11	62597811	chr11_62597711_62597911	chr11	62597795	62597817	-	0	NAG	AAG	17	3	0	0	0	2	0	0	0	38.5455	GAATCCAAGCAGAAGAAGAGAAG	||.|||.||||||||||||...|	GAGTCCGAGCAGAAGAAGAANRG	14.5528	0.559722	within protospacer	OT-151	n.d.	n.d.	n.d.	n.d.
chr13	62953514	chr13_62953414_62953614	chr13	62953498	62953520	-	0	NAG	GAG	15	5	0	0	0	4	0	0	0	42.5455	GTGAACAAGCAAAAGAAGAAGAG	|.|..|.||||.||||||||..|	GAGTCCGAGCAGAAGAAGAANRG	14.4917	0.35357	within protospacer	OT-63	0.00902889	0.0161616	0.0125953	1.26
chr20	55909702	chr20_55909602_55909802	chr20	55909693	55909715	+	0	NGG	AGG	14	6	0	0	0	4	0	0	0	43.0909	GAAAACTATAAGAAGAAGAAAGG	||...|.|..||||||||||..|	GAGTCCGAGCAGAAGAAGAANRG	14.4786	0.655357	within protospacer	OT-152	n.d.	n.d.	n.d.	n.d.
chr5	107783223	chr5_107783123_107783323	chr5	107783211	107783234	-	0	NotNRG	GTG	15	5	1	1	0	4	0	0	0	63.1818	TTCTCCTCGTCAGAAGAAGAAGTG	...|||..|-|||||||||||..|	GAGTCCGAG-CAGAAGAAGAANRG	14.4583	0.854167	within protospacer	OT-153	n.d.	n.d.	n.d.	n.d.
chr1	228083885	chr1_228083785_228083985	chr1	228083874	228083897	+	0	NGG	GGG	16	4	1	1	0	1	1	1	0	63.9091	GAATCGCGGGCAGGAAAAGAAGGG	||.||-||.||||.|.|||||..|	GAGTC-CGAGCAGAAGAAGAANRG	14.4321	0.653571	within protospacer	OT-154	n.d.	n.d.	n.d.	n.d.
chr9	24822554	chr9_24822454_24822654	chr9	24822547	24822569	+	0	NGG	GGG	15	5	0	0	0	3	0	1	0	38.6364	TATTCTGATCAGAAGTAGAAGGG	.|.||.||.||||||.||||..|	GAGTCCGAGCAGAAGAAGAANRG	14.4309	0.472957	within protospacer	OT-105	n.d.	n.d.	n.d.	n.d.
chr3	193990400	chr3_193990300_193990500	chr3	193990387	193990409	-	0	NAG	GAG	12	8	0	0	0	6	0	0	0	60	TGGCTTTATAAGAAGAAGAAGAG	..|....|..||||||||||..|	GAGTCCGAGCAGAAGAAGAANRG	14.1409	0.771825	within protospacer	OT-107	n.d.	n.d.	n.d.	n.d.
chr7	117816548	chr7_117816448_117816648	chr7	117816536	117816558	-	0	NAG	GAG	13	7	0	0	0	6	0	0	0	49	TGACATGAGCACAAGAAGAAGAG	......|||||.||||||||..|	GAGTCCGAGCAGAAGAAGAANRG	14.0053	0.847368	within protospacer	OT-155	n.d.	n.d.	n.d.	n.d.
chr9	6658775	chr9_6658675_6658875	chr9	6658760	6658782	-	0	NGG	GGG	13	7	0	0	0	5	0	0	0	46.7273	TGGTAGTATAAGAAGAAGAAGGG	..||...|..||||||||||..|	GAGTCCGAGCAGAAGAAGAANRG	13.931	0.689655	within protospacer	OT-156	n.d.	n.d.	n.d.	n.d.
chr21	32537744	chr21_32537644_32537844	chr21	32537734	32537756	+	0	NGG	GGG	16	4	0	0	0	2	0	0	0	35	GAGTAGGATCAGGAGAAGAAGGG	||||..||.|||.|||||||..|	GAGTCCGAGCAGAAGAAGAANRG	13.8423	0.574405	within protospacer	OT-157	n.d.	n.d.	n.d.	n.d.
chr12	5518902	chr12_5518802_5519002	chr12	5518895	5518917	+	0	NGG	GGG	14	6	0	0	0	4	0	2	0	44.7273	AGCACCGAGCAGATGGAGAAGGG	....|||||||||.|.||||..|	GAGTCCGAGCAGAAGAAGAANRG	13.8074	0.77037	within protospacer	OT-158	n.d.	n.d.	n.d.	n.d.
chrX	27966700	chrX_27966600_27966800	chrX	27966685	27966706	-	0	NGG	AGG	15	4	1	0	1	4	0	0	0	50	GAGAGGAAGCAG-AGAAGAAAGG	|||....|||||-|||||||..|	GAGTCCGAGCAGAAGAAGAANRG	13.631	0.779762	within protospacer	OT-159	n.d.	n.d.	n.d.	n.d.
chr4	146008615	chr4_146008515_146008715	chr4	146008603	146008624	-	0	NotNRG	GGA	16	3	1	0	1	2	0	0	0	60	GACTCCAA-CAAAAGAAGAAGGA	||.|||.|-||.||||||||...	GAGTCCGAGCAGAAGAAGAANRG	13.3849	0.829365	within protospacer	OT-664	n.d.	n.d.	n.d.	n.d.
chr7	32479172	chr7_32479072_32479272	chr7	32479158	32479181	-	0	NGG	GGG	14	6	1	1	0	4	0	0	0	68.7273	CAGCCACACACAGGAGAAGAAGGG	.||.|..|-.|||.|||||||..|	GAGTCCGA-GCAGAAGAAGAANRG	13.3472	0.430574	within protospacer	OT-87	0.0204872	0.0298825	0.0251848	2.52
chr2	189182961	chr2_189182861_189183061	chr2	189182946	189182968	-	0	NGG	AGG	16	4	0	0	0	4	0	0	0	20.2727	AGGTACTAGCAGAAGAAGAAAGG	..||.|.|||||||||||||..|	GAGTCCGAGCAGAAGAAGAANRG	13.3269	0.342672	within protospacer	OT-58	n.d.	n.d.	n.d.	n.d.
chr15	79359868	chr15_79359768_79359968	chr15	79359856	79359879	-	0	NGG	GGG	17	3	1	1	0	2	1	0	0	42.2727	GACCCACGGGCAGAAGAAGAAGGG	||..|-||.||||||||||||..|	GAGTC-CGAGCAGAAGAAGAANRG	13.3152	0.760952	within protospacer	OT-160	n.d.	n.d.	n.d.	n.d.
chr11	118510910	chr11_118510810_118511010	chr11	118510901	118510923	+	0	NGG	GGG	12	8	0	0	0	4	0	0	0	61.8182	GGGCTCTCTAGGAAGAAGAAGGG	|.|..|.....|||||||||..|	GAGTCCGAGCAGAAGAAGAANRG	13.1997	0.727858	within protospacer	OT-161	n.d.	n.d.	n.d.	n.d.
chr1	100863468	chr1_100863368_100863568	chr1	100863461	100863483	+	0	NotNRG	ATG	12	8	0	0	0	6	0	0	0	63.1818	CTTTATTATAAGAAGAAGAAATG	...|...|..||||||||||..|	GAGTCCGAGCAGAAGAAGAANRG	13.1818	0.772727	within protospacer	OT-162	n.d.	n.d.	n.d.	n.d.
chr18	14629300	chr18_14629200_14629400	chr18	14629285	14629307	-	0	NGG	GGG	15	5	0	0	0	3	0	1	0	44.3636	CAGTTCCAGAAGAAGAAGGAGGG	.|||.|.||.||||||||.|..|	GAGTCCGAGCAGAAGAAGAANRG	13.1752	0.764957	within protospacer	OT-163	n.d.	n.d.	n.d.	n.d.
chr3	156311084	chr3_156310984_156311184	chr3	156311069	156311091	-	0	NGG	GGG	15	5	0	0	0	4	0	0	0	32.9091	CATTAAGAGCAGGAGAAGAAGGG	.|.|..||||||.|||||||..|	GAGTCCGAGCAGAAGAAGAANRG	13.1585	0.366383	within protospacer	OT-164	0.0384904	0.0582222	0.0483563	4.84
chr10	57796978	chr10_57796878_57797078	chr10	57796971	57796993	+	0	NGG	GGG	12	8	0	0	0	6	0	1	0	61.8182	GCTATATAGAAGAAGAAGGAGGG	|......||.||||||||.|..|	GAGTCCGAGCAGAAGAAGAANRG	13.0263	0.848684	within protospacer	OT-56	n.d.	n.d.	n.d.	n.d.
chr3	119973606	chr3_119973506_119973706	chr3	119973596	119973618	+	0	NGG	GGG	11	9	0	0	0	7	0	0	0	58.0909	TCACATCATCACAAGAAGAAGGG	.......|.||.||||||||..|	GAGTCCGAGCAGAAGAAGAANRG	12.9796	0.713073	within protospacer	OT-165	n.d.	n.d.	n.d.	n.d.
chr15	55052926	chr15_55052826_55053026	chr15	55052914	55052936	-	0	NGG	GGG	11	9	0	0	0	6	0	1	0	63.8182	CTCACACCACAGAAGTAGAAGGG	....|....||||||.||||..|	GAGTCCGAGCAGAAGAAGAANRG	12.9211	0.894737	within protospacer	OT-166	n.d.	n.d.	n.d.	n.d.
chr10	86245842	chr10_86245742_86245942	chr10	86245836	86245857	+	0	NotNRG	GGC	17	2	1	0	1	2	1	0	0	47.3636	GAGGTC-AGCAGAAGAAGAAGGC	|||..|-|||||||||||||...	GAGTCCGAGCAGAAGAAGAANRG	12.8584	0.854895	within protospacer	OT-167	n.d.	n.d.	n.d.	n.d.
chr18	37931058	chr18_37930958_37931158	chr18	37931039	37931061	-	0	NGG	AGG	14	6	0	0	0	5	0	1	0	38.1818	TTTACCAAGCAGAAAAAGAAAGG	....||.|||||||.|||||..|	GAGTCCGAGCAGAAGAAGAANRG	12.8572	0.298065	within protospacer	OT-168	n.d.	n.d.	n.d.	n.d.
chr9	85321455	chr9_85321355_85321555	chr9	85321445	85321468	+	0	NGG	GGG	15	5	1	1	0	4	0	0	0	56.0909	GATGACATGCAGTAAGAAGAAGGG	||...|..||||-||||||||..|	GAGTCCGAGCAG-AAGAAGAANRG	12.8448	0.75431	within protospacer	OT-169	n.d.	n.d.	n.d.	n.d.
chr10	88036176	chr10_88036076_88036276	chr10	88036165	88036186	-	0	NGG	GGG	14	5	1	0	1	5	0	0	0	49.5455	AATGGGGAGCAG-AGAAGAAGGG	.|....||||||-|||||||..|	GAGTCCGAGCAGAAGAAGAANRG	12.7605	0.729021	within protospacer	OT-170	n.d.	n.d.	n.d.	n.d.
chr12	56982502	chr12_56982402_56982602	chr12	56982490	56982512	-	0	NGG	GGG	12	8	0	0	0	6	0	0	0	50.3636	TTCCTGGGGCAGGAGAAGAAGGG	......|.||||.|||||||..|	GAGTCCGAGCAGAAGAAGAANRG	12.7426	0.878676	within protospacer	OT-770	n.d.	n.d.	n.d.	n.d.
chr1	91399237	chr1_91399137_91399337	chr1	91399225	91399247	-	0	NGG	GGG	13	7	0	0	0	3	0	0	0	55.7273	GGTTCCCTCTATAAGAAGAAGGG	|..|||....|.||||||||..|	GAGTCCGAGCAGAAGAAGAANRG	12.6941	0.511724	within protospacer	OT-171	n.d.	n.d.	n.d.	n.d.
chr17	73678276	chr17_73678176_73678376	chr17	73678268	73678291	+	0	NGG	GGG	14	6	1	1	0	4	1	1	0	64.6364	ACCTCAGTATCAGAGGAAGAAGGG	...||.|-|.||||.||||||..|	GAGTCCG-AGCAGAAGAAGAANRG	12.6831	0.395729	within protospacer	OT-36	n.d.	n.d.	n.d.	n.d.
chr2	228113823	chr2_228113723_228113923	chr2	228113811	228113833	-	0	NGG	GGG	15	5	0	0	0	3	0	1	0	46	GAGGAGGAGCAAAAGAGGAAGGG	|||...|||||.||||.|||..|	GAGTCCGAGCAGAAGAAGAANRG	12.526	0.824675	within protospacer	OT-172	n.d.	n.d.	n.d.	n.d.
chr2	64493253	chr2_64493153_64493353	chr2	64493243	64493262	+	0	NotNRG	---	15	5	0	0	0	5	0	0	0	35.0909	ACACCTGAGCAGAAGAAGAA---	....|.||||||||||||||---	GAGTCCGAGCAGAAGAAGAANRG	12.5015	0.832817	within protospacer	OT-173	n.d.	n.d.	n.d.	n.d.
chr1	78020791	chr1_78020691_78020891	chr1	78020784	78020805	+	0	NGG	GGG	14	5	1	0	1	4	0	1	0	56.9091	AAAGGCGAG-AGAAAAAGAAGGG	.|...||||-||||.|||||..|	GAGTCCGAGCAGAAGAAGAANRG	12.4672	0.639444	within protospacer	OT-174	n.d.	n.d.	n.d.	n.d.
chr2	148888771	chr2_148888671_148888871	chr2	148888759	148888781	-	0	NGG	AGG	13	7	0	0	0	5	0	0	0	45.0909	AGCACCAACCAAAAGAAGAAAGG	....||.|.||.||||||||..|	GAGTCCGAGCAGAAGAAGAANRG	12.45	0.85	within protospacer	OT-175	n.d.	n.d.	n.d.	n.d.
chr16	66442447	chr16_66442347_66442547	chr16	66442438	66442460	+	0	NGG	GGG	12	8	0	0	0	4	0	0	0	62.6364	TAGTAAAGCAGGAAGAAGAAGGG	.|||.......|||||||||..|	GAGTCCGAGCAGAAGAAGAANRG	12.4191	0.248817	within protospacer	OT-176	0.031185	0.0263381	0.0287616	2.88
chr5	90449529	chr5_90449429_90449629	chr5	90449514	90449536	-	0	NAG	GAG	13	7	0	0	0	5	0	0	0	58	GTATAACAACAAAAGAAGAAGAG	|..|...|.||.||||||||..|	GAGTCCGAGCAGAAGAAGAANRG	12.3897	0.508114	within protospacer	OT-177	n.d.	n.d.	n.d.	n.d.
chr12	27259880	chr12_27259780_27259980	chr12	27259866	27259888	-	0	NGG	AGG	10	10	0	0	0	7	0	1	0	69.0909	TCAAAGACACAGAAAAAGAAAGG	.........|||||.|||||..|	GAGTCCGAGCAGAAGAAGAANRG	12.3506	0.640693	within protospacer	OT-178	n.d.	n.d.	n.d.	n.d.
chr5	90449526	chr5_90449426_90449626	chr5	90449514	90449536	-	0	NAG	GAG	13	7	0	0	0	5	0	0	0	58	GTATAACAACAAAAGAAGAAGAG	|..|...|.||.||||||||..|	GAGTCCGAGCAGAAGAAGAANRG	12.3008	0.725564	within protospacer	OT-177	n.d.	n.d.	n.d.	n.d.
chr19	36034037	chr19_36033937_36034137	chr19	36034025	36034047	-	0	NotNRG	GGA	13	7	0	0	0	6	0	0	0	52.1818	TGCTGGTGGCAGAAGAAGAAGGA	...|....||||||||||||...	GAGTCCGAGCAGAAGAAGAANRG	12.2019	0.663462	within protospacer	OT-179	n.d.	n.d.	n.d.	n.d.
chr8	75271329	chr8_75271229_75271429	chr8	75271317	75271339	-	0	NotNRG	GGA	13	7	0	0	0	5	0	0	0	55.4545	AAACAAGCACAGAAGAAGAAGGA	.|....|..|||||||||||...	GAGTCCGAGCAGAAGAAGAANRG	12.1905	0.761905	within protospacer	OT-117	n.d.	n.d.	n.d.	n.d.
chr8	97468419	chr8_97468319_97468519	chr8	97468407	97468429	-	0	NGG	GGG	12	8	0	0	0	6	0	1	0	56.0909	TTTGAGGAACAGAAGAAGCAGGG	......||.|||||||||.|..|	GAGTCCGAGCAGAAGAAGAANRG	12.1429	0.928571	within protospacer	OT-180	n.d.	n.d.	n.d.	n.d.
chr14	84937921	chr14_84937821_84938021	chr14	84937911	84937933	+	0	NotNRG	GGA	15	5	0	0	0	5	0	0	0	40.8182	AAGAAGCAGCAGAAGAAGAAGGA	.||....|||||||||||||...	GAGTCCGAGCAGAAGAAGAANRG	12.1176	0.941176	within protospacer	OT-705	n.d.	n.d.	n.d.	n.d.
chr5	135541726	chr5_135541626_135541826	chr5	135541716	135541738	+	0	NGG	GGG	12	8	0	0	0	3	0	0	0	68.3636	GTTTCCATATAAGAGAAGAAGGG	|..|||....|..|||||||..|	GAGTCCGAGCAGAAGAAGAANRG	12.0357	0.821429	within protospacer	OT-181	n.d.	n.d.	n.d.	n.d.
chr7	22596535	chr7_22596435_22596635	chr7	22596523	22596545	-	0	NGG	GGG	12	8	0	0	0	5	0	1	0	61	AAATAGAGACAGAAGTAGAAGGG	.|.|.....||||||.||||..|	GAGTCCGAGCAGAAGAAGAANRG	11.8146	0.872917	within protospacer	OT-182	n.d.	n.d.	n.d.	n.d.
chr4	6017967	chr4_6017867_6018067	chr4	6017962	6017984	+	0	NGG	GGG	15	5	0	0	0	4	0	1	0	37.8182	GGTACAGAGCAGAAGAAGGAGGG	|...|.||||||||||||.|..|	GAGTCCGAGCAGAAGAAGAANRG	11.7924	0.380172	within protospacer	OT-183	0.0545973	0.062282	0.0584397	5.84
chr12	82228955	chr12_82228855_82229055	chr12	82228945	82228967	+	0	NGG	GGG	12	8	0	0	0	5	0	1	0	60.1818	TAAAACAAATAGAAAAAGAAGGG	.|...|.|..||||.|||||..|	GAGTCCGAGCAGAAGAAGAANRG	11.7202	0.755952	within protospacer	OT-184	n.d.	n.d.	n.d.	n.d.
chrX	50143809	chrX_50143709_50143909	chrX	50143796	50143818	-	0	NGG	GGG	11	9	0	0	0	5	0	0	0	65.4545	CATAGCCTCATGAAGAAGAAGGG	.|...|.....|||||||||..|	GAGTCCGAGCAGAAGAAGAANRG	11.6944	0.805556	within protospacer	OT-185	n.d.	n.d.	n.d.	n.d.
chr4	6017972	chr4_6017872_6018072	chr4	6017962	6017984	+	0	NGG	GGG	15	5	0	0	0	4	0	1	0	37.8182	GGTACAGAGCAGAAGAAGGAGGG	|...|.||||||||||||.|..|	GAGTCCGAGCAGAAGAAGAANRG	11.6123	0.626152	within protospacer	OT-183	0.239831	0.255976	0.247904	24.79
chr1	204158085	chr1_204157985_204158185	chr1	204158073	204158095	-	0	NGG	GGG	12	8	0	0	0	7	0	1	0	52.8182	ATCCAGAAGCAGAAGAGGAAGGG	.......|||||||||.|||..|	GAGTCCGAGCAGAAGAAGAANRG	11.6019	0.627315	within protospacer	OT-186	n.d.	n.d.	n.d.	n.d.
chr8	95429829	chr8_95429729_95429929	chr8	95429820	95429839	-	0	NotNRG	---	16	4	0	0	0	4	0	0	0	33.9091	CAATCATAGCAGAAGAAGAA---	.|.||..|||||||||||||---	GAGTCCGAGCAGAAGAAGAANRG	11.4955	0.772321	within protospacer	OT-187	n.d.	n.d.	n.d.	n.d.
chr12	41100297	chr12_41100197_41100397	chr12	41100290	41100312	+	0	NGG	GGG	14	6	0	0	0	5	0	0	0	44.7273	GCAGTGGAGCAGAAGAAGATGGG	|.....|||||||||||||...|	GAGTCCGAGCAGAAGAAGAANRG	11.4552	0.468819	within protospacer	OT-134	n.d.	n.d.	n.d.	n.d.
chr2	130827618	chr2_130827518_130827718	chr2	130827606	130827628	-	0	NGG	AGG	12	8	0	0	0	6	0	0	0	53.6364	AAAGGAATGCAAAAGAAGAAAGG	.|......|||.||||||||..|	GAGTCCGAGCAGAAGAAGAANRG	11.4206	0.670635	within protospacer	OT-188	n.d.	n.d.	n.d.	n.d.
chr16	87908817	chr16_87908717_87908917	chr16	87908805	87908827	-	0	NotNRG	GGA	15	5	0	0	0	5	0	0	0	40.8182	AAGAAAAAGCAGAAGAAGAAGGA	.||....|||||||||||||...	GAGTCCGAGCAGAAGAAGAANRG	11.405	0.715	within protospacer	OT-189	n.d.	n.d.	n.d.	n.d.
chr5	41992479	chr5_41992379_41992579	chr5	41992469	41992491	+	0	NAG	GAG	13	7	0	0	0	5	0	0	0	52.2727	GGAGAAGCACAGAAGAAGAAGAG	|.....|..|||||||||||..|	GAGTCCGAGCAGAAGAAGAANRG	11.3033	0.671667	within protospacer	OT-190	n.d.	n.d.	n.d.	n.d.
chr2	21267133	chr2_21267033_21267233	chr2	21267123	21267145	+	0	NGG	GGG	17	3	0	0	0	3	0	0	0	15.8182	GCGACAGAGCAGAAGAAGAAGGG	|.|.|.||||||||||||||..|	GAGTCCGAGCAGAAGAAGAANRG	11.2782	0.75188	within protospacer	OT-191	n.d.	n.d.	n.d.	n.d.
chr4	38361766	chr4_38361666_38361866	chr4	38361760	38361782	+	0	NGG	AGG	12	8	0	0	0	6	0	0	0	60.1818	CTTTATAAGAAGAAGAAGAGAGG	...|...||.|||||||||...|	GAGTCCGAGCAGAAGAAGAANRG	11.2562	0.79375	within protospacer	OT-192	n.d.	n.d.	n.d.	n.d.
chr19	7342663	chr19_7342563_7342763	chr19	7342656	7342678	+	0	NGG	AGG	11	9	0	0	0	6	0	1	0	67.9091	ACACCACAAAAGAAGAAGGAAGG	....|..|..||||||||.|..|	GAGTCCGAGCAGAAGAAGAANRG	11.1979	0.885417	within protospacer	OT-193	n.d.	n.d.	n.d.	n.d.
chr8	78933459	chr8_78933359_78933559	chr8	78933444	78933466	-	0	NGG	TGG	12	8	0	0	0	6	0	0	0	60.1818	ATATTTTAGAAGAAGAAGAGTGG	...|...||.|||||||||...|	GAGTCCGAGCAGAAGAAGAANRG	11.0639	0.823308	within protospacer	OT-194	n.d.	n.d.	n.d.	n.d.
chr4	38361764	chr4_38361664_38361864	chr4	38361760	38361782	+	0	NGG	AGG	12	8	0	0	0	6	0	0	0	60.1818	CTTTATAAGAAGAAGAAGAGAGG	...|...||.|||||||||...|	GAGTCCGAGCAGAAGAAGAANRG	10.9709	0.493991	within protospacer	OT-192	n.d.	n.d.	n.d.	n.d.
chr8	84219359	chr8_84219259_84219459	chr8	84219347	84219369	-	0	NGG	GGG	15	5	0	0	0	4	0	0	0	30.4546	CAATCATGGCAGAAGAAGAAGGG	.|.||...||||||||||||..|	GAGTCCGAGCAGAAGAAGAANRG	10.9455	0.854545	within protospacer	OT-195	n.d.	n.d.	n.d.	n.d.
chr10	7333841	chr10_7333741_7333941	chr10	7333826	7333848	-	0	NGG	GGG	13	7	0	0	0	5	0	0	0	51.6364	GATATTTAACAAAAGAAGAAGGG	||.....|.||.||||||||..|	GAGTCCGAGCAGAAGAAGAANRG	10.9302	0.455424	within protospacer	OT-196	n.d.	n.d.	n.d.	n.d.
chr7	31189550	chr7_31189450_31189650	chr7	31189541	31189560	-	0	NotNRG	---	13	7	0	0	0	5	0	0	0	57.0909	TATACTTTACAGAAGAAGAA---	.|..|....|||||||||||---	GAGTCCGAGCAGAAGAAGAANRG	10.7868	0.871053	within protospacer	OT-197	n.d.	n.d.	n.d.	n.d.
chr15	54474842	chr15_54474742_54474942	chr15	54474835	54474857	+	0	NGG	GGG	14	6	0	0	0	5	0	0	0	36.5455	CACCCATACCAGAAGAAGAAGGG	.|..|..|.|||||||||||..|	GAGTCCGAGCAGAAGAAGAANRG	10.7031	0.578125	within protospacer	OT-198	n.d.	n.d.	n.d.	n.d.
chr6	26389665	chr6_26389565_26389765	chr6	26389656	26389677	+	0	NotNRG	GGA	16	3	1	0	1	2	1	1	0	60.8182	GAATA-GAGCAGAACAAGAAGGA	||.|.-||||||||.|||||...	GAGTCCGAGCAGAAGAAGAANRG	10.6825	0.801587	within protospacer	OT-199	n.d.	n.d.	n.d.	n.d.
chr4	43160032	chr4_43159932_43160132	chr4	43160020	43160042	-	0	NGG	AGG	11	9	0	0	0	6	0	0	0	59.7273	TCTTAACTTTAGAAGAAGAAAGG	...|......||||||||||..|	GAGTCCGAGCAGAAGAAGAANRG	10.6407	0.835498	within protospacer	OT-200	n.d.	n.d.	n.d.	n.d.
chr2	108867235	chr2_108867135_108867335	chr2	108867225	108867247	+	0	NAG	GAG	12	8	0	0	0	5	0	0	0	62.4545	TAAGTCTTTTAGAAGAAGAAGAG	.|...|....||||||||||..|	GAGTCCGAGCAGAAGAAGAANRG	10.6333	0.933333	within protospacer	OT-201	n.d.	n.d.	n.d.	n.d.
chr21	39471101	chr21_39471001_39471201	chr21	39471089	39471111	-	0	NGG	AGG	14	6	0	0	0	4	0	0	0	39	CAGAATGGACAGAAGAAGAAAGG	.||...|..|||||||||||..|	GAGTCCGAGCAGAAGAAGAANRG	10.5038	0.669524	within protospacer	OT-202	n.d.	n.d.	n.d.	n.d.
chr5	56280300	chr5_56280200_56280400	chr5	56280292	56280314	+	0	NGG	GGG	11	9	0	0	0	6	0	1	0	62.1818	TCTGGAGCACAGAAGGAGAAGGG	......|..||||||.||||..|	GAGTCCGAGCAGAAGAAGAANRG	10.4786	0.58547	within protospacer	OT-203	n.d.	n.d.	n.d.	n.d.
chr18	6015293	chr18_6015193_6015393	chr18	6015281	6015303	+	0	NotNRG	GAA	13	7	0	0	0	4	0	0	0	65.2727	GTTACGGAGTCCAAGAAGAAGAA	|...|.|||...||||||||...	GAGTCCGAGCAGAAGAAGAANRG	10.4211	0.769737	within protospacer	OT-204	n.d.	n.d.	n.d.	n.d.
chr5	156410889	chr5_156410789_156410989	chr5	156410873	156410895	-	0	NGG	GGG	15	5	0	0	0	3	0	0	0	32.9091	TTGTCCAGGGAGAAGAAGAAGGG	..||||..|.||||||||||..|	GAGTCCGAGCAGAAGAAGAANRG	10.2749	0.622507	within protospacer	OT-205	n.d.	n.d.	n.d.	n.d.
chr1	184472239	chr1_184472139_184472339	chr1	184472233	184472255	+	0	NGG	AGG	13	7	0	0	0	6	0	0	0	41	CTTTTTAATCAGAAGAAGAAAGG	...|...|.|||||||||||..|	GAGTCCGAGCAGAAGAAGAANRG	10.2544	0.315153	within protospacer	OT-206	n.d.	n.d.	n.d.	n.d.
chr3	73820806	chr3_73820706_73820906	chr3	73820796	73820818	+	0	NGG	AGG	13	7	0	0	0	5	0	0	0	42.6364	TGGAGGGCTCAGAAGAAGAAAGG	..|...|..|||||||||||..|	GAGTCCGAGCAGAAGAAGAANRG	10.2421	0.710317	within protospacer	OT-207	n.d.	n.d.	n.d.	n.d.
chr10	30999478	chr10_30999378_30999578	chr10	30999465	30999487	-	0	NGG	GGG	15	5	0	0	0	3	0	0	0	36.1818	GTGACCTACAAGAAGAAGAAGGG	|.|.||.|..||||||||||..|	GAGTCCGAGCAGAAGAAGAANRG	10.2316	0.725108	within protospacer	OT-208	n.d.	n.d.	n.d.	n.d.
chr4	112118918	chr4_112118818_112119018	chr4	112118908	112118930	+	0	NotNRG	GGA	12	8	0	0	0	6	0	0	0	66.4545	AAAGATAAACAAAAGAAGAAGGA	.|.....|.||.||||||||...	GAGTCCGAGCAGAAGAAGAANRG	10.2024	0.880952	within protospacer	OT-209	n.d.	n.d.	n.d.	n.d.
chr7	28424078	chr7_28423978_28424178	chr7	28424066	28424088	-	0	NGG	GGG	12	8	0	0	0	5	0	1	0	64.2727	CAGAGAAGACAGAAGAAGGAGGG	.||......|||||||||.|..|	GAGTCCGAGCAGAAGAAGAANRG	10.0028	0.702778	within protospacer	OT-210	n.d.	n.d.	n.d.	n.d.
chr4	15201723	chr4_15201623_15201823	chr4	15201711	15201733	-	0	NGG	GGG	14	6	0	0	0	4	0	0	0	47.1818	GATCAGGAGCAAGAGAAGAAGGG	||....|||||..|||||||..|	GAGTCCGAGCAGAAGAAGAANRG	10	0.7	within protospacer	OT-211	n.d.	n.d.	n.d.	n.d.
chr7	74650784	chr7_74650684_74650884	chr7	74650775	74650797	+	0	NGG	GGG	12	8	0	0	0	6	0	0	0	52.8182	CATCATTACAAGAAGAAGAAGGG	.|.....|..||||||||||..|	GAGTCCGAGCAGAAGAAGAANRG	9.99675	0.672078	within protospacer	OT-212	n.d.	n.d.	n.d.	n.d.
chr12	103125365	chr12_103125265_103125465	chr12	103125355	103125378	+	0	NGG	AGG	14	6	1	1	0	4	0	0	0	59.7273	ACCTCAGTCCAGGAAGAAGAAAGG	...||.|..||-|||||||||..|	GAGTCCGAGCA-GAAGAAGAANRG	9.99265	0.816176	within protospacer	OT-213	n.d.	n.d.	n.d.	n.d.
chr21	27098644	chr21_27098544_27098744	chr21	27098637	27098656	-	0	NotNRG	---	15	5	0	0	0	3	0	0	0	52.2727	GAGAACAAACATAAGAAGAA---	|||..|.|.||.||||||||---	GAGTCCGAGCAGAAGAAGAANRG	9.96731	0.640385	within protospacer	OT-214	n.d.	n.d.	n.d.	n.d.
chr3	10520429	chr3_10520329_10520529	chr3	10520419	10520441	+	0	NGG	AGG	13	7	0	0	0	5	0	0	0	54.9091	AAATGAATGCAGAAGAAGAGAGG	.|.|....|||||||||||...|	GAGTCCGAGCAGAAGAAGAANRG	9.89899	0.707071	within protospacer	OT-782	n.d.	n.d.	n.d.	n.d.
chr4	6148626	chr4_6148526_6148726	chr4	6148619	6148641	+	0	NGG	GGG	14	6	0	0	0	5	0	1	0	39	AAACAGGAGCAGAGGAAGAAGGG	.|....|||||||.||||||..|	GAGTCCGAGCAGAAGAAGAANRG	9.88932	0.367706	within protospacer	OT-43	n.d.	n.d.	n.d.	n.d.
chr11	50165909	chr11_50165809_50166009	chr11	50165899	50165921	+	0	NGG	AGG	13	7	0	0	0	5	0	0	0	42.6364	TGGAGAGCTCAGAAGAAGAAAGG	..|...|..|||||||||||..|	GAGTCCGAGCAGAAGAAGAANRG	9.85989	0.854396	within protospacer	OT-215	n.d.	n.d.	n.d.	n.d.
chr12	120666230	chr12_120666130_120666330	chr12	120666215	120666237	+	0	NGG	GGG	12	8	0	0	0	6	0	0	0	52	AAAAAAAGGAAGAAGAAGAAGGG	.|......|.||||||||||..|	GAGTCCGAGCAGAAGAAGAANRG	9.75239	0.675837	within protospacer	OT-216	n.d.	n.d.	n.d.	n.d.
chr9	41056124	chr9_41056024_41056224	chr9	41056110	41056132	-	0	NGG	GGG	13	7	0	0	0	5	0	1	0	51.6364	TGGCTGGAACAGAAGAAGGAGGG	..|...||.|||||||||.|..|	GAGTCCGAGCAGAAGAAGAANRG	9.69674	0.28587	within protospacer	OT-23	0.00310328	0.00444851	0.0037759	0.38
chr15	54474845	chr15_54474745_54474945	chr15	54474835	54474857	+	0	NGG	GGG	14	6	0	0	0	5	0	0	0	36.5455	CACCCATACCAGAAGAAGAAGGG	.|..|..|.|||||||||||..|	GAGTCCGAGCAGAAGAAGAANRG	9.68831	0.883117	within protospacer	OT-198	n.d.	n.d.	n.d.	n.d.
chr3	195614990	chr3_195614890_195615090	chr3	195614975	195614997	-	0	NAG	AAG	16	4	0	0	0	4	0	0	0	26.6364	CCCTCCCAGCAGAAGAAGAAAAG	...|||.|||||||||||||..|	GAGTCCGAGCAGAAGAAGAANRG	9.66071	0.603571	within protospacer	OT-217	n.d.	n.d.	n.d.	n.d.
chr12	65751925	chr12_65751825_65752025	chr12	65751917	65751939	+	0	NAG	AAG	16	4	0	0	0	2	0	0	0	35.6364	TAGTCAGTACAGAAGAAGAAAAG	.||||.|..|||||||||||..|	GAGTCCGAGCAGAAGAAGAANRG	9.56522	0.681159	within protospacer	OT-218	n.d.	n.d.	n.d.	n.d.
chr10	3568820	chr10_3568720_3568920	chr10	3568807	3568829	-	0	NGG	GGG	12	8	0	0	0	6	0	0	0	52.8182	ATTTGTAAGAGGAAGAAGAAGGG	...|...||..|||||||||..|	GAGTCCGAGCAGAAGAAGAANRG	9.55833	0.658333	within protospacer	OT-219	n.d.	n.d.	n.d.	n.d.
chr14	75842963	chr14_75842863_75843063	chr14	75842956	75842979	+	0	NGG	AGG	13	7	1	1	0	6	0	0	0	66.6364	CCTCCATAGCAAAAAGAAGAAAGG	....|..|||-|.||||||||..|	GAGTCCGAGC-AGAAGAAGAANRG	9.5395	0.561147	within protospacer	OT-220	n.d.	n.d.	n.d.	n.d.
chr15	98741672	chr15_98741572_98741772	chr15	98741663	98741682	-	0	NotNRG	---	14	6	0	0	0	4	0	0	0	52.6364	AAGACTCTACAGAAGAAGAA---	.||.|....|||||||||||---	GAGTCCGAGCAGAAGAAGAANRG	9.475	0.8	within protospacer	OT-221	n.d.	n.d.	n.d.	n.d.
chr10	72944079	chr10_72943979_72944179	chr10	72944067	72944089	-	0	NAG	AAG	15	5	0	0	0	5	0	0	0	38.4545	GAAGAAAAGCAGAAGAAGAAAAG	||.....|||||||||||||..|	GAGTCCGAGCAGAAGAAGAANRG	9.46429	0.821429	within protospacer	OT-222	n.d.	n.d.	n.d.	n.d.
chr6	21833637	chr6_21833537_21833737	chr6	21833623	21833645	-	0	NGG	GGG	11	9	0	0	0	5	0	1	0	68.7273	TCTTAAGTATAGAAGAAAAAGGG	...|..|...|||||||.||..|	GAGTCCGAGCAGAAGAAGAANRG	9.40714	0.807143	within protospacer	OT-223	n.d.	n.d.	n.d.	n.d.
chr1	33140888	chr1_33140788_33140988	chr1	33140873	33140895	-	0	NGG	GGG	17	3	0	0	0	2	0	1	0	27.2727	GAGCCTGAGCAGAAGGAGAAGGG	|||.|.|||||||||.||||..|	GAGTCCGAGCAGAAGAAGAANRG	9.40284	0.427841	within protospacer	OT-124	n.d.	n.d.	n.d.	n.d.
chr19	32223087	chr19_32222987_32223187	chr19	32223076	32223098	+	0	NGG	GGG	13	7	0	0	0	3	0	0	0	60.6364	GAGAAGGAAATAAAGAAGAAGGG	|||...||....||||||||..|	GAGTCCGAGCAGAAGAAGAANRG	9.3897	0.567879	within protospacer	OT-224	n.d.	n.d.	n.d.	n.d.
chr17	6544228	chr17_6544128_6544328	chr17	6544219	6544240	+	0	NGG	AGG	14	5	1	0	1	4	0	0	0	52.8182	CTGTGCCT-CAGAAGAAGAAAGG	..||.|..-|||||||||||..|	GAGTCCGAGCAGAAGAAGAANRG	9.38961	0.720779	within protospacer	OT-225	n.d.	n.d.	n.d.	n.d.
chr18	74820045	chr18_74819945_74820145	chr18	74820036	74820057	+	0	NGG	AGG	16	3	1	0	1	3	0	0	0	44.7273	GAGTATTA-CAGAAGAAGAAAGG	||||...|-|||||||||||..|	GAGTCCGAGCAGAAGAAGAANRG	9.35185	0.648148	within protospacer	OT-34	0.0641509	0.0704827	0.0673168	6.73
chr6	150765523	chr6_150765423_150765623	chr6	150765513	150765535	+	0	NGG	GGG	14	6	0	0	0	5	0	0	0	36.5455	ATGTGATATCAGAAGAAGAAGGG	..||...|.|||||||||||..|	GAGTCCGAGCAGAAGAAGAANRG	9.34737	0.692105	within protospacer	OT-130	n.d.	n.d.	n.d.	n.d.
chr6	47517192	chr6_47517092_47517292	chr6	47517180	47517202	-	0	NGG	AGG	15	5	0	0	0	4	0	0	0	30.4546	CAATCATGGCAGAAGAAGAAAGG	.|.||...||||||||||||..|	GAGTCCGAGCAGAAGAAGAANRG	9.3	0.775	within protospacer	OT-226	n.d.	n.d.	n.d.	n.d.
chr2	178080552	chr2_178080452_178080652	chr2	178080547	178080569	+	0	NGG	GGG	13	7	0	0	0	6	0	0	0	44.2727	GTTATATAGAAGAAGAAGAAGGG	|......||.||||||||||..|	GAGTCCGAGCAGAAGAAGAANRG	9.24074	0.596296	within protospacer	OT-227	n.d.	n.d.	n.d.	n.d.
chr2	228020969	chr2_228020869_228021069	chr2	228020961	228020983	+	0	NGG	GGG	14	6	0	0	0	3	0	1	0	48.8182	CAGTGGGTACAGAAGGAGAAGGG	.|||..|..||||||.||||..|	GAGTCCGAGCAGAAGAAGAANRG	9.21524	0.55228	within protospacer	OT-228	n.d.	n.d.	n.d.	n.d.
chr14	91819972	chr14_91819872_91820072	chr14	91819962	91819984	+	0	NGG	AGG	13	7	0	0	0	6	0	1	0	47.5455	AAAAGAAAGCAGAAAAAGAAAGG	.|.....|||||||.|||||..|	GAGTCCGAGCAGAAGAAGAANRG	9.20789	0.818421	within protospacer	OT-229	n.d.	n.d.	n.d.	n.d.
chr1	212052713	chr1_212052613_212052813	chr1	212052701	212052723	-	0	NGG	GGG	11	9	0	0	0	7	0	1	0	63.8182	TTAAGGTAACAGAAGAAGCAGGG	.......|.|||||||||.|..|	GAGTCCGAGCAGAAGAAGAANRG	9.15385	0.923077	within protospacer	OT-230	n.d.	n.d.	n.d.	n.d.
chr1	177788947	chr1_177788847_177789047	chr1	177788935	177788957	-	0	NAG	GAG	15	5	0	0	0	4	0	1	0	44.1818	GTGGGGGAGCAGAAAAAGAAGAG	|.|...||||||||.|||||..|	GAGTCCGAGCAGAAGAAGAANRG	9.14943	0.70977	within protospacer	OT-231	n.d.	n.d.	n.d.	n.d.
chr1	162616074	chr1_162615974_162616174	chr1	162616059	162616080	-	0	NGG	GGG	15	4	1	0	1	2	1	1	0	59	GAATCT-ATCAGAAAAAGAAGGG	||.||.-|.|||||.|||||..|	GAGTCCGAGCAGAAGAAGAANRG	9.07211	0.377064	within protospacer	OT-78	n.d.	n.d.	n.d.	n.d.
chr12	90676750	chr12_90676650_90676850	chr12	90676740	90676762	+	0	NGG	AGG	10	10	0	0	0	7	0	1	0	69.0909	CCAAATAGTCAGAAAAAGAAAGG	.........|||||.|||||..|	GAGTCCGAGCAGAAGAAGAANRG	9	0.833333	within protospacer	OT-232	n.d.	n.d.	n.d.	n.d.
chr9	30144089	chr9_30143989_30144189	chr9	30144077	30144096	-	0	NotNRG	---	15	5	0	0	0	4	0	0	0	39.1818	TTTTCTGAACAGAAGAAGAA---	...||.||.|||||||||||---	GAGTCCGAGCAGAAGAAGAANRG	8.88118	0.273775	within protospacer	OT-233	n.d.	n.d.	n.d.	n.d.
chr10	117480246	chr10_117480146_117480346	chr10	117480236	117480258	+	0	NAG	AAG	12	8	0	0	0	6	0	0	0	55.9091	TCCAGCTCACAGAAGAAGAAAAG	.....|...|||||||||||..|	GAGTCCGAGCAGAAGAAGAANRG	8.86765	0.816176	within protospacer	OT-234	n.d.	n.d.	n.d.	n.d.
chr2	21267128	chr2_21267028_21267228	chr2	21267123	21267145	+	0	NGG	GGG	17	3	0	0	0	3	0	0	0	15.8182	GCGACAGAGCAGAAGAAGAAGGG	|.|.|.||||||||||||||..|	GAGTCCGAGCAGAAGAAGAANRG	8.86087	0.43913	within protospacer	OT-191	n.d.	n.d.	n.d.	n.d.
chr9	106437659	chr9_106437559_106437759	chr9	106437645	106437666	-	0	NGG	GGG	14	5	1	0	1	4	0	0	0	54.4545	AAGAAAGAA-AGAAGAAGAAGGG	.||...||.-||||||||||..|	GAGTCCGAGCAGAAGAAGAANRG	8.78523	0.535227	within protospacer	OT-235	n.d.	n.d.	n.d.	n.d.
chr1	227377942	chr1_227377842_227378042	chr1	227377930	227377952	-	0	NGG	AGG	15	5	0	0	0	5	0	0	0	28.8182	GTTTTGAAGCAGAAGAAGAAAGG	|..|...|||||||||||||..|	GAGTCCGAGCAGAAGAAGAANRG	8.73977	0.567251	within protospacer	OT-236	n.d.	n.d.	n.d.	n.d.
chr1	2793969	chr1_2793869_2794069	chr1	2793957	2793979	-	0	NotNRG	GGA	13	7	0	0	0	5	0	0	0	57.9091	CACTGTCCACAGAAGAAGAAGGA	.|.|.....|||||||||||...	GAGTCCGAGCAGAAGAAGAANRG	8.73846	0.861538	within protospacer	OT-84	n.d.	n.d.	n.d.	n.d.
chr7	39053408	chr7_39053308_39053508	chr7	39053395	39053417	-	0	NGG	AGG	12	8	0	0	0	4	0	0	0	68.3636	GAAAGAGAGACAGAGAAGAAAGG	||....|||....|||||||..|	GAGTCCGAGCAGAAGAAGAANRG	8.67308	0.673077	within protospacer	OT-237	n.d.	n.d.	n.d.	n.d.
chr9	128251278	chr9_128251178_128251378	chr9	128251265	128251287	-	0	NGG	AGG	14	6	0	0	0	3	0	0	0	47.1818	GAGGACAGCAAGAAGAAGAAAGG	|||..|....||||||||||..|	GAGTCCGAGCAGAAGAAGAANRG	8.66235	0.545882	within protospacer	OT-238	n.d.	n.d.	n.d.	n.d.
chr19	9865162	chr19_9865062_9865262	chr19	9865149	9865171	-	0	NGG	GGG	14	6	0	0	0	5	0	0	0	35.7273	AAAGAGGAGAAGAAGAAGAAGGG	.|....|||.||||||||||..|	GAGTCCGAGCAGAAGAAGAANRG	8.59008	0.525304	within protospacer	OT-239	n.d.	n.d.	n.d.	n.d.
chr14	75842966	chr14_75842866_75843066	chr14	75842956	75842979	+	0	NGG	AGG	13	7	1	1	0	6	0	0	0	66.6364	CCTCCATAGCAAAAAGAAGAAAGG	....|..|||-|.||||||||..|	GAGTCCGAGC-AGAAGAAGAANRG	8.57879	0.821212	within protospacer	OT-262	n.d.	n.d.	n.d.	n.d.
chr12	115799662	chr12_115799562_115799762	chr12	115799647	115799669	+	0	NGG	GGG	11	9	0	0	0	7	0	0	0	56.4545	TCTCAAAAAAAGAAGAAGAAGGG	.......|..||||||||||..|	GAGTCCGAGCAGAAGAAGAANRG	8.56944	0.701389	within protospacer	OT-240	n.d.	n.d.	n.d.	n.d.
chr2	110982444	chr2_110982344_110982544	chr2	110982430	110982452	-	0	NGG	GGG	13	7	0	0	0	5	0	0	0	46.7273	AAGGGATGACAGAAGAAGAAGGG	.||......|||||||||||..|	GAGTCCGAGCAGAAGAAGAANRG	8.51871	0.270843	within protospacer	OT-241	n.d.	n.d.	n.d.	n.d.
chr12	6340531	chr12_6340431_6340631	chr12	6340520	6340543	+	0	NAG	GAG	16	4	1	1	0	4	0	0	0	53.0909	CAGGAGGAGGCAGAAGAAGAAGAG	.||...||-||||||||||||..|	GAGTCCGA-GCAGAAGAAGAANRG	8.51087	0.570652	within protospacer	OT-242	n.d.	n.d.	n.d.	n.d.
chr20	31587480	chr20_31587380_31587580	chr20	31587467	31587489	+	0	NAG	GAG	13	7	0	0	0	3	0	0	0	66.1818	GACAGCGGGGTGCAGAAGAAGAG	||...||.|..|.|||||||..|	GAGTCCGAGCAGAAGAAGAANRG	8.5	0.875	within protospacer	OT-243	n.d.	n.d.	n.d.	n.d.
chr2	120317165	chr2_120317065_120317265	chr2	120317153	120317174	-	0	NGG	AGG	13	6	1	0	1	5	0	1	0	67.9091	CAGGTTTA-CAGAAGGAGAAAGG	.||....|-||||||.||||..|	GAGTCCGAGCAGAAGAAGAANRG	8.48571	0.814286	within protospacer	OT-244	n.d.	n.d.	n.d.	n.d.
chr10	14863598	chr10_14863498_14863698	chr10	14863586	14863608	-	0	NGG	GGG	12	8	0	0	0	5	0	0	0	53.6364	CTCTGTGGACACAAGAAGAAGGG	...|..|..||.||||||||..|	GAGTCCGAGCAGAAGAAGAANRG	8.45333	0.653333	within protospacer	OT-245	n.d.	n.d.	n.d.	n.d.
chr22	17473249	chr22_17473149_17473349	chr22	17473237	17473259	-	0	NGG	GGG	12	8	0	0	0	5	0	1	0	60.1818	GCTCTGGGACAGAAGAGGAAGGG	|.....|..|||||||.|||..|	GAGTCCGAGCAGAAGAAGAANRG	8.34615	0.759615	within protospacer	OT-138	n.d.	n.d.	n.d.	n.d.
chr1	36816996	chr1_36816896_36817096	chr1	36816984	36817006	-	0	NGG	AGG	14	6	0	0	0	5	0	1	0	39	TTTACTGAGCAGAAGAGGAAAGG	....|.||||||||||.|||..|	GAGTCCGAGCAGAAGAAGAANRG	8.34524	0.702381	within protospacer	OT-246	n.d.	n.d.	n.d.	n.d.
chr7	74650782	chr7_74650682_74650882	chr7	74650775	74650797	+	0	NGG	GGG	12	8	0	0	0	6	0	0	0	52.8182	CATCATTACAAGAAGAAGAAGGG	.|.....|..||||||||||..|	GAGTCCGAGCAGAAGAAGAANRG	8.31061	0.44697	within protospacer	OT-212	n.d.	n.d.	n.d.	n.d.
chr17	8359683	chr17_8359583_8359783	chr17	8359673	8359695	+	0	NGG	GGG	12	8	0	0	0	5	0	1	0	56.9091	CTGCACCTACAGATGAAGAAGGG	..|..|...||||.||||||..|	GAGTCCGAGCAGAAGAAGAANRG	8.25824	0.774725	within protospacer	OT-247	n.d.	n.d.	n.d.	n.d.
chr1	42932683	chr1_42932583_42932783	chr1	42932676	42932695	+	0	NotNRG	---	17	3	0	0	0	3	0	0	0	31.0909	GAGGTCTAGCAGAAGAAGAA---	|||..|.|||||||||||||---	GAGTCCGAGCAGAAGAAGAANRG	8.17028	0.326811	within protospacer	OT-28	n.d.	n.d.	n.d.	n.d.
chr11	95325454	chr11_95325354_95325554	chr11	95325439	95325461	-	0	NGG	AGG	14	6	0	0	0	5	0	1	0	39.8182	AAAGATGAGCAGAAAAAGAAAGG	.|....||||||||.|||||..|	GAGTCCGAGCAGAAGAAGAANRG	8.14475	0.318031	within protospacer	OT-76	n.d.	n.d.	n.d.	n.d.
chr15	55052928	chr15_55052828_55053028	chr15	55052914	55052936	-	0	NGG	GGG	11	9	0	0	0	6	0	1	0	63.8182	CTCACACCACAGAAGTAGAAGGG	....|....||||||.||||..|	GAGTCCGAGCAGAAGAAGAANRG	8.12521	0.469864	within protospacer	OT-166	n.d.	n.d.	n.d.	n.d.
chr16	24147799	chr16_24147699_24147899	chr16	24147785	24147807	-	0	NGG	GGG	10	10	0	0	0	7	0	1	0	68.2727	CCTATTTTACAGATGAAGAAGGG	.........||||.||||||..|	GAGTCCGAGCAGAAGAAGAANRG	8.12302	0.646825	within protospacer	OT-248	n.d.	n.d.	n.d.	n.d.
chr1	58777381	chr1_58777281_58777481	chr1	58777374	58777395	+	0	NGG	AGG	13	6	1	0	1	5	0	0	0	66.2727	GAAAGTTA-CATAAGAAGAAAGG	||.....|-||.||||||||..|	GAGTCCGAGCAGAAGAAGAANRG	8.07874	0.352322	within protospacer	OT-249	n.d.	n.d.	n.d.	n.d.
chr15	84944464	chr15_84944364_84944564	chr15	84944457	84944479	+	0	NGG	GGG	11	9	0	0	0	6	0	1	0	67.0909	ATCTATTAATAGAAGAGGAAGGG	...|...|..||||||.|||..|	GAGTCCGAGCAGAAGAAGAANRG	8.02174	0.409938	within protospacer	OT-250	n.d.	n.d.	n.d.	n.d.
chr16	82706084	chr16_82705984_82706184	chr16	82706078	82706100	-	0	NGG	AGG	13	7	0	0	0	5	0	0	0	51.6364	GACAGGAAGATGAAGAAGAAAGG	||.....||..|||||||||..|	GAGTCCGAGCAGAAGAAGAANRG	8.00758	0.573232	within protospacer	OT-251	n.d.	n.d.	n.d.	n.d.
chr18	75259562	chr18_75259462_75259662	chr18	75259554	75259576	+	0	NGG	GGG	12	8	0	0	0	6	0	0	0	51.1818	AACAGATCACAGAAGAAGAAGGG	.|.......|||||||||||..|	GAGTCCGAGCAGAAGAAGAANRG	7.99053	0.517045	within protospacer	OT-252	n.d.	n.d.	n.d.	n.d.
chr10	59267950	chr10_59267850_59268050	chr10	59267940	59267962	+	0	NGG	AGG	12	8	0	0	0	5	0	0	0	54.4545	TGTTTCTTACATAAGAAGAAAGG	...|.|...||.||||||||..|	GAGTCCGAGCAGAAGAAGAANRG	7.98968	0.562698	within protospacer	OT-253	n.d.	n.d.	n.d.	n.d.
chr7	66736425	chr7_66736325_66736525	chr7	66736419	66736441	+	0	NGG	GGG	12	8	0	0	0	6	0	0	0	49.5455	CCCTATAGACAGAAGAAGAAGGG	...|.....|||||||||||..|	GAGTCCGAGCAGAAGAAGAANRG	7.94309	0.327913	within protospacer	OT-254	0.00644043	0.00508054	0.00576049	0.58
chr2	106511510	chr2_106511410_106511610	chr2	106511500	106511522	+	0	NGG	GGG	13	7	0	0	0	4	0	0	0	48.3636	CGGCCTGTTCAAAAGAAGAAGGG	..|.|.|..||.||||||||..|	GAGTCCGAGCAGAAGAAGAANRG	7.87698	0.837302	within protospacer	OT-255	n.d.	n.d.	n.d.	n.d.
chr11	123428824	chr11_123428724_123428924	chr11	123428819	123428839	+	0	NGG	GGG	15	3	2	0	2	3	1	0	1	66.2727	GAGAGAG-GCAGAA-AAGAAGGG	|||...|-||||||-|||||..|	GAGTCCGAGCAGAAGAAGAANRG	7.84286	0.728571	within protospacer	OT-788	n.d.	n.d.	n.d.	n.d.
chr1	94919050	chr1_94918950_94919150	chr1	94919041	94919063	+	0	NGG	GGG	11	9	0	0	0	7	0	1	0	61.3636	TCACTAAAGAAGAAAAAGAAGGG	.......||.||||.|||||..|	GAGTCCGAGCAGAAGAAGAANRG	7.78095	0.611905	within protospacer	OT-789	n.d.	n.d.	n.d.	n.d.
chr5	77607337	chr5_77607237_77607437	chr5	77607329	77607351	+	0	NGG	GGG	13	7	0	0	0	5	0	0	0	48.3636	GATGTGAGACAGAAGAAGAAGGG	||.......|||||||||||..|	GAGTCCGAGCAGAAGAAGAANRG	7.75	0.541667	within protospacer	OT-256	n.d.	n.d.	n.d.	n.d.
chr15	98086426	chr15_98086326_98086526	chr15	98086413	98086435	+	0	NotNRG	GAA	15	5	0	0	0	3	0	0	0	53.0909	GAGGAAGAGGAGCAGAAGAAGAA	|||...|||.||.|||||||...	GAGTCCGAGCAGAAGAAGAANRG	7.71515	0.775758	within protospacer	OT-257	n.d.	n.d.	n.d.	n.d.
chr13	64806795	chr13_64806695_64806895	chr13	64806786	64806807	+	0	NGG	AGG	16	3	1	0	1	3	0	0	0	43.9091	GAGACTTAG-AGAAGAAGAAAGG	|||.|..||-||||||||||..|	GAGTCCGAGCAGAAGAAGAANRG	7.70856	0.415381	within protospacer	OT-69	n.d.	n.d.	n.d.	n.d.
chr3	50236929	chr3_50236829_50237029	chr3	50236914	50236936	-	0	NGG	GGG	13	7	0	0	0	4	0	1	0	63.9091	GGGGCACAGAAGGAGAAGGAGGG	|.|.|..||.||.|||||.|..|	GAGTCCGAGCAGAAGAAGAANRG	7.68192	0.590389	within protospacer	OT-258	n.d.	n.d.	n.d.	n.d.
chr5	105886147	chr5_105886047_105886247	chr5	105886136	105886159	+	0	NotNRG	GGA	15	5	1	1	0	5	0	0	0	62.3636	TTGACAAATGCAGAAGAAGAAGGA	..|.|..|-||||||||||||...	GAGTCCGA-GCAGAAGAAGAANRG	7.56471	0.711765	within protospacer	OT-259	n.d.	n.d.	n.d.	n.d.
chr1	203172620	chr1_203172520_203172720	chr1	203172606	203172627	-	0	NGG	GGG	15	4	1	0	1	3	0	1	0	55.7273	GAGGGTGA-CAGAGGAAGAAGGG	|||...||-||||.||||||..|	GAGTCCGAGCAGAAGAAGAANRG	7.5	0.354167	within protospacer	OT-98	n.d.	n.d.	n.d.	n.d.
chr3	190476961	chr3_190476861_190477061	chr3	190476952	190476971	-	0	NotNRG	---	16	4	0	0	0	4	0	0	0	33.0909	TAGCAAGAGCAGAAGAAGAA---	.||...||||||||||||||---	GAGTCCGAGCAGAAGAAGAANRG	7.48611	0.680556	within protospacer	OT-260	n.d.	n.d.	n.d.	n.d.
chr19	55625600	chr19_55625500_55625700	chr19	55625583	55625605	-	0	NGG	AGG	11	9	0	0	0	7	0	0	0	56.4545	TCTCTATAAAAGAAGAAGAAAGG	.......|..||||||||||..|	GAGTCCGAGCAGAAGAAGAANRG	7.47045	0.269636	within protospacer	OT-15	n.d.	n.d.	n.d.	n.d.
chr10	23361789	chr10_23361689_23361889	chr10	23361782	23361804	+	0	NGG	GGG	12	8	0	0	0	6	0	0	0	52	TGGCTTTATAAGAAGAAGAAGGG	..|....|..||||||||||..|	GAGTCCGAGCAGAAGAAGAANRG	7.42308	0.557692	within protospacer	OT-261	n.d.	n.d.	n.d.	n.d.
chr11	16216802	chr11_16216702_16216902	chr11	16216786	16216808	-	0	NGG	GGG	12	8	0	0	0	5	0	0	0	67.5455	GATATTAGGAAGAAGAAGAGGGG	||......|.|||||||||...|	GAGTCCGAGCAGAAGAAGAANRG	7.40833	0.741667	within protospacer	OT-793	n.d.	n.d.	n.d.	n.d.
chr20	9127136	chr20_9127036_9127236	chr20	9127125	9127148	+	0	NGG	GGG	15	5	1	1	0	4	0	1	0	61	AAATCATAGACAGAAGTAGAAGGG	.|.||..||-||||||.||||..|	GAGTCCGAG-CAGAAGAAGAANRG	7.36667	0.816667	within protospacer	OT-126	n.d.	n.d.	n.d.	n.d.
chr6	141113075	chr6_141112975_141113175	chr6	141113063	141113085	-	0	NGG	AGG	12	8	0	0	0	6	0	1	0	55.2727	TGATAGAAACAGAAAAAGAAAGG	...|...|.|||||.|||||..|	GAGTCCGAGCAGAAGAAGAANRG	7.36364	0.681818	within protospacer	OT-262	n.d.	n.d.	n.d.	n.d.
chr18	65176936	chr18_65176836_65177036	chr18	65176928	65176951	+	0	NGG	GGG	15	5	1	1	0	4	1	0	0	56.0909	AATTAAGTAGCAAAAGAAGAAGGG	.|.|..|-||||.||||||||..|	GAGTCCG-AGCAGAAGAAGAANRG	7.36074	0.523704	within protospacer	OT-263	n.d.	n.d.	n.d.	n.d.
chr6	33434067	chr6_33433967_33434167	chr6	33434054	33434077	-	0	NGG	AGG	16	4	1	1	0	3	0	0	0	50.8182	GAGGTAGGGCAAGAAGAAGAAAGG	|||...|.||-||||||||||..|	GAGTCCGAGC-AGAAGAAGAANRG	7.31793	0.55163	within protospacer	OT-264	n.d.	n.d.	n.d.	n.d.
chr17	80640817	chr17_80640717_80640917	chr17	80640803	80640825	-	0	NGG	GGG	13	7	0	0	0	4	0	1	0	50	AACCACGGACAGAGGAAGAAGGG	.|...||..||||.||||||..|	GAGTCCGAGCAGAAGAAGAANRG	7.31597	0.420139	within protospacer	OT-265	n.d.	n.d.	n.d.	n.d.
chr3	10939866	chr3_10939766_10939966	chr3	10939851	10939872	-	0	NAG	GAG	15	4	1	0	1	2	0	0	0	62.0909	AAGTCCAATTA-AAGAAGAAGAG	.|||||.|..|-||||||||..|	GAGTCCGAGCAGAAGAAGAANRG	7.23057	0.516469	within protospacer	OT-267	n.d.	n.d.	n.d.	n.d.
chr22	46117485	chr22_46117385_46117585	chr22	46117475	46117497	+	0	NGG	GGG	12	8	0	0	0	4	0	1	0	65.0909	GCCTCTTTCTAGAACAAGAAGGG	|..||.....||||.|||||..|	GAGTCCGAGCAGAAGAAGAANRG	7.23057	0.516469	within protospacer	OT-266	n.d.	n.d.	n.d.	n.d.
chrX	39628927	chrX_39628827_39629027	chrX	39628917	39628939	+	0	NGG	AGG	13	7	0	0	0	5	0	1	0	47.5455	AGGAACCTGCAGAGGAAGAAAGG	..|..|..|||||.||||||..|	GAGTCCGAGCAGAAGAAGAANRG	7.22727	0.818182	within protospacer	OT-268	n.d.	n.d.	n.d.	n.d.
chr1	232549300	chr1_232549200_232549400	chr1	232549287	232549307	-	0	NGG	AGG	16	2	2	0	2	1	0	1	0	69.1818	GAGTCCTA--AGAGGAAGAAAGG	||||||.|--|||.||||||..|	GAGTCCGAGCAGAAGAAGAANRG	7.19167	0.552778	within protospacer	OT-269	n.d.	n.d.	n.d.	n.d.
chr6	112255666	chr6_112255566_112255766	chr6	112255658	112255680	+	0	NotNRG	AGT	11	9	0	0	0	7	0	0	0	66.8182	TTCCTTTTACAGAAGAAGAAAGT	.........|||||||||||...	GAGTCCGAGCAGAAGAAGAANRG	7.11786	0.646429	within protospacer	OT-270	n.d.	n.d.	n.d.	n.d.
chr16	84767473	chr16_84767373_84767573	chr16	84767460	84767482	-	0	NGG	GGG	13	7	0	0	0	4	0	0	0	52.4545	ATGTCTTACAAAAAGAAGAAGGG	..|||..|..|.||||||||..|	GAGTCCGAGCAGAAGAAGAANRG	7.04902	0.598039	within protospacer	OT-271	n.d.	n.d.	n.d.	n.d.
chr16	72357616	chr16_72357516_72357716	chr16	72357603	72357625	-	0	NGG	TGG	13	7	0	0	0	4	0	0	0	55.7273	GACTATAACATGAAGAAGAATGG	||.|...|...|||||||||..|	GAGTCCGAGCAGAAGAAGAANRG	7.04251	0.637652	within protospacer	OT-272	n.d.	n.d.	n.d.	n.d.
chr2	64493250	chr2_64493150_64493350	chr2	64493243	64493262	+	0	NotNRG	---	15	5	0	0	0	5	0	0	0	35.0909	ACACCTGAGCAGAAGAAGAA---	....|.||||||||||||||---	GAGTCCGAGCAGAAGAAGAANRG	6.99526	0.444397	within protospacer	OT-173	n.d.	n.d.	n.d.	n.d.
chr4	168317393	chr4_168317293_168317493	chr4	168317383	168317405	+	0	NGG	GGG	13	7	0	0	0	4	0	0	0	52.4545	AAGGAAGAAGAAAAGAAGAAGGG	.||...||..|.||||||||..|	GAGTCCGAGCAGAAGAAGAANRG	6.99526	0.444397	within protospacer	OT-273	n.d.	n.d.	n.d.	n.d.
chr2	224735475	chr2_224735375_224735575	chr2	224735465	224735487	+	0	NGG	AGG	12	8	0	0	0	6	0	0	0	47.0909	TGAAGGGGTCAGAAGAAGAAAGG	......|..|||||||||||..|	GAGTCCGAGCAGAAGAAGAANRG	6.93939	0.560606	within protospacer	OT-274	n.d.	n.d.	n.d.	n.d.
chr2	61080946	chr2_61080846_61081046	chr2	61080934	61080955	-	0	NGG	AGG	14	5	1	0	1	4	0	1	0	61	CAGACATA-CAGAAAAAGAAAGG	.||.|..|-|||||.|||||..|	GAGTCCGAGCAGAAGAAGAANRG	6.90909	0.69697	within protospacer	OT-85	n.d.	n.d.	n.d.	n.d.
chr12	116260012	chr12_116259912_116260112	chr12	116260002	116260024	+	0	NotNRG	TTG	14	6	0	0	0	5	0	0	0	46.9091	TAACAAGAACAGAAGAAGAATTG	.|....||.|||||||||||..|	GAGTCCGAGCAGAAGAAGAANRG	6.84375	0.71875	within protospacer	OT-275	n.d.	n.d.	n.d.	n.d.
chrX	100196051	chrX_100195951_100196151	chrX	100196042	100196064	+	0	NAG	GAG	13	7	0	0	0	5	0	0	0	53.0909	AAAATAGATAAGAAGAAGAAGAG	.|....||..||||||||||..|	GAGTCCGAGCAGAAGAAGAANRG	6.7893	0.628763	within protospacer	OT-276	n.d.	n.d.	n.d.	n.d.
chr13	33848361	chr13_33848261_33848461	chr13	33848349	33848372	-	0	NGG	AGG	15	5	1	1	0	3	1	1	0	63.4545	GTCTCATGAACAGAAGTAGAAAGG	|..||-.||.||||||.||||..|	GAGTC-CGAGCAGAAGAAGAANRG	6.78571	0.857143	within protospacer	OT-277	n.d.	n.d.	n.d.	n.d.
chrX	68284403	chrX_68284303_68284503	chrX	68284391	68284413	-	0	NGG	AGG	15	5	0	0	0	4	0	0	0	32.0909	CAGTGGTGGCAGAAGAAGAAAGG	.|||....||||||||||||..|	GAGTCCGAGCAGAAGAAGAANRG	6.77273	0.772727	within protospacer	OT-278	n.d.	n.d.	n.d.	n.d.
chr6	154331318	chr6_154331218_154331418	chr6	154331309	154331331	+	0	NGG	GGG	13	7	0	0	0	6	0	0	0	43.4545	AAAGAAAAGAAGAAGAAGAAGGG	.|.....||.||||||||||..|	GAGTCCGAGCAGAAGAAGAANRG	6.73	0.39	within protospacer	OT-279	n.d.	n.d.	n.d.	n.d.
chr13	91799330	chr13_91799230_91799430	chr13	91799320	91799342	+	0	NGG	GGG	12	8	0	0	0	5	0	1	0	60.1818	AGGGACTACTAGAAGGAGAAGGG	..|..|.|..|||||.||||..|	GAGTCCGAGCAGAAGAAGAANRG	6.72381	0.609524	within protospacer	OT-280	n.d.	n.d.	n.d.	n.d.
chr1	98648831	chr1_98648731_98648931	chr1	98648816	98648838	-	0	NGG	GGG	13	7	0	0	0	5	0	0	0	57.3636	AAGAAATAGAAGAAGAAGAGGGG	.||....||.|||||||||...|	GAGTCCGAGCAGAAGAAGAANRG	6.71538	0.646154	within protospacer	OT-281	n.d.	n.d.	n.d.	n.d.
chr3	58402286	chr3_58402186_58402386	chr3	58402273	58402295	-	0	NGG	GGG	12	8	0	0	0	4	0	0	0	62.6364	AAGACTCTCAAAAAGAAGAAGGG	.||.|.....|.||||||||..|	GAGTCCGAGCAGAAGAAGAANRG	6.70928	0.553167	within protospacer	OT-282	n.d.	n.d.	n.d.	n.d.
chr13	47033030	chr13_47032930_47033130	chr13	47033014	47033036	-	0	NGG	AGG	13	7	0	0	0	3	0	1	0	69.6364	AAATCCATGAAGAAGAAGGGAGG	.|.|||..|.||||||||....|	GAGTCCGAGCAGAAGAAGAANRG	6.70928	0.553167	within protospacer	OT-283	n.d.	n.d.	n.d.	n.d.
chr1	160467469	chr1_160467369_160467569	chr1	160467453	160467475	-	0	NGG	AGG	11	9	0	0	0	6	0	0	0	61.3636	ATATATACACAAAAGAAGAAAGG	...|.....||.||||||||..|	GAGTCCGAGCAGAAGAAGAANRG	6.69213	0.478009	within protospacer	OT-284	n.d.	n.d.	n.d.	n.d.
chr4	6017969	chr4_6017869_6018069	chr4	6017962	6017984	+	0	NGG	GGG	15	5	0	0	0	4	0	1	0	37.8182	GGTACAGAGCAGAAGAAGGAGGG	|...|.||||||||||||.|..|	GAGTCCGAGCAGAAGAAGAANRG	6.68052	0.371057	within protospacer	OT-183	0.0130435	0.0152121	0.0141278	1.41
chrX	124405852	chrX_124405752_124405952	chrX	124405837	124405859	-	0	NGG	AGG	15	5	0	0	0	4	0	0	0	30.4546	AAGGAAGAACAGAAGAAGAAAGG	.||...||.|||||||||||..|	GAGTCCGAGCAGAAGAAGAANRG	6.60924	0.270887	within protospacer	OT-37	0.00485758	0.000134862	0.00249622	0.25
chr20	11515092	chr20_11514992_11515192	chr20	11515077	11515099	-	0	NGG	AGG	13	7	0	0	0	3	0	0	0	63.9091	GAGGTAGAGACAGAGAAGAAAGG	|||...|||....|||||||..|	GAGTCCGAGCAGAAGAAGAANRG	6.60688	0.556159	within protospacer	OT-285	n.d.	n.d.	n.d.	n.d.
chr22	31205117	chr22_31205017_31205217	chr22	31205105	31205127	-	0	NAG	GAG	13	7	0	0	0	4	0	1	0	62.0909	GCATCTCTACAGAGGAAGAAGAG	|..||....||||.||||||..|	GAGTCCGAGCAGAAGAAGAANRG	6.58333	0.916667	within protospacer	OT-286	n.d.	n.d.	n.d.	n.d.
chr7	31189552	chr7_31189452_31189652	chr7	31189541	31189560	-	0	NotNRG	---	13	7	0	0	0	5	0	0	0	57.0909	TATACTTTACAGAAGAAGAA---	.|..|....|||||||||||---	GAGTCCGAGCAGAAGAAGAANRG	6.58155	0.493316	within protospacer	OT-197	n.d.	n.d.	n.d.	n.d.
chr1	236395465	chr1_236395365_236395565	chr1	236395450	236395472	+	0	NGG	GGG	15	5	0	0	0	4	0	0	0	32.0909	GCGAAGGAGGAGAAGAAGAAGGG	|.|...|||.||||||||||..|	GAGTCCGAGCAGAAGAAGAANRG	6.55048	0.574519	within protospacer	OT-102	n.d.	n.d.	n.d.	n.d.
chr3	156632355	chr3_156632255_156632455	chr3	156632341	156632363	-	0	NGG	AGG	10	10	0	0	0	7	0	1	0	68.2727	CCCATTTTACAGAGGAAGAAAGG	.........||||.||||||..|	GAGTCCGAGCAGAAGAAGAANRG	6.53125	0.614583	within protospacer	OT-287	n.d.	n.d.	n.d.	n.d.
chr1	9651395	chr1_9651295_9651495	chr1	9651380	9651402	-	0	NAG	GAG	15	5	0	0	0	4	0	0	0	41.7273	GGCTGAGAGCAGGAGAAGAAGAG	|..|..||||||.|||||||..|	GAGTCCGAGCAGAAGAAGAANRG	6.49143	0.494286	within protospacer	OT-288	n.d.	n.d.	n.d.	n.d.
chr18	49092765	chr18_49092665_49092865	chr18	49092757	49092779	+	0	NGG	GGG	12	8	0	0	0	5	0	1	0	56.9091	ATCTGGGGACAGAAGGAGAAGGG	...|..|..||||||.||||..|	GAGTCCGAGCAGAAGAAGAANRG	6.48622	0.407594	within protospacer	OT-110	n.d.	n.d.	n.d.	n.d.
chr7	66736429	chr7_66736329_66736529	chr7	66736419	66736441	+	0	NGG	GGG	12	8	0	0	0	6	0	0	0	49.5455	CCCTATAGACAGAAGAAGAAGGG	...|.....|||||||||||..|	GAGTCCGAGCAGAAGAAGAANRG	6.48333	0.716667	within protospacer	OT-254	0.0141264	0.0166109	0.0153686	1.54
chr17	81267421	chr17_81267321_81267521	chr17	81267406	81267428	-	0	NGG	GGG	11	9	0	0	0	6	0	1	0	68.7273	CTATTTTAAAAGAAGAAGGAGGG	...|...|..||||||||.|..|	GAGTCCGAGCAGAAGAAGAANRG	6.46791	0.687166	within protospacer	OT-289	n.d.	n.d.	n.d.	n.d.
chr9	68375988	chr9_68375888_68376088	chr9	68375980	68376002	+	0	NGG	GGG	13	7	0	0	0	5	0	1	0	51.6364	TGGCTGGAACAGAAGAAGGAGGG	..|...||.|||||||||.|..|	GAGTCCGAGCAGAAGAAGAANRG	6.46759	0.332176	within protospacer	OT-131	n.d.	n.d.	n.d.	n.d.
chr14	34524815	chr14_34524715_34524915	chr14	34524805	34524824	+	0	NotNRG	---	14	6	0	0	0	5	0	0	0	46.9091	TAACTAGAACAGAAGAAGAA---	.|....||.|||||||||||---	GAGTCCGAGCAGAAGAAGAANRG	6.46465	0.808081	within protospacer	OT-290	n.d.	n.d.	n.d.	n.d.
chr2	149057749	chr2_149057649_149057849	chr2	149057739	149057761	+	0	NGG	AGG	13	7	0	0	0	5	0	1	0	55.7273	GAAATGCAACAGAAGAGGAAAGG	||.....|.|||||||.|||..|	GAGTCCGAGCAGAAGAAGAANRG	6.38889	0.777778	within protospacer	OT-291	n.d.	n.d.	n.d.	n.d.
chr6	30922881	chr6_30922781_30922981	chr6	30922874	30922896	-	0	NGG	GGG	12	8	0	0	0	6	0	0	0	51.1818	TGCAACCAGAGGAAGAAGAAGGG	.....|.||..|||||||||..|	GAGTCCGAGCAGAAGAAGAANRG	6.3609	0.744361	within protospacer	OT-292	n.d.	n.d.	n.d.	n.d.
chr6	30231441	chr6_30231341_30231541	chr6	30231429	30231451	-	0	NotNRG	GTG	12	8	0	0	0	5	0	0	0	69.7273	CATAGCCAATATAAGAAGAAGTG	.|...|.|..|.||||||||..|	GAGTCCGAGCAGAAGAAGAANRG	6.34545	0.754545	within protospacer	OT-293	n.d.	n.d.	n.d.	n.d.
chr3	38308138	chr3_38308038_38308238	chr3	38308128	38308150	+	0	NotNRG	GGA	13	7	0	0	0	6	0	0	0	54.6364	AACAAAAAACAGAAGAAGAAGGA	.|.....|.|||||||||||...	GAGTCCGAGCAGAAGAAGAANRG	6.29615	0.734615	within protospacer	OT-710	n.d.	n.d.	n.d.	n.d.
chr15	99906577	chr15_99906477_99906677	chr15	99906567	99906589	+	0	NGG	GGG	13	7	0	0	0	6	0	1	0	46.7273	AGAAGGGAGCAGAAGAAGTAGGG	......||||||||||||.|..|	GAGTCCGAGCAGAAGAAGAANRG	6.29365	0.746032	within protospacer	OT-294	n.d.	n.d.	n.d.	n.d.
chr3	195614987	chr3_195614887_195615087	chr3	195614975	195614997	-	0	NAG	AAG	16	4	0	0	0	4	0	0	0	26.6364	CCCTCCCAGCAGAAGAAGAAAAG	...|||.|||||||||||||..|	GAGTCCGAGCAGAAGAAGAANRG	6.25	0.75	within protospacer	OT-217	n.d.	n.d.	n.d.	n.d.
chr14	29493294	chr14_29493194_29493394	chr14	29493284	29493306	+	0	NGG	GGG	12	8	0	0	0	6	0	1	0	58.5455	AAAGGGAAACAGAAGAGGAAGGG	.|.....|.|||||||.|||..|	GAGTCCGAGCAGAAGAAGAANRG	6.25	0.55	within protospacer	OT-295	n.d.	n.d.	n.d.	n.d.
chr19	12536986	chr19_12536886_12537086	chr19	12536974	12536996	-	0	NGG	GGG	14	6	0	0	0	4	0	0	0	49.6364	GGGGACTGGCAGAAGAAGATGGG	|.|..|..|||||||||||...|	GAGTCCGAGCAGAAGAAGAANRG	6.22549	0.656863	within protospacer	OT-296	n.d.	n.d.	n.d.	n.d.
chr14	92487176	chr14_92487076_92487276	chr14	92487164	92487186	-	0	NGG	TGG	12	8	0	0	0	6	0	0	0	47.0909	TCTAGAGGTCAGAAGAAGAATGG	......|..|||||||||||..|	GAGTCCGAGCAGAAGAAGAANRG	6.22222	0.777778	within protospacer	OT-297	n.d.	n.d.	n.d.	n.d.
chr3	157905840	chr3_157905740_157905940	chr3	157905830	157905853	+	0	NGG	AGG	15	5	1	1	0	5	0	0	0	49.5455	CAAGGGGAGCAGGAAGAAGAAAGG	.|....|||||-|||||||||..|	GAGTCCGAGCA-GAAGAAGAANRG	6.18182	0.727273	within protospacer	OT-298	n.d.	n.d.	n.d.	n.d.
chr13	45700564	chr13_45700464_45700664	chr13	45700556	45700578	+	0	NotNRG	AGA	13	7	0	0	0	5	0	0	0	53.8182	CTTTAAGGACAGAAGAAGAAAGA	...|..|..|||||||||||...	GAGTCCGAGCAGAAGAAGAANRG	6.16379	0.474138	within protospacer	OT-299	n.d.	n.d.	n.d.	n.d.
chr2	43325598	chr2_43325498_43325698	chr2	43325587	43325610	+	0	NGG	GGG	17	3	1	1	0	2	1	0	0	45.5455	GAGATGGGGGCAGAAGAAGAAGGG	|||-|..|.||||||||||||..|	GAG-TCCGAGCAGAAGAAGAANRG	6.15714	0.557143	within protospacer	OT-300	n.d.	n.d.	n.d.	n.d.
chr1	119820008	chr1_119819908_119820108	chr1	119819996	119820018	-	0	NGG	GGG	12	8	0	0	0	6	0	0	0	52	AGGGAGAAAGAGAAGAAGAAGGG	..|....|..||||||||||..|	GAGTCCGAGCAGAAGAAGAANRG	6.15357	0.467857	within protospacer	OT-301	n.d.	n.d.	n.d.	n.d.
chr7	83361081	chr7_83360981_83361181	chr7	83361066	83361088	-	0	NGG	GGG	12	8	0	0	0	5	0	1	0	64.2727	TAGCTTTATAAGAAGAGGAAGGG	.||....|..||||||.|||..|	GAGTCCGAGCAGAAGAAGAANRG	6.125	0.525	within protospacer	OT-302	n.d.	n.d.	n.d.	n.d.
chr20	61672954	chr20_61672854_61673054	chr20	61672948	61672971	+	0	NotNRG	GGA	17	3	1	1	0	2	1	0	0	57.5455	GTGTCCATAGAAGAAGAAGAAGGA	|.||||-.||.||||||||||...	GAGTCC-GAGCAGAAGAAGAANRG	6.11111	0.611111	within protospacer	OT-303	n.d.	n.d.	n.d.	n.d.
chr8	29618368	chr8_29618268_29618468	chr8	29618356	29618378	-	0	NGG	GGG	13	7	0	0	0	6	0	0	0	45.9091	GGAGAAAAGCAAAAGAAGAAGGG	|......||||.||||||||..|	GAGTCCGAGCAGAAGAAGAANRG	6.10909	0.763636	within protospacer	OT-304	n.d.	n.d.	n.d.	n.d.
chr11	111936670	chr11_111936570_111936770	chr11	111936658	111936680	-	0	NGG	AGG	16	4	0	0	0	3	0	1	0	31.7273	GAGAAAGAGCAGAGGAAGAAAGG	|||...|||||||.||||||..|	GAGTCCGAGCAGAAGAAGAANRG	6.09615	0.634615	within protospacer	OT-128	n.d.	n.d.	n.d.	n.d.
chr4	92323719	chr4_92323619_92323819	chr4	92323707	92323729	-	0	NGG	AGG	13	7	0	0	0	4	0	0	0	50	AAATCACCAGAGAAGAAGAAAGG	.|.||.....||||||||||..|	GAGTCCGAGCAGAAGAAGAANRG	6.08125	0.60625	within protospacer	OT-305	n.d.	n.d.	n.d.	n.d.
chr10	7333838	chr10_7333738_7333938	chr10	7333826	7333848	-	0	NGG	GGG	13	7	0	0	0	5	0	0	0	51.6364	GATATTTAACAAAAGAAGAAGGG	||.....|.||.||||||||..|	GAGTCCGAGCAGAAGAAGAANRG	6.06015	0.548872	within protospacer	OT-196	n.d.	n.d.	n.d.	n.d.
chr12	45215622	chr12_45215522_45215722	chr12	45215606	45215628	-	0	NGG	GGG	15	5	0	0	0	4	0	0	0	37.8182	GAGAATAAGCAAAAGAAGAAGGG	|||....||||.||||||||..|	GAGTCCGAGCAGAAGAAGAANRG	6.05642	0.340062	within protospacer	OT-127	n.d.	n.d.	n.d.	n.d.
chr2	180693281	chr2_180693181_180693381	chr2	180693272	180693294	+	0	NGG	AGG	12	8	0	0	0	5	0	0	0	61.8182	GAAAGAAATAAAAAGAAGAAAGG	||.....|..|.||||||||..|	GAGTCCGAGCAGAAGAAGAANRG	6.05128	0.685897	within protospacer	OT-306	n.d.	n.d.	n.d.	n.d.
chr9	92472725	chr9_92472625_92472825	chr9	92472710	92472732	+	0	NGG	GGG	10	10	0	0	0	7	0	0	0	67.4545	ACCCTATATGGGAAGAAGAAGGG	.......|...|||||||||..|	GAGTCCGAGCAGAAGAAGAANRG	6.03529	0.652941	within protospacer	OT-307	n.d.	n.d.	n.d.	n.d.
chr16	57999616	chr16_57999516_57999716	chr16	57999609	57999628	+	0	NotNRG	---	14	6	0	0	0	5	0	1	0	48.5455	TCTCCTGAGCAGAGGAAGAA---	....|.|||||||.||||||---	GAGTCCGAGCAGAAGAAGAANRG	6.03021	0.519493	within protospacer	OT-308	n.d.	n.d.	n.d.	n.d.
chr6	95773496	chr6_95773396_95773596	chr6	95773483	95773505	-	0	NGG	GGG	11	9	0	0	0	7	0	0	0	58.0909	ATACAAAAGAGGAAGAAGAAGGG	.......||..|||||||||..|	GAGTCCGAGCAGAAGAAGAANRG	6.02754	0.462319	within protospacer	OT-309	n.d.	n.d.	n.d.	n.d.
chr12	50793076	chr12_50792976_50793176	chr12	50793064	50793086	-	0	NGG	AGG	11	9	0	0	0	7	0	0	0	58.9091	TGCCATAATCAGGAGAAGAAAGG	.......|.|||.|||||||..|	GAGTCCGAGCAGAAGAAGAANRG	6.01709	0.752137	within protospacer	OT-310	n.d.	n.d.	n.d.	n.d.
chr8	101081776	chr8_101081676_101081876	chr8	101081769	101081790	+	0	NGG	GGG	14	5	1	0	1	5	0	0	0	48.7273	AGGCATGAGCAG-AGAAGAAGGG	..|...||||||-|||||||..|	GAGTCCGAGCAGAAGAAGAANRG	6.00109	0.400799	within protospacer	OT-143	n.d.	n.d.	n.d.	n.d.
chr2	45138941	chr2_45138841_45139041	chr2	45138936	45138958	+	0	NGG	GGG	13	7	0	0	0	5	0	1	0	48.3636	TTTACAGAACAGAAGAGGAAGGG	....|.||.|||||||.|||..|	GAGTCCGAGCAGAAGAAGAANRG	6.00065	0.249809	within protospacer	OT-311	n.d.	n.d.	n.d.	n.d.
chr1	231064654	chr1_231064554_231064754	chr1	231064637	231064659	-	0	NGG	AGG	12	8	0	0	0	4	0	1	0	66.7273	GAAGGAGAAGGGAGGAAGAAAGG	||....||...||.||||||..|	GAGTCCGAGCAGAAGAAGAANRG	5.95476	0.62619	within protospacer	OT-312	n.d.	n.d.	n.d.	n.d.
chr4	1886975	chr4_1886875_1887075	chr4	1886968	1886990	-	0	NGG	GGG	12	8	0	0	0	4	0	0	0	61	GGGAATGTTGGGAAGAAGAAGGG	|.|...|....|||||||||..|	GAGTCCGAGCAGAAGAAGAANRG	5.94737	0.592105	within protospacer	OT-313	n.d.	n.d.	n.d.	n.d.
chr9	38184170	chr9_38184070_38184270	chr9	38184160	38184182	+	0	NGG	GGG	13	7	0	0	0	5	0	1	0	49.1818	CCCTCATGGCAGAAGGAGAAGGG	...||...|||||||.||||..|	GAGTCCGAGCAGAAGAAGAANRG	5.92222	0.788889	within protospacer	OT-314	n.d.	n.d.	n.d.	n.d.
chr9	33875857	chr9_33875757_33875957	chr9	33875845	33875867	-	0	NGG	GGG	11	9	0	0	0	5	0	0	0	67.9091	TAATGATTTTAAAAGAAGAAGGG	.|.|......|.||||||||..|	GAGTCCGAGCAGAAGAAGAANRG	5.92222	0.788889	within protospacer	OT-315	n.d.	n.d.	n.d.	n.d.
chrX	12015013	chrX_12014913_12015113	chrX	12015008	12015030	+	0	NGG	TGG	12	8	0	0	0	6	0	0	0	61.8182	TATATAAAGAAGAAGAAGAGTGG	.|.....||.|||||||||...|	GAGTCCGAGCAGAAGAAGAANRG	5.91795	0.635897	within protospacer	OT-316	n.d.	n.d.	n.d.	n.d.
chrX	71440952	chrX_71440852_71441052	chrX	71440945	71440967	-	0	NotNRG	AGA	15	5	0	0	0	4	0	0	0	45.7273	GATAACAAGAAGAAGAAGAAAGA	||...|.||.||||||||||...	GAGTCCGAGCAGAAGAAGAANRG	5.90587	0.405107	within protospacer	OT-317	n.d.	n.d.	n.d.	n.d.
chr19	32874936	chr19_32874836_32875036	chr19	32874929	32874951	-	0	NGG	GGG	13	7	0	0	0	4	0	0	0	54.0909	GTTTTGGAGAGAAAGAAGAAGGG	|..|..|||...||||||||..|	GAGTCCGAGCAGAAGAAGAANRG	5.825	0.6125	within protospacer	OT-318	n.d.	n.d.	n.d.	n.d.
chr1	69079345	chr1_69079245_69079445	chr1	69079333	69079355	-	0	NAG	AAG	15	5	0	0	0	5	0	0	0	36.8182	CAGAGACAGCAGAAGAAGAAAAG	.||....|||||||||||||..|	GAGTCCGAGCAGAAGAAGAANRG	5.82386	0.539773	within protospacer	OT-319	n.d.	n.d.	n.d.	n.d.
chr7	112650745	chr7_112650645_112650845	chr7	112650738	112650760	+	0	NGG	GGG	13	7	0	0	0	6	0	0	0	45.9091	GGAAAACAGCAAAAGAAGAAGGG	|......||||.||||||||..|	GAGTCCGAGCAGAAGAAGAANRG	5.81465	0.528604	within protospacer	OT-320	n.d.	n.d.	n.d.	n.d.
chr16	48199444	chr16_48199344_48199544	chr16	48199436	48199458	+	0	NGG	GGG	13	7	0	0	0	6	0	0	0	42.6364	AAAAAGAAACAGAAGAAGAAGGG	.|.....|.|||||||||||..|	GAGTCCGAGCAGAAGAAGAANRG	5.79067	0.284994	within protospacer	OT-321	n.d.	n.d.	n.d.	n.d.
chr5	56280302	chr5_56280202_56280402	chr5	56280292	56280314	+	0	NGG	GGG	11	9	0	0	0	6	0	1	0	62.1818	TCTGGAGCACAGAAGGAGAAGGG	......|..||||||.||||..|	GAGTCCGAGCAGAAGAAGAANRG	5.78333	0.683333	within protospacer	OT-203	n.d.	n.d.	n.d.	n.d.
chr18	65176939	chr18_65176839_65177039	chr18	65176928	65176951	+	0	NGG	GGG	15	5	1	1	0	4	1	0	0	56.0909	AATTAAGTAGCAAAAGAAGAAGGG	.|.|..|-||||.||||||||..|	GAGTCCG-AGCAGAAGAAGAANRG	5.78125	0.677083	within protospacer	OT-263	n.d.	n.d.	n.d.	n.d.
chr1	241796341	chr1_241796241_241796441	chr1	241796327	241796348	+	0	NGG	GGG	13	6	1	0	1	5	0	0	0	63	GCATTACAGGA-AAGAAGAAGGG	|..|...||.|-||||||||..|	GAGTCCGAGCAGAAGAAGAANRG	5.73529	0.602941	within protospacer	OT-3	n.d.	n.d.	n.d.	n.d.
chr13	75836969	chr13_75836869_75837069	chr13	75836960	75836979	-	0	NotNRG	---	14	6	0	0	0	5	0	0	0	45.2727	CTGGATGGGCAGAAGAAGAA---	..|...|.||||||||||||---	GAGTCCGAGCAGAAGAAGAANRG	5.68889	0.622222	within protospacer	OT-322	n.d.	n.d.	n.d.	n.d.
chr1	45753720	chr1_45753620_45753820	chr1	45753710	45753732	+	0	NGG	GGG	13	7	0	0	0	5	0	0	0	44.2727	ATTTGCAAAAAGAAGAAGAAGGG	...|.|.|..||||||||||..|	GAGTCCGAGCAGAAGAAGAANRG	5.68256	0.392092	within protospacer	OT-323	n.d.	n.d.	n.d.	n.d.
chr2	27507673	chr2_27507573_27507773	chr2	27507661	27507683	-	0	NGG	GGG	12	8	0	0	0	6	0	0	0	56.0909	ACCCTGGGGCAGAAGAAGATGGG	......|.|||||||||||...|	GAGTCCGAGCAGAAGAAGAANRG	5.66667	0.666667	within protospacer	OT-324	n.d.	n.d.	n.d.	n.d.
chr4	112118916	chr4_112118816_112119016	chr4	112118908	112118930	+	0	NotNRG	GGA	12	8	0	0	0	6	0	0	0	66.4545	AAAGATAAACAAAAGAAGAAGGA	.|.....|.||.||||||||...	GAGTCCGAGCAGAAGAAGAANRG	5.66667	0.433333	within protospacer	OT-209	n.d.	n.d.	n.d.	n.d.
chr6	169463205	chr6_169463105_169463305	chr6	169463200	169463222	+	0	NGG	TGG	11	9	0	0	0	6	0	0	0	67.9091	CTTACATGGAAGAAGAAGAGTGG	....|...|.|||||||||...|	GAGTCCGAGCAGAAGAAGAANRG	5.66667	0.666667	within protospacer	OT-804	n.d.	n.d.	n.d.	n.d.
chr1	151055132	chr1_151055032_151055232	chr1	151055116	151055138	-	0	NAG	GAG	16	4	0	0	0	4	0	0	0	26.6364	TTCTCCAAGCAGAAGAAGAAGAG	...|||.|||||||||||||..|	GAGTCCGAGCAGAAGAAGAANRG	5.65714	0.395238	within protospacer	OT-325	n.d.	n.d.	n.d.	n.d.
chr5	98973367	chr5_98973267_98973467	chr5	98973357	98973379	+	0	NotNRG	GGA	16	4	0	0	0	4	0	0	0	31.4546	GGTGACGAGCAGAAGAAGAAGGA	|....|||||||||||||||...	GAGTCCGAGCAGAAGAAGAANRG	5.62381	0.509524	within protospacer	OT-326	n.d.	n.d.	n.d.	n.d.
chr22	39760707	chr22_39760607_39760807	chr22	39760693	39760715	-	0	NGG	AGG	12	8	0	0	0	5	0	0	0	55.2727	CGATCAACACAAAAGAAGAAAGG	...||....||.||||||||..|	GAGTCCGAGCAGAAGAAGAANRG	5.61538	0.596154	within protospacer	OT-327	n.d.	n.d.	n.d.	n.d.
chr5	67455359	chr5_67455259_67455459	chr5	67455342	67455364	-	0	NGG	AGG	13	7	0	0	0	4	0	1	0	62.2727	TAGACACAGAAAAAGAAGGAAGG	.||.|..||.|.||||||.|..|	GAGTCCGAGCAGAAGAAGAANRG	5.60909	0.663636	within protospacer	OT-328	n.d.	n.d.	n.d.	n.d.
chr12	73103854	chr12_73103754_73103954	chr12	73103839	73103861	-	0	NGG	AGG	14	6	0	0	0	5	0	1	0	44.7273	TAGGAATAGCAGAAGAGGAAAGG	.||....|||||||||.|||..|	GAGTCCGAGCAGAAGAAGAANRG	5.58095	0.561905	within protospacer	OT-329	n.d.	n.d.	n.d.	n.d.
chr12	43005151	chr12_43005051_43005251	chr12	43005137	43005159	-	0	NGG	GGG	14	6	0	0	0	4	0	1	0	47.1818	GAAACAAAACAGAGGAAGAAGGG	||..|..|.||||.||||||..|	GAGTCCGAGCAGAAGAAGAANRG	5.52287	0.26779	within protospacer	OT-33	n.d.	n.d.	n.d.	n.d.
chr11	107239762	chr11_107239662_107239862	chr11	107239752	107239774	+	0	NGG	AGG	13	7	0	0	0	4	0	0	0	51.6364	TACCCCAAATAAAAGAAGAAAGG	.|..||.|..|.||||||||..|	GAGTCCGAGCAGAAGAAGAANRG	5.48182	0.709091	within protospacer	OT-330	n.d.	n.d.	n.d.	n.d.
chrX	50432884	chrX_50432784_50432984	chrX	50432872	50432893	-	0	NGG	GGG	14	5	1	0	1	4	0	0	0	57.7273	CAGTAATAGAA-AAGAAGAAGGG	.|||...||.|-||||||||..|	GAGTCCGAGCAGAAGAAGAANRG	5.47778	0.577778	within protospacer	OT-50	n.d.	n.d.	n.d.	n.d.
chr4	82314558	chr4_82314458_82314658	chr4	82314555	82314577	+	0	NAG	GAG	14	6	0	0	0	4	0	0	0	56	TATACAGAGAAGAAGAAGAGGAG	.|..|.|||.|||||||||...|	GAGTCCGAGCAGAAGAAGAANRG	5.47054	0.463805	within protospacer	OT-331	n.d.	n.d.	n.d.	n.d.
chr2	138929242	chr2_138929142_138929342	chr2	138929228	138929251	-	0	NGG	GGG	15	5	1	1	0	3	1	0	0	63.4545	GAGCAAGAAACAAAAGAAGAAGGG	|||...|-|.||.||||||||..|	GAGTCCG-AGCAGAAGAAGAANRG	5.43716	0.217668	within protospacer	OT-332	n.d.	n.d.	n.d.	n.d.
chr9	116064061	chr9_116063961_116064161	chr9	116064055	116064077	+	0	NGG	GGG	13	7	0	0	0	4	0	1	0	68.8182	GCTTCTAAGAAGAAGAAGTGGGG	|..||..||.||||||||....|	GAGTCCGAGCAGAAGAAGAANRG	5.36603	0.619617	within protospacer	OT-806	n.d.	n.d.	n.d.	n.d.
chr2	221127277	chr2_221127177_221127377	chr2	221127267	221127289	+	0	NGG	AGG	13	7	0	0	0	5	0	0	0	42.6364	TGGAGGGCTCAGAAGAAGAAAGG	..|...|..|||||||||||..|	GAGTCCGAGCAGAAGAAGAANRG	5.36111	0.555556	within protospacer	OT-333	n.d.	n.d.	n.d.	n.d.
chr17	14485229	chr17_14485129_14485329	chr17	14485220	14485242	+	0	NGG	GGG	14	6	0	0	0	5	0	0	0	39	AAGAAGAAGAAGAAGAAGAAGGG	.||....||.||||||||||..|	GAGTCCGAGCAGAAGAAGAANRG	5.31667	0.466667	within protospacer	OT-334	n.d.	n.d.	n.d.	n.d.
chr1	240564627	chr1_240564527_240564727	chr1	240564612	240564634	-	0	NGG	GGG	12	8	0	0	0	5	0	1	0	57.7273	CCCACCTATGAGAAAAAGAAGGG	....||.|..||||.|||||..|	GAGTCCGAGCAGAAGAAGAANRG	5.29786	0.427857	within protospacer	OT-335	n.d.	n.d.	n.d.	n.d.
chr3	134921158	chr3_134921058_134921258	chr3	134921143	134921165	-	0	NGG	GGG	13	7	0	0	0	5	0	1	0	52.4545	AACAGTGAGCAAAAGGAGAAGGG	.|....|||||.|||.||||..|	GAGTCCGAGCAGAAGAAGAANRG	5.27126	0.297654	within protospacer	OT-121	n.d.	n.d.	n.d.	n.d.
chr8	60043542	chr8_60043442_60043642	chr8	60043532	60043554	+	0	NGG	GGG	14	6	0	0	0	5	0	0	0	39	GGCCAGGAGCAGGAGAAGAAGGG	|.....||||||.|||||||..|	GAGTCCGAGCAGAAGAAGAANRG	5.20779	0.62987	within protospacer	OT-336	n.d.	n.d.	n.d.	n.d.
chr8	35205361	chr8_35205261_35205461	chr8	35205351	35205373	+	0	NGG	AGG	12	8	0	0	0	5	0	0	0	57.7273	TACTGTATTCATAAGAAGAAAGG	.|.|.....||.||||||||..|	GAGTCCGAGCAGAAGAAGAANRG	5.17222	0.738889	within protospacer	OT-337	n.d.	n.d.	n.d.	n.d.
chrX	121684051	chrX_121683951_121684151	chrX	121684039	121684061	-	0	NGG	AGG	12	8	0	0	0	6	0	0	0	53.6364	AGGAAGAAACAAAAGAAGAAAGG	..|....|.||.||||||||..|	GAGTCCGAGCAGAAGAAGAANRG	5.15833	0.554167	within protospacer	OT-338	n.d.	n.d.	n.d.	n.d.
chr10	68901446	chr10_68901346_68901546	chr10	68901439	68901458	+	0	NotNRG	---	16	4	0	0	0	0	0	0	0	57.6364	GAGTCCGAGAGCCAGAAGAA---	|||||||||....|||||||---	GAGTCCGAGCAGAAGAAGAANRG	5.13187	0.598901	within protospacer	OT-339	n.d.	n.d.	n.d.	n.d.
chr6	8240440	chr6_8240340_8240540	chr6	8240433	8240455	-	0	NGG	GGG	12	8	0	0	0	6	0	0	0	52.8182	TAAAAAAAAAAGAAGAAGAAGGG	.|.....|..||||||||||..|	GAGTCCGAGCAGAAGAAGAANRG	5.08462	0.669231	within protospacer	OT-340	n.d.	n.d.	n.d.	n.d.
chr15	35019579	chr15_35019479_35019679	chr15	35019567	35019589	-	0	NotNRG	GGA	16	4	0	0	0	3	0	0	0	42.9091	GAGGAGGAGCAGGAGAAGAAGGA	|||...||||||.|||||||...	GAGTCCGAGCAGAAGAAGAANRG	5.08333	0.916667	within protospacer	OT-341	n.d.	n.d.	n.d.	n.d.
chr21	14364434	chr21_14364334_14364534	chr21	14364422	14364444	-	0	NGG	AGG	13	7	0	0	0	4	0	1	0	53.2727	GGCTGCATACAGAGGAAGAAAGG	|..|.|...||||.||||||..|	GAGTCCGAGCAGAAGAAGAANRG	5.07143	0.642857	within protospacer	OT-342	n.d.	n.d.	n.d.	n.d.
chr1	191562718	chr1_191562618_191562818	chr1	191562709	191562732	+	0	NGG	GGG	13	7	1	1	0	5	0	0	0	69.9091	AATCACAATAAGAAAGAAGAAGGG	.|...|.|..||-||||||||..|	GAGTCCGAGCAG-AAGAAGAANRG	5.06681	0.428879	within protospacer	OT-343	n.d.	n.d.	n.d.	n.d.
chr8	142037321	chr8_142037221_142037421	chr8	142037311	142037330	+	0	NotNRG	---	14	6	0	0	0	4	0	1	0	58.3636	GTCTCTCAACAGAAAAAGAA---	|..||..|.|||||.|||||---	GAGTCCGAGCAGAAGAAGAANRG	5.0625	0.6875	within protospacer	OT-344	n.d.	n.d.	n.d.	n.d.
chr2	128353620	chr2_128353520_128353720	chr2	128353611	128353633	+	0	NGG	GGG	11	9	0	0	0	6	0	1	0	67.9091	TGGCTTTACAAGAAGAGGAAGGG	..|....|..||||||.|||..|	GAGTCCGAGCAGAAGAAGAANRG	5.03125	0.53125	within protospacer	OT-345	n.d.	n.d.	n.d.	n.d.
chr17	45503108	chr17_45503008_45503208	chr17	45503096	45503118	-	0	NotNRG	GGC	15	5	0	0	0	3	0	0	0	52.2727	GAGGCTTTGCAAAAGAAGAAGGC	|||.|...|||.||||||||...	GAGTCCGAGCAGAAGAAGAANRG	5	0.7	within protospacer	OT-346	n.d.	n.d.	n.d.	n.d.
chr1	16451841	chr1_16451741_16451941	chr1	16451835	16451857	+	0	NGG	AGG	13	7	0	0	0	4	0	1	0	58.1818	TAGAACATGAAGAAGAAGGAAGG	.||..|..|.||||||||.|..|	GAGTCCGAGCAGAAGAAGAANRG	5	0.7	within protospacer	OT-347	n.d.	n.d.	n.d.	n.d.
chr5	118607743	chr5_118607643_118607843	chr5	118607729	118607750	-	0	NGG	AGG	14	5	1	0	1	4	0	1	0	65.0909	TAGTTGTA-CAGAAGAAGGAAGG	.|||...|-|||||||||.|..|	GAGTCCGAGCAGAAGAAGAANRG	4.96618	0.519118	within protospacer	OT-348	n.d.	n.d.	n.d.	n.d.
chr12	90995458	chr12_90995358_90995558	chr12	90995452	90995474	+	0	NGG	TGG	14	6	0	0	0	5	0	1	0	43.0909	CAGAAGAAGCAGAAAAAGAATGG	.||....|||||||.|||||..|	GAGTCCGAGCAGAAGAAGAANRG	4.96591	0.482955	within protospacer	OT-349	n.d.	n.d.	n.d.	n.d.
chr15	29734288	chr15_29734188_29734388	chr15	29734279	29734298	-	0	NotNRG	---	13	7	0	0	0	5	0	0	0	53.8182	ATATTGGCTCAGAAGAAGAA---	...|..|..|||||||||||---	GAGTCCGAGCAGAAGAAGAANRG	4.96111	0.705556	within protospacer	OT-350	n.d.	n.d.	n.d.	n.d.
chr6	98238639	chr6_98238539_98238739	chr6	98238632	98238654	+	0	NGG	AGG	15	5	0	0	0	5	0	0	0	28.8182	GGATAATAGCAGAAGAAGAAAGG	|..|...|||||||||||||..|	GAGTCCGAGCAGAAGAAGAANRG	4.95227	0.506818	within protospacer	OT-351	n.d.	n.d.	n.d.	n.d.
chr15	98741674	chr15_98741574_98741774	chr15	98741663	98741682	-	0	NotNRG	---	14	6	0	0	0	4	0	0	0	52.6364	AAGACTCTACAGAAGAAGAA---	.||.|....|||||||||||---	GAGTCCGAGCAGAAGAAGAANRG	4.94296	0.461676	within protospacer	OT-221	n.d.	n.d.	n.d.	n.d.
chr2	164595733	chr2_164595633_164595833	chr2	164595726	164595748	+	0	NAG	GAG	14	6	0	0	0	5	0	0	0	46.1818	TAGCAATAACAGAAGAAGAAGAG	.||....|.|||||||||||..|	GAGTCCGAGCAGAAGAAGAANRG	4.93421	0.539474	within protospacer	OT-352	n.d.	n.d.	n.d.	n.d.
chr16	57999619	chr16_57999519_57999719	chr16	57999609	57999628	+	0	NotNRG	---	14	6	0	0	0	5	0	1	0	48.5455	TCTCCTGAGCAGAGGAAGAA---	....|.|||||||.||||||---	GAGTCCGAGCAGAAGAAGAANRG	4.93333	0.666667	within protospacer	OT-308	n.d.	n.d.	n.d.	n.d.
chr10	117480244	chr10_117480144_117480344	chr10	117480236	117480258	+	0	NAG	AAG	12	8	0	0	0	6	0	0	0	55.9091	TCCAGCTCACAGAAGAAGAAAAG	.....|...|||||||||||..|	GAGTCCGAGCAGAAGAAGAANRG	4.92857	0.452381	within protospacer	OT-234	n.d.	n.d.	n.d.	n.d.
chr1	212052716	chr1_212052616_212052816	chr1	212052701	212052723	-	0	NGG	GGG	11	9	0	0	0	7	0	1	0	63.8182	TTAAGGTAACAGAAGAAGCAGGG	.......|.|||||||||.|..|	GAGTCCGAGCAGAAGAAGAANRG	4.9	0.4	within protospacer	OT-230	n.d.	n.d.	n.d.	n.d.
chr5	173969462	chr5_173969362_173969562	chr5	173969450	173969472	-	0	NotNRG	GTG	12	8	0	0	0	6	0	1	0	67.2727	AGCTGACTGCAGAAGGAGAAGTG	...|....|||||||.||||..|	GAGTCCGAGCAGAAGAAGAANRG	4.88462	0.519231	within protospacer	OT-353	n.d.	n.d.	n.d.	n.d.
chr6	154437033	chr6_154436933_154437133	chr6	154437017	154437040	+	0	NGG	GGG	15	5	1	1	0	3	1	0	0	57.7273	ATGTCACCACAAGAAGAAGAAGGG	..|||-|.|..||||||||||..|	GAGTC-CGAGCAGAAGAAGAANRG	4.86538	0.596154	within protospacer	OT-89	n.d.	n.d.	n.d.	n.d.
chr5	56742747	chr5_56742647_56742847	chr5	56742734	56742756	-	0	NGG	GGG	15	5	0	0	0	4	0	0	0	31.2727	AAGAAGGAGAAGAAGAAGAAGGG	.||...|||.||||||||||..|	GAGTCCGAGCAGAAGAAGAANRG	4.83882	0.483529	within protospacer	OT-354	n.d.	n.d.	n.d.	n.d.
chr4	106045693	chr4_106045593_106045793	chr4	106045681	106045703	-	0	NGG	GGG	13	7	0	0	0	4	0	1	0	59.8182	AAGAAGGAACAAAAGAAGGAGGG	.||...||.||.||||||.|..|	GAGTCCGAGCAGAAGAAGAANRG	4.82143	0.803571	within protospacer	OT-355	n.d.	n.d.	n.d.	n.d.
chr18	34854491	chr18_34854391_34854591	chr18	34854484	34854506	+	0	NGG	AGG	14	6	0	0	0	4	0	0	0	43.9091	CAGAAAGAGCTAAAGAAGAAAGG	.||...||||..||||||||..|	GAGTCCGAGCAGAAGAAGAANRG	4.8	0.488889	within protospacer	OT-356	n.d.	n.d.	n.d.	n.d.
chr13	106739802	chr13_106739702_106739902	chr13	106739793	106739815	+	0	NGG	AGG	11	9	0	0	0	6	0	0	0	59.7273	ATTTTTTTTAAGAAGAAGAAAGG	...|......||||||||||..|	GAGTCCGAGCAGAAGAAGAANRG	4.76389	0.680556	within protospacer	OT-358	n.d.	n.d.	n.d.	n.d.
chr2	26692356	chr2_26692256_26692456	chr2	26692344	26692365	-	0	NAG	GAG	15	4	1	0	1	3	0	1	0	60.4545	CACTCAGA-CAGAAAAAGAAGAG	.|.||.||-|||||.|||||..|	GAGTCCGAGCAGAAGAAGAANRG	4.76389	0.652778	within protospacer	OT-357	n.d.	n.d.	n.d.	n.d.
chr20	63237520	chr20_63237420_63237620	chr20	63237513	63237536	-	0	NGG	GGG	17	3	1	1	0	2	0	0	0	46.3636	GATTCCCAGTGAGAAGAAGAAGGG	||.|||.||-.||||||||||..|	GAGTCCGAG-CAGAAGAAGAANRG	4.76331	0.502801	within protospacer	OT-359	n.d.	n.d.	n.d.	n.d.
chr10	6494607	chr10_6494507_6494707	chr10	6494595	6494617	-	0	NAG	GAG	13	7	0	0	0	6	0	0	0	50.6364	TACAGAAACCAGAAGAAGAAGAG	.|.....|.|||||||||||..|	GAGTCCGAGCAGAAGAAGAANRG	4.75	0.568182	within protospacer	OT-360	n.d.	n.d.	n.d.	n.d.
chrX	77821011	chrX_77820911_77821111	chrX	77820998	77821021	-	0	NGG	AGG	14	6	1	1	0	5	0	0	0	57.2727	TCATAGGAACAGAAAGAAGAAAGG	...|..||.|||-||||||||..|	GAGTCCGAGCAG-AAGAAGAANRG	4.7	0.55	within protospacer	OT-361	n.d.	n.d.	n.d.	n.d.
chr2	86837740	chr2_86837640_86837840	chr2	86837728	86837750	-	0	NGG	GGG	13	7	0	0	0	4	0	0	0	48.3636	CGGCCTGTTCAAAAGAAGAAGGG	..|.|.|..||.||||||||..|	GAGTCCGAGCAGAAGAAGAANRG	4.69481	0.720779	within protospacer	OT-362	n.d.	n.d.	n.d.	n.d.
chr1	36816999	chr1_36816899_36817099	chr1	36816984	36817006	-	0	NGG	AGG	14	6	0	0	0	5	0	1	0	39	TTTACTGAGCAGAAGAGGAAAGG	....|.||||||||||.|||..|	GAGTCCGAGCAGAAGAAGAANRG	4.68576	0.386541	within protospacer	OT-246	n.d.	n.d.	n.d.	n.d.
chr11	100406726	chr11_100406626_100406826	chr11	100406718	100406741	+	0	NotNRG	ATG	16	4	1	1	0	2	1	0	0	66.9091	GTGTCCTTATAAGAAGAAGAAATG	|.||||-.|..||||||||||..|	GAGTCC-GAGCAGAAGAAGAANRG	4.67411	0.522321	within protospacer	OT-363	n.d.	n.d.	n.d.	n.d.
chr22	17749668	chr22_17749568_17749768	chr22	17749661	17749683	-	0	NGG	AGG	12	8	0	0	0	5	0	0	0	56.9091	AAGAGATTTAAGAAGAAGAAAGG	.||.......||||||||||..|	GAGTCCGAGCAGAAGAAGAANRG	4.6131	0.720238	within protospacer	OT-20	0.000496894	0.000869781	0.000683338	0.07
chr1	240178440	chr1_240178340_240178540	chr1	240178430	240178452	-	0	NGG	GGG	13	7	0	0	0	6	0	0	0	43.4545	AAAAAGAAGAAGAAGAAGAAGGG	.|.....||.||||||||||..|	GAGTCCGAGCAGAAGAAGAANRG	4.605	0.435	within protospacer	OT-364	n.d.	n.d.	n.d.	n.d.
chr8	95429832	chr8_95429732_95429932	chr8	95429820	95429839	-	0	NotNRG	---	16	4	0	0	0	4	0	0	0	33.9091	CAATCATAGCAGAAGAAGAA---	.|.||..|||||||||||||---	GAGTCCGAGCAGAAGAAGAANRG	4.59823	0.37578	within protospacer	OT-187	n.d.	n.d.	n.d.	n.d.
chr8	79760054	chr8_79759954_79760154	chr8	79760046	79760068	+	0	NGG	AGG	12	8	0	0	0	6	0	0	0	55.2727	GGAGATAAACAAAAGAAGAAAGG	|......|.||.||||||||..|	GAGTCCGAGCAGAAGAAGAANRG	4.57857	0.278571	within protospacer	OT-92	n.d.	n.d.	n.d.	n.d.
chr12	117560894	chr12_117560794_117560994	chr12	117560879	117560901	-	0	NGG	GGG	14	6	0	0	0	5	0	1	0	43.9091	GTCTTATAGCAGAAGGAGAAGGG	|..|...||||||||.||||..|	GAGTCCGAGCAGAAGAAGAANRG	4.57071	0.631313	within protospacer	OT-365	n.d.	n.d.	n.d.	n.d.
chr8	102015937	chr8_102015837_102016037	chr8	102015928	102015950	+	0	NGG	GGG	10	10	0	0	0	6	0	0	0	69.9091	ACACTCATTAAAAAGAAGAAGGG	.....|....|.||||||||..|	GAGTCCGAGCAGAAGAAGAANRG	4.56993	0.527972	within protospacer	OT-366	n.d.	n.d.	n.d.	n.d.
chr20	39189055	chr20_39188955_39189155	chr20	39189048	39189070	+	0	NGG	GGG	14	6	0	0	0	5	0	1	0	46.3636	GTGAATCAGCAGAAGAATAAGGG	|.|....||||||||||.||..|	GAGTCCGAGCAGAAGAAGAANRG	4.55128	0.491453	within protospacer	OT-367	n.d.	n.d.	n.d.	n.d.
chr3	138845207	chr3_138845107_138845307	chr3	138845197	138845219	+	0	NGG	GGG	13	7	0	0	0	5	0	1	0	54.9091	GGCAAAGAGCAGGAGAGGAAGGG	|.....||||||.|||.|||..|	GAGTCCGAGCAGAAGAAGAANRG	4.54487	0.724359	within protospacer	OT-952	n.d.	n.d.	n.d.	n.d.
chr11	94473346	chr11_94473246_94473446	chr11	94473331	94473353	+	0	NGG	GGG	11	9	0	0	0	6	0	0	0	63	GTTCTTTCCCGGAAGAAGAAGGG	|........|.|||||||||..|	GAGTCCGAGCAGAAGAAGAANRG	4.54118	0.494118	within protospacer	OT-368	n.d.	n.d.	n.d.	n.d.
chr18	48902371	chr18_48902271_48902471	chr18	48902359	48902381	-	0	NGG	GGG	13	7	0	0	0	4	0	1	0	52.4545	CGGTCTCTACAGAGGAAGAAGGG	..|||....||||.||||||..|	GAGTCCGAGCAGAAGAAGAANRG	4.53333	0.733333	within protospacer	OT-369	n.d.	n.d.	n.d.	n.d.
chr21	14364436	chr21_14364336_14364536	chr21	14364422	14364444	-	0	NGG	AGG	13	7	0	0	0	4	0	1	0	53.2727	GGCTGCATACAGAGGAAGAAAGG	|..|.|...||||.||||||..|	GAGTCCGAGCAGAAGAAGAANRG	4.51923	0.480769	within protospacer	OT-342	n.d.	n.d.	n.d.	n.d.
chr3	12790528	chr3_12790428_12790628	chr3	12790513	12790535	+	0	NGG	GGG	13	7	0	0	0	6	0	0	0	44.2727	GCTATTCAGAAGAAGAAGAAGGG	|......||.||||||||||..|	GAGTCCGAGCAGAAGAAGAANRG	4.5188	0.515038	within protospacer	OT-97	n.d.	n.d.	n.d.	n.d.
chr9	136395772	chr9_136395672_136395872	chr9	136395759	136395782	-	0	NGG	AGG	13	7	1	1	0	6	0	0	0	67.4545	GCTCGTTACCAGGAAGAAGAAAGG	|......|.||-|||||||||..|	GAGTCCGAGCA-GAAGAAGAANRG	4.51299	0.603896	within protospacer	OT-370	n.d.	n.d.	n.d.	n.d.
chr17	29750544	chr17_29750444_29750644	chr17	29750529	29750551	-	0	NotNRG	GGA	14	6	0	0	0	4	0	1	0	62.4545	GTCTCTTAGAAGAAGAAGGAGGA	|..||..||.||||||||.|...	GAGTCCGAGCAGAAGAAGAANRG	4.5	0.75	within protospacer	OT-371	n.d.	n.d.	n.d.	n.d.
chr16	57352444	chr16_57352344_57352544	chr16	57352436	57352458	+	0	NotNRG	GGA	13	7	0	0	0	5	0	0	0	61.1818	TAATTTAAACAAAAGAAGAAGGA	.|.|...|.||.||||||||...	GAGTCCGAGCAGAAGAAGAANRG	4.4965	0.451049	within protospacer	OT-372	n.d.	n.d.	n.d.	n.d.
chr20	39189058	chr20_39188958_39189158	chr20	39189048	39189070	+	0	NGG	GGG	14	6	0	0	0	5	0	1	0	46.3636	GTGAATCAGCAGAAGAATAAGGG	|.|....||||||||||.||..|	GAGTCCGAGCAGAAGAAGAANRG	4.47619	0.619048	within protospacer	OT-367	n.d.	n.d.	n.d.	n.d.
chr16	71312694	chr16_71312594_71312794	chr16	71312684	71312706	+	0	NGG	GGG	11	9	0	0	0	6	0	1	0	64.6364	TCAGCTACCCAGAAGATGAAGGG	....|....|||||||.|||..|	GAGTCCGAGCAGAAGAAGAANRG	4.45	0.683333	within protospacer	OT-373	n.d.	n.d.	n.d.	n.d.
chr3	95254376	chr3_95254276_95254476	chr3	95254360	95254382	-	0	NotNRG	ATG	12	8	0	0	0	5	0	0	0	68.9091	TAGATTATATAGAAGAAGAAATG	.||.......||||||||||..|	GAGTCCGAGCAGAAGAAGAANRG	4.41111	0.511111	within protospacer	OT-374	n.d.	n.d.	n.d.	n.d.
chr3	95971348	chr3_95971248_95971448	chr3	95971336	95971358	-	0	NAG	GAG	16	4	0	0	0	4	0	0	0	26.6364	TCATCCAAGCAGAAGAAGAAGAG	...|||.|||||||||||||..|	GAGTCCGAGCAGAAGAAGAANRG	4.40865	0.572115	within protospacer	OT-375	n.d.	n.d.	n.d.	n.d.
chr12	63758507	chr12_63758407_63758607	chr12	63758498	63758516	-	0	NotNRG	---	16	3	1	0	1	3	1	0	0	53.4545	GAATAAG-GCAGAAGAAGAA---	||.|..|-||||||||||||---	GAGTCCGAGCAGAAGAAGAANRG	4.39583	0.770833	within protospacer	OT-376	n.d.	n.d.	n.d.	n.d.
chr19	13624025	chr19_13623925_13624125	chr19	13624011	13624032	+	0	NGG	GGG	13	6	1	0	1	4	0	0	0	62.1818	CACCCAGTGGA-AAGAAGAAGGG	.|..|.|.|.|-||||||||..|	GAGTCCGAGCAGAAGAAGAANRG	4.39583	0.770833	within protospacer	OT-377	n.d.	n.d.	n.d.	n.d.
chr8	79760052	chr8_79759952_79760152	chr8	79760046	79760068	+	0	NGG	AGG	12	8	0	0	0	6	0	0	0	55.2727	GGAGATAAACAAAAGAAGAAAGG	|......|.||.||||||||..|	GAGTCCGAGCAGAAGAAGAANRG	4.39231	0.238462	within protospacer	OT-92	n.d.	n.d.	n.d.	n.d.
chr10	59267948	chr10_59267848_59268048	chr10	59267940	59267962	+	0	NGG	AGG	12	8	0	0	0	5	0	0	0	54.4545	TGTTTCTTACATAAGAAGAAAGG	...|.|...||.||||||||..|	GAGTCCGAGCAGAAGAAGAANRG	4.37772	0.338315	within protospacer	OT-253	n.d.	n.d.	n.d.	n.d.
chr9	22901612	chr9_22901512_22901712	chr9	22901605	22901627	+	0	NotNRG	AGA	13	7	0	0	0	5	0	0	0	59.5455	GCTCCTTATAAGAAGAAGAAAGA	|...|..|..||||||||||...	GAGTCCGAGCAGAAGAAGAANRG	4.375	0.5625	within protospacer	OT-378	n.d.	n.d.	n.d.	n.d.
chr17	74381121	chr17_74381021_74381221	chr17	74381108	74381130	-	0	NGG	GGG	13	7	0	0	0	5	0	0	0	41.8182	TCACCTGGGAAGAAGAAGAAGGG	....|.|.|.||||||||||..|	GAGTCCGAGCAGAAGAAGAANRG	4.35088	0.45614	within protospacer	OT-379	n.d.	n.d.	n.d.	n.d.
chr22	43105308	chr22_43105208_43105408	chr22	43105302	43105324	+	0	NGG	GGG	13	7	0	0	0	6	0	0	0	45.9091	TAAAATAAGCAGGAGAAGAAGGG	.|.....|||||.|||||||..|	GAGTCCGAGCAGAAGAAGAANRG	4.33455	0.421818	within protospacer	OT-380	n.d.	n.d.	n.d.	n.d.
chr11	74397804	chr11_74397704_74397904	chr11	74397796	74397818	+	0	NGG	GGG	12	8	0	0	0	4	0	1	0	65.0909	AAGAGGGTAAAGAAGAGGAAGGG	.||...|...||||||.|||..|	GAGTCCGAGCAGAAGAAGAANRG	4.32281	0.449123	within protospacer	OT-381	n.d.	n.d.	n.d.	n.d.
chr17	78206708	chr17_78206608_78206808	chr17	78206695	78206717	-	0	NGG	GGG	12	8	0	0	0	7	0	0	0	47.0909	TGAAGGAAGAAGAAGAAGAAGGG	.......||.||||||||||..|	GAGTCCGAGCAGAAGAAGAANRG	4.29776	0.325428	within protospacer	OT-382	n.d.	n.d.	n.d.	n.d.
chr6	148539371	chr6_148539271_148539471	chr6	148539359	148539380	-	0	NGG	GGG	13	6	1	0	1	4	0	1	0	69.5455	CAGAGAGT-CAGAAGAGGAAGGG	.||...|.-|||||||.|||..|	GAGTCCGAGCAGAAGAAGAANRG	4.29371	0.594406	within protospacer	OT-383	n.d.	n.d.	n.d.	n.d.
chr1	151055128	chr1_151055028_151055228	chr1	151055116	151055138	-	0	NAG	GAG	16	4	0	0	0	4	0	0	0	26.6364	TTCTCCAAGCAGAAGAAGAAGAG	...|||.|||||||||||||..|	GAGTCCGAGCAGAAGAAGAANRG	4.25227	0.543182	within protospacer	OT-325	n.d.	n.d.	n.d.	n.d.
chr3	76186277	chr3_76186177_76186377	chr3	76186267	76186289	+	0	NAG	AAG	12	8	0	0	0	7	0	0	0	53.4545	TTTAAGTGGCAGAAGAAGAAAAG	........||||||||||||..|	GAGTCCGAGCAGAAGAAGAANRG	4.24725	0.664835	within protospacer	OT-384	n.d.	n.d.	n.d.	n.d.
chr11	17499607	chr11_17499507_17499707	chr11	17499599	17499621	+	0	NotNRG	GGT	13	7	0	0	0	5	0	0	0	57.9091	AAATGAAGACAGAAGAAGAAGGT	.|.|.....|||||||||||...	GAGTCCGAGCAGAAGAAGAANRG	4.23362	0.330484	within protospacer	OT-385	n.d.	n.d.	n.d.	n.d.
chr13	45181278	chr13_45181178_45181378	chr13	45181262	45181284	-	0	NGG	AGG	13	7	0	0	0	5	0	0	0	55.7273	GCCAGCAAGAAGAAGAAGAGAGG	|....|.||.|||||||||...|	GAGTCCGAGCAGAAGAAGAANRG	4.23125	0.51875	within protospacer	OT-386	n.d.	n.d.	n.d.	n.d.
chr3	99343253	chr3_99343153_99343353	chr3	99343238	99343260	-	0	NAG	GAG	12	8	0	0	0	7	0	1	0	59.1818	CCCATGTAGCAGAAAAAGAAGAG	.......|||||||.|||||..|	GAGTCCGAGCAGAAGAAGAANRG	4.22689	0.508403	within protospacer	OT-387	n.d.	n.d.	n.d.	n.d.
chr9	92472717	chr9_92472617_92472817	chr9	92472710	92472732	+	0	NGG	GGG	10	10	0	0	0	7	0	0	0	67.4545	ACCCTATATGGGAAGAAGAAGGG	.......|...|||||||||..|	GAGTCCGAGCAGAAGAAGAANRG	4.21429	0.428571	within protospacer	OT-307	n.d.	n.d.	n.d.	n.d.
chr7	86940788	chr7_86940688_86940888	chr7	86940774	86940796	-	0	NGG	GGG	14	6	0	0	0	2	0	1	0	57	GAGACTGTATAGAAGAATAAGGG	|||.|.|...|||||||.||..|	GAGTCCGAGCAGAAGAAGAANRG	4.17857	0.535714	within protospacer	OT-388	n.d.	n.d.	n.d.	n.d.
chr4	168317398	chr4_168317298_168317498	chr4	168317383	168317405	+	0	NGG	GGG	13	7	0	0	0	4	0	0	0	52.4545	AAGGAAGAAGAAAAGAAGAAGGG	.||...||..|.||||||||..|	GAGTCCGAGCAGAAGAAGAANRG	4.17143	0.442857	within protospacer	OT-273	n.d.	n.d.	n.d.	n.d.
chr12	53234147	chr12_53234047_53234247	chr12	53234133	53234155	-	0	NGG	GGG	12	8	0	0	0	5	0	1	0	61	GCCCCTCTACAGAAGGAGAAGGG	|...|....||||||.||||..|	GAGTCCGAGCAGAAGAAGAANRG	4.13235	0.485294	within protospacer	OT-389	n.d.	n.d.	n.d.	n.d.
chr1	58986929	chr1_58986829_58987029	chr1	58986922	58986944	+	0	NotNRG	ATG	13	7	0	0	0	5	0	0	0	57.0909	TGTTCTTATAAGAAGAAGAAATG	...||..|..||||||||||..|	GAGTCCGAGCAGAAGAAGAANRG	4.13158	0.436842	within protospacer	OT-390	n.d.	n.d.	n.d.	n.d.
chr10	7897096	chr10_7896996_7897196	chr10	7897087	7897106	-	0	NotNRG	---	15	5	0	0	0	5	0	0	0	40.8182	GGCTGGTAGCAGAAGAAGAA---	|..|...|||||||||||||---	GAGTCCGAGCAGAAGAAGAANRG	4.10417	0.645833	within protospacer	OT-391	n.d.	n.d.	n.d.	n.d.
chr14	52405439	chr14_52405339_52405539	chr14	52405425	52405446	+	0	NGG	GGG	14	5	1	0	1	4	0	0	0	54.4545	GCCTAAGAACA-AAGAAGAAGGG	|..|..||.||-||||||||..|	GAGTCCGAGCAGAAGAAGAANRG	4.0979	0.58042	within protospacer	OT-392	n.d.	n.d.	n.d.	n.d.
chr13	45700566	chr13_45700466_45700666	chr13	45700556	45700578	+	0	NotNRG	AGA	13	7	0	0	0	5	0	0	0	53.8182	CTTTAAGGACAGAAGAAGAAAGA	...|..|..|||||||||||...	GAGTCCGAGCAGAAGAAGAANRG	4.09487	0.541026	within protospacer	OT-299	n.d.	n.d.	n.d.	n.d.
chr11	102712684	chr11_102712584_102712784	chr11	102712669	102712691	-	0	NGG	AGG	12	8	0	0	0	5	0	0	0	63.4545	TGTTCTTATAAGAAGAAGAGAGG	...||..|..|||||||||...|	GAGTCCGAGCAGAAGAAGAANRG	4.08636	0.622727	within protospacer	OT-821	n.d.	n.d.	n.d.	n.d.
chr17	64849568	chr17_64849468_64849668	chr17	64849556	64849578	-	0	NotNRG	GGC	14	6	0	0	0	4	0	0	0	55.0909	AAGGCTTTGCAAAAGAAGAAGGC	.||.|...|||.||||||||...	GAGTCCGAGCAGAAGAAGAANRG	4.08571	0.585714	within protospacer	OT-393	n.d.	n.d.	n.d.	n.d.
chr13	41630437	chr13_41630337_41630537	chr13	41630424	41630447	-	0	NotNRG	GGA	17	3	1	1	0	3	0	0	0	53.4545	GTGTTCAAGCAGAAAGAAGAAGGA	|.||.|.|||||-||||||||...	GAGTCCGAGCAG-AAGAAGAANRG	4.08333	0.583333	within protospacer	OT-394	n.d.	n.d.	n.d.	n.d.
chr3	40121474	chr3_40121374_40121574	chr3	40121462	40121484	-	0	NAG	GAG	15	5	0	0	0	5	0	0	0	32.7273	ATGGGGGAGCAGAAGAAGAAGAG	..|...||||||||||||||..|	GAGTCCGAGCAGAAGAAGAANRG	4.07143	0.642857	within protospacer	OT-396	n.d.	n.d.	n.d.	n.d.
chr1	33470720	chr1_33470620_33470820	chr1	33470707	33470729	-	0	NGG	GGG	11	9	0	0	0	5	0	1	0	66.2727	ATCTGCCCTAAGAGGAAGAAGGG	...|.|....|||.||||||..|	GAGTCCGAGCAGAAGAAGAANRG	4.07143	0.380952	within protospacer	OT-395	n.d.	n.d.	n.d.	n.d.
chr15	84944467	chr15_84944367_84944567	chr15	84944457	84944479	+	0	NGG	GGG	11	9	0	0	0	6	0	1	0	67.0909	ATCTATTAATAGAAGAGGAAGGG	...|...|..||||||.|||..|	GAGTCCGAGCAGAAGAAGAANRG	4.0625	0.5	within protospacer	OT-250	n.d.	n.d.	n.d.	n.d.
chr4	122077303	chr4_122077203_122077403	chr4	122077293	122077315	+	0	NAG	GAG	13	7	0	0	0	4	0	1	0	62.0909	GCATCTCTACAGAGGAAGAAGAG	|..||....||||.||||||..|	GAGTCCGAGCAGAAGAAGAANRG	4.06154	0.707692	within protospacer	OT-397	n.d.	n.d.	n.d.	n.d.
chr4	89954175	chr4_89954075_89954275	chr4	89954163	89954185	-	0	NGG	GGG	12	8	0	0	0	5	0	0	0	52	CTTACCCTTTAGAAGAAGAAGGG	....||....||||||||||..|	GAGTCCGAGCAGAAGAAGAANRG	4.05556	0.722222	within protospacer	OT-399	n.d.	n.d.	n.d.	n.d.
chr9	131583900	chr9_131583800_131584000	chr9	131583893	131583915	-	0	NGG	GGG	12	8	0	0	0	5	0	0	0	61.8182	GATAAGCACTAAAAGAAGAAGGG	||.....|..|.||||||||..|	GAGTCCGAGCAGAAGAAGAANRG	4.05556	0.722222	within protospacer	OT-398	n.d.	n.d.	n.d.	n.d.
chrX	80879492	chrX_80879392_80879592	chrX	80879481	80879504	+	0	NAG	GAG	16	4	1	1	0	3	1	0	0	62.9091	GAGCGGAGAGCAGGAGAAGAAGAG	|||-...||||||.|||||||..|	GAG-TCCGAGCAGAAGAAGAANRG	4.05556	0.722222	within protospacer	OT-400	n.d.	n.d.	n.d.	n.d.
chr6	27450474	chr6_27450374_27450574	chr6	27450464	27450486	+	0	NAG	GAG	14	6	0	0	0	4	0	0	0	48.6364	ATGTAGGAACACAAGAAGAAGAG	..||..||.||.||||||||..|	GAGTCCGAGCAGAAGAAGAANRG	4.05195	0.649351	within protospacer	OT-401	n.d.	n.d.	n.d.	n.d.
chr14	76591570	chr14_76591470_76591670	chr14	76591564	76591584	+	0	NGG	GGG	16	2	2	0	2	1	1	1	0	68.3636	GAGGCC-AG-AGAAGGAGAAGGG	|||.||-||-|||||.||||..|	GAGTCCGAGCAGAAGAAGAANRG	4.03571	0.732143	within protospacer	OT-402	n.d.	n.d.	n.d.	n.d.
chr3	95971352	chr3_95971252_95971452	chr3	95971336	95971358	-	0	NAG	GAG	16	4	0	0	0	4	0	0	0	26.6364	TCATCCAAGCAGAAGAAGAAGAG	...|||.|||||||||||||..|	GAGTCCGAGCAGAAGAAGAANRG	4.02	0.38	within protospacer	OT-375	n.d.	n.d.	n.d.	n.d.
chr4	133310245	chr4_133310145_133310345	chr4	133310238	133310260	-	0	NGG	GGG	13	7	0	0	0	4	0	0	0	57.3636	GTGTTAAAGAGAAAGAAGAAGGG	|.||...||...||||||||..|	GAGTCCGAGCAGAAGAAGAANRG	4.01786	0.589286	within protospacer	OT-403	n.d.	n.d.	n.d.	n.d.
chrX	53194713	chrX_53194613_53194813	chrX	53194701	53194723	-	0	NotNRG	GGA	15	5	0	0	0	3	0	1	0	54.7273	GAGGGGGAACAGAAGGAGAAGGA	|||...||.||||||.||||...	GAGTCCGAGCAGAAGAAGAANRG	4.01619	0.493927	within protospacer	OT-404	n.d.	n.d.	n.d.	n.d.
chr14	74394501	chr14_74394401_74394601	chr14	74394489	74394511	-	0	NGG	TGG	14	6	0	0	0	4	0	0	0	42.2727	AAGAGTGATCAAAAGAAGAATGG	.||...||.||.||||||||..|	GAGTCCGAGCAGAAGAAGAANRG	4.0125	0.6625	within protospacer	OT-405	n.d.	n.d.	n.d.	n.d.
chr17	2549290	chr17_2549190_2549390	chr17	2549279	2549302	+	0	NGG	GGG	15	5	1	1	0	3	1	0	0	61.8182	GAGAAAAGAAGAGAAGAAGAAGGG	|||-...||..||||||||||..|	GAG-TCCGAGCAGAAGAAGAANRG	4.00095	0.418095	within protospacer	OT-406	n.d.	n.d.	n.d.	n.d.
chr1	226959223	chr1_226959123_226959323	chr1	226959209	226959231	-	0	NGG	AGG	12	8	0	0	0	5	0	1	0	58.5455	ACGCTCTCACAGAAGTAGAAAGG	..|..|...||||||.||||..|	GAGTCCGAGCAGAAGAAGAANRG	4	0.6	within protospacer	OT-407	n.d.	n.d.	n.d.	n.d.
chr14	96213471	chr14_96213371_96213571	chr14	96213455	96213478	-	0	NGG	TGG	16	4	1	1	0	2	0	0	0	65.5455	GAGGCCCAGGAAGAAGAAGAGTGG	|||.||.|-|.|||||||||...|	GAGTCCGA-GCAGAAGAAGAANRG	4	0.6	within protospacer	OT-408	n.d.	n.d.	n.d.	n.d.
chr14	91654051	chr14_91653951_91654151	chr14	91654043	91654065	+	0	NotNRG	GGA	14	6	0	0	0	5	0	0	0	46.0909	TGGGAAGAACAGAAGAAGAAGGA	..|...||.|||||||||||...	GAGTCCGAGCAGAAGAAGAANRG	3.9379	0.211939	within protospacer	OT-38	n.d.	n.d.	n.d.	n.d.
chr15	60574981	chr15_60574881_60575081	chr15	60574970	60574993	+	0	NAG	GAG	17	3	1	1	0	1	1	0	0	60.0909	GAGTCAGGGGCAGGAGAAGAAGAG	|||||-.|.||||.|||||||..|	GAGTC-CGAGCAGAAGAAGAANRG	3.90476	0.761905	within protospacer	OT-409	n.d.	n.d.	n.d.	n.d.
chr17	46809896	chr17_46809796_46809996	chr17	46809884	46809903	-	0	NotNRG	---	15	5	0	0	0	4	0	1	0	46.5455	TATTTCCAGCAGAGGAAGAA---	.|.|.|.||||||.||||||---	GAGTCCGAGCAGAAGAAGAANRG	3.89286	0.571429	within protospacer	OT-410	n.d.	n.d.	n.d.	n.d.
chr8	119268109	chr8_119268009_119268209	chr8	119268099	119268121	+	0	NotNRG	GGA	15	5	0	0	0	4	0	1	0	46.5455	GGAGCAGAGCAGAAAAAGAAGGA	|...|.||||||||.|||||...	GAGTCCGAGCAGAAGAAGAANRG	3.88889	0.777778	within protospacer	OT-411	n.d.	n.d.	n.d.	n.d.
chr9	23701644	chr9_23701544_23701744	chr9	23701634	23701656	+	0	NGG	GGG	14	6	0	0	0	4	0	1	0	45.5455	AAGAGGGAACAGAAGGAGAAGGG	.||...||.||||||.||||..|	GAGTCCGAGCAGAAGAAGAANRG	3.88636	0.647727	within protospacer	OT-412	n.d.	n.d.	n.d.	n.d.
chr18	57661400	chr18_57661300_57661500	chr18	57661385	57661407	-	0	NotNRG	AGA	13	7	0	0	0	6	0	0	0	50.5455	TCCCAAGAACAGAAGAAGAAAGA	......||.|||||||||||...	GAGTCCGAGCAGAAGAAGAANRG	3.87729	0.324176	within protospacer	OT-413	n.d.	n.d.	n.d.	n.d.
chr7	100861288	chr7_100861188_100861388	chr7	100861280	100861301	+	0	NGG	GGG	14	5	1	0	1	2	0	0	0	63.4545	GTGTCCCCAGAG-AGAAGAAGGG	|.||||....||-|||||||..|	GAGTCCGAGCAGAAGAAGAANRG	3.86905	0.77381	within protospacer	OT-414	n.d.	n.d.	n.d.	n.d.
chr2	223532757	chr2_223532657_223532857	chr2	223532747	223532769	+	0	NAG	GAG	14	6	0	0	0	5	0	0	0	46.1818	TAGAGATAACAGAAGAAGAAGAG	.||....|.|||||||||||..|	GAGTCCGAGCAGAAGAAGAANRG	3.8625	0.6375	within protospacer	OT-415	n.d.	n.d.	n.d.	n.d.
chr5	96660209	chr5_96660109_96660309	chr5	96660197	96660219	-	0	NGG	GGG	14	6	0	0	0	4	0	1	0	43.9091	AGGTGTGAACAGAAGGAGAAGGG	..||..||.||||||.||||..|	GAGTCCGAGCAGAAGAAGAANRG	3.84167	0.591667	within protospacer	OT-416	n.d.	n.d.	n.d.	n.d.
chr17	42906102	chr17_42906002_42906202	chr17	42906093	42906116	+	0	NGG	GGG	15	5	1	1	0	4	0	0	0	57.7273	TAGTGTTAGAAGGAAGAAGAAGGG	.|||...||.|-|||||||||..|	GAGTCCGAGCA-GAAGAAGAANRG	3.83553	0.322368	within protospacer	OT-417	n.d.	n.d.	n.d.	n.d.
chr5	44766161	chr5_44766061_44766261	chr5	44766149	44766170	-	0	NGG	#NAME?	12	8	0	0	0	4	0	1	0	68.3636	CAGGGAGAGACAAAAAAGAA-GG	.||...|||...||.|||||-.|	GAGTCCGAGCAGAAGAAGAANRG	3.83333	0.5	within protospacer	OT-418	n.d.	n.d.	n.d.	n.d.
chr19	12968105	chr19_12968005_12968205	chr19	12968100	12968122	+	0	NotNRG	GGT	11	9	0	0	0	7	0	0	0	66.8182	TTCATATTACAGAAGAAGAAGGT	.........|||||||||||...	GAGTCCGAGCAGAAGAAGAANRG	3.82645	0.20726	within protospacer	OT-83	n.d.	n.d.	n.d.	n.d.
chr13	33848363	chr13_33848263_33848463	chr13	33848349	33848372	-	0	NGG	AGG	15	5	1	1	0	3	1	1	0	63.4545	GTCTCATGAACAGAAGTAGAAAGG	|..||-.||.||||||.||||..|	GAGTC-CGAGCAGAAGAAGAANRG	3.81655	0.375172	within protospacer	OT-277	n.d.	n.d.	n.d.	n.d.
chr22	17878167	chr22_17878067_17878267	chr22	17878160	17878182	-	0	NGG	GGG	12	8	0	0	0	4	0	0	0	58.5455	AACAGCGCCTAAAAGAAGAAGGG	.|...||...|.||||||||..|	GAGTCCGAGCAGAAGAAGAANRG	3.8125	0.6875	within protospacer	OT-419	n.d.	n.d.	n.d.	n.d.
chr3	95254374	chr3_95254274_95254474	chr3	95254360	95254382	-	0	NotNRG	ATG	12	8	0	0	0	5	0	0	0	68.9091	TAGATTATATAGAAGAAGAAATG	.||.......||||||||||..|	GAGTCCGAGCAGAAGAAGAANRG	3.8125	0.6875	within protospacer	OT-374	n.d.	n.d.	n.d.	n.d.
chr16	28846318	chr16_28846218_28846418	chr16	28846308	28846330	+	0	NGG	GGG	14	6	0	0	0	4	0	0	0	35.7273	CCGAGCGCACAGAAGAAGAAGGG	..|..||..|||||||||||..|	GAGTCCGAGCAGAAGAAGAANRG	3.79487	0.641026	within protospacer	OT-420	n.d.	n.d.	n.d.	n.d.
chr5	139268277	chr5_139268177_139268377	chr5	139268271	139268292	+	0	NAG	GAG	14	5	1	0	1	5	0	0	0	60.8182	AAGAAGAAGCA-AAGAAGAAGAG	.||....||||-||||||||..|	GAGTCCGAGCAGAAGAAGAANRG	3.78571	0.607143	within protospacer	OT-421	n.d.	n.d.	n.d.	n.d.
chr1	58986931	chr1_58986831_58987031	chr1	58986922	58986944	+	0	NotNRG	ATG	13	7	0	0	0	5	0	0	0	57.0909	TGTTCTTATAAGAAGAAGAAATG	...||..|..||||||||||..|	GAGTCCGAGCAGAAGAAGAANRG	3.78333	0.483333	within protospacer	OT-390	n.d.	n.d.	n.d.	n.d.
chr11	43247332	chr11_43247232_43247432	chr11	43247322	43247344	+	0	NGG	GGG	13	7	0	0	0	4	0	1	0	60.6364	GAATAAAAACAAAAAAAGAAGGG	||.|...|.||.||.|||||..|	GAGTCCGAGCAGAAGAAGAANRG	3.78333	0.683333	within protospacer	OT-423	n.d.	n.d.	n.d.	n.d.
chr6	129176984	chr6_129176884_129177084	chr6	129176971	129176993	-	0	NGG	AGG	13	7	0	0	0	2	0	0	0	61.4545	TAGTCCATCAGAAAGAAGAAAGG	.|||||......||||||||..|	GAGTCCGAGCAGAAGAAGAANRG	3.78333	0.483333	within protospacer	OT-422	n.d.	n.d.	n.d.	n.d.
chr1	30891877	chr1_30891777_30891977	chr1	30891862	30891884	+	0	NGG	GGG	12	8	0	0	0	6	0	0	0	52	AAAAAGAGGAAGAAGAAGAAGGG	.|......|.||||||||||..|	GAGTCCGAGCAGAAGAAGAANRG	3.77083	0.479167	within protospacer	OT-424	n.d.	n.d.	n.d.	n.d.
chr5	157328135	chr5_157328035_157328235	chr5	157328128	157328150	-	0	NGG	GGG	11	9	0	0	0	6	0	0	0	60.5455	CCTAAGGTGCTAAAGAAGAAGGG	......|.||..||||||||..|	GAGTCCGAGCAGAAGAAGAANRG	3.7625	0.5875	within protospacer	OT-425	n.d.	n.d.	n.d.	n.d.
chr17	78206702	chr17_78206602_78206802	chr17	78206695	78206717	-	0	NGG	GGG	12	8	0	0	0	7	0	0	0	47.0909	TGAAGGAAGAAGAAGAAGAAGGG	.......||.||||||||||..|	GAGTCCGAGCAGAAGAAGAANRG	3.75	0.392857	within protospacer	OT-382	n.d.	n.d.	n.d.	n.d.
chr2	158820817	chr2_158820717_158820917	chr2	158820810	158820832	+	0	NGG	GGG	11	9	0	0	0	6	0	0	0	64.6364	TGGCTTTATAAGGAGAAGAAGGG	..|....|..||.|||||||..|	GAGTCCGAGCAGAAGAAGAANRG	3.74186	0.304651	within protospacer	OT-147	n.d.	n.d.	n.d.	n.d.
chr22	25147781	chr22_25147681_25147881	chr22	25147766	25147788	+	0	NGG	GGG	14	6	0	0	0	4	0	0	0	43.0909	GTGAAAGAGGGGAAGAAGAAGGG	|.|...|||..|||||||||..|	GAGTCCGAGCAGAAGAAGAANRG	3.73947	0.534211	within protospacer	OT-426	n.d.	n.d.	n.d.	n.d.
chrX	147646428	chrX_147646328_147646528	chrX	147646418	147646440	+	0	NGG	AGG	12	8	0	0	0	5	0	1	0	55.2727	TGCACCTTCCAGAGGAAGAAAGG	....||...||||.||||||..|	GAGTCCGAGCAGAAGAAGAANRG	3.71429	0.714286	within protospacer	OT-427	n.d.	n.d.	n.d.	n.d.
chr5	10365116	chr5_10365016_10365216	chr5	10365104	10365126	-	0	NGG	GGG	14	6	0	0	0	4	0	1	0	46.3636	CTGTGAGATCAGAAGAAGCAGGG	..||..||.|||||||||.|..|	GAGTCCGAGCAGAAGAAGAANRG	3.70909	0.563636	within protospacer	OT-428	n.d.	n.d.	n.d.	n.d.
chr13	55360094	chr13_55359994_55360194	chr13	55360080	55360102	-	0	NGG	AGG	11	9	0	0	0	6	0	0	0	67.0909	ATTACTTTACAGAAGAAGAGAGG	....|....||||||||||...|	GAGTCCGAGCAGAAGAAGAANRG	3.70833	0.458333	within protospacer	OT-833	n.d.	n.d.	n.d.	n.d.
chr9	131583905	chr9_131583805_131584005	chr9	131583893	131583915	-	0	NGG	GGG	12	8	0	0	0	5	0	0	0	61.8182	GATAAGCACTAAAAGAAGAAGGG	||.....|..|.||||||||..|	GAGTCCGAGCAGAAGAAGAANRG	3.70455	0.431818	within protospacer	OT-398	n.d.	n.d.	n.d.	n.d.
chrX	68865009	chrX_68864909_68865109	chrX	68864999	68865021	+	0	NGG	GGG	14	6	0	0	0	4	0	2	0	50.4545	GGGGAAGAGCAGAGGGAGAAGGG	|.|...|||||||.|.||||..|	GAGTCCGAGCAGAAGAAGAANRG	3.6875	0.5	within protospacer	OT-429	n.d.	n.d.	n.d.	n.d.
chr21	27287742	chr21_27287642_27287842	chr21	27287741	27287763	+	0	NGG	AGG	12	8	0	0	0	4	0	1	0	69.1818	GAAGAAGGGAGGAAGAAAAAAGG	||....|.|..||||||.||..|	GAGTCCGAGCAGAAGAAGAANRG	3.66667	0.5	within protospacer	OT-430	n.d.	n.d.	n.d.	n.d.
chr12	78546197	chr12_78546097_78546297	chr12	78546183	78546205	-	0	NotNRG	GGT	12	8	0	0	0	5	0	0	0	65.6364	ATGCTCATAAAGAAGAAGAAGGT	..|..|....||||||||||...	GAGTCCGAGCAGAAGAAGAANRG	3.64583	0.729167	within protospacer	OT-431	n.d.	n.d.	n.d.	n.d.
chr17	16470787	chr17_16470687_16470887	chr17	16470780	16470802	+	0	NGG	CGG	13	7	0	0	0	4	0	1	0	58.1818	TGGTCTCATAAGAAGAAGGACGG	..|||..|..||||||||.|..|	GAGTCCGAGCAGAAGAAGAANRG	3.63636	0.545455	within protospacer	OT-432	n.d.	n.d.	n.d.	n.d.
chr7	73900807	chr7_73900707_73900907	chr7	73900795	73900817	-	0	NGG	AGG	13	7	0	0	0	6	0	0	0	41.8182	CCTGAGGAGCAGGAGAAGAAAGG	......||||||.|||||||..|	GAGTCCGAGCAGAAGAAGAANRG	3.63421	0.439474	within protospacer	OT-433	n.d.	n.d.	n.d.	n.d.
chr1	85377829	chr1_85377729_85377929	chr1	85377812	85377834	-	0	NGG	AGG	11	9	0	0	0	6	0	0	0	68.7273	ATATTAATGAAGAAGAAGAGAGG	...|....|.|||||||||...|	GAGTCCGAGCAGAAGAAGAANRG	3.63235	0.485294	within protospacer	OT-837	n.d.	n.d.	n.d.	n.d.
chr8	132107115	chr8_132107015_132107215	chr8	132107103	132107125	-	0	NGG	GGG	13	7	0	0	0	5	0	0	0	45.9091	AAATAGATACAGAAGAAGAAGGG	.|.|.....|||||||||||..|	GAGTCCGAGCAGAAGAAGAANRG	3.62222	0.688889	within protospacer	OT-104	n.d.	n.d.	n.d.	n.d.
chr1	100159396	chr1_100159296_100159496	chr1	100159389	100159410	+	0	NGG	GGG	15	4	1	0	1	4	0	0	0	47.5455	CAGTTTCAGCAG-AGAAGAAGGG	.|||...|||||-|||||||..|	GAGTCCGAGCAGAAGAAGAANRG	3.61404	0.380117	within protospacer	OT-434	n.d.	n.d.	n.d.	n.d.
chr6	169695003	chr6_169694903_169695103	chr6	169694993	169695015	+	0	NGG	GGG	12	8	0	0	0	6	0	2	0	58.5455	CCCGGCCAGCAGAGGGAGAAGGG	.....|.||||||.|.||||..|	GAGTCCGAGCAGAAGAAGAANRG	3.6131	0.636905	within protospacer	OT-435	n.d.	n.d.	n.d.	n.d.
chr9	112958551	chr9_112958451_112958651	chr9	112958543	112958565	+	0	NotNRG	ATG	13	7	0	0	0	5	0	0	0	55.4545	TACAGAGTACAGAAGAAGAAATG	.|....|..|||||||||||..|	GAGTCCGAGCAGAAGAAGAANRG	3.60784	0.460784	within protospacer	OT-436	n.d.	n.d.	n.d.	n.d.
chr17	2549287	chr17_2549187_2549387	chr17	2549279	2549302	+	0	NGG	GGG	15	5	1	1	0	3	1	0	0	61.8182	GAGAAAAGAAGAGAAGAAGAAGGG	|||-...||..||||||||||..|	GAG-TCCGAGCAGAAGAAGAANRG	3.59957	0.307255	within protospacer	OT-406	n.d.	n.d.	n.d.	n.d.
chr8	69884958	chr8_69884858_69885058	chr8	69884943	69884965	+	0	NGG	GGG	12	8	0	0	0	6	0	0	0	52.8182	AAAAAAAAAGAGAAGAAGAAGGG	.|.....|..||||||||||..|	GAGTCCGAGCAGAAGAAGAANRG	3.56618	0.419118	within protospacer	OT-437	n.d.	n.d.	n.d.	n.d.
chr12	47987185	chr12_47987085_47987285	chr12	47987175	47987197	+	0	NGG	GGG	12	8	0	0	0	5	0	0	0	56.9091	CCCTGTGGGCATGAGAAGAAGGG	...|..|.|||..|||||||..|	GAGTCCGAGCAGAAGAAGAANRG	3.5625	0.6875	within protospacer	OT-438	n.d.	n.d.	n.d.	n.d.
chr11	30682377	chr11_30682277_30682477	chr11	30682367	30682389	+	0	NGG	GGG	11	9	0	0	0	7	0	0	0	58.0909	TCACATCATCACAAGAAGAAGGG	.......|.||.||||||||..|	GAGTCCGAGCAGAAGAAGAANRG	3.55195	0.577922	within protospacer	OT-439	n.d.	n.d.	n.d.	n.d.
chr16	57352442	chr16_57352342_57352542	chr16	57352436	57352458	+	0	NotNRG	GGA	13	7	0	0	0	5	0	0	0	61.1818	TAATTTAAACAAAAGAAGAAGGA	.|.|...|.||.||||||||...	GAGTCCGAGCAGAAGAAGAANRG	3.5381	0.366667	within protospacer	OT-372	n.d.	n.d.	n.d.	n.d.
chr9	14026059	chr9_14025959_14026159	chr9	14026047	14026069	-	0	NGG	AGG	11	9	0	0	0	6	0	0	0	63.8182	ATGAATTAATATAAGAAGAAAGG	..|....|..|.||||||||..|	GAGTCCGAGCAGAAGAAGAANRG	3.53571	0.607143	within protospacer	OT-440	n.d.	n.d.	n.d.	n.d.
chr2	50502184	chr2_50502084_50502284	chr2	50502174	50502196	+	0	NotNRG	GGA	13	7	0	0	0	5	0	0	0	57.9091	CTGACAAAATAGAAGAAGAAGGA	..|.|..|..||||||||||...	GAGTCCGAGCAGAAGAAGAANRG	3.53125	0.552083	within protospacer	OT-441	n.d.	n.d.	n.d.	n.d.
chr17	8359681	chr17_8359581_8359781	chr17	8359673	8359695	+	0	NGG	GGG	12	8	0	0	0	5	0	1	0	56.9091	CTGCACCTACAGATGAAGAAGGG	..|..|...||||.||||||..|	GAGTCCGAGCAGAAGAAGAANRG	3.52174	0.391304	within protospacer	OT-247	n.d.	n.d.	n.d.	n.d.
chr15	60905167	chr15_60905067_60905267	chr15	60905155	60905177	-	0	NAG	GAG	12	8	0	0	0	5	0	0	0	65.7273	CATATCAATTAAAAGAAGAAGAG	.|...|.|..|.||||||||..|	GAGTCCGAGCAGAAGAAGAANRG	3.49167	0.558333	within protospacer	OT-442	n.d.	n.d.	n.d.	n.d.
chr3	107736827	chr3_107736727_107736927	chr3	107736820	107736842	+	0	NGG	GGG	12	8	0	0	0	5	0	1	0	67.5455	TGGCTAGAACAGAAGGAGAGGGG	..|...||.||||||.|||...|	GAGTCCGAGCAGAAGAAGAANRG	3.48485	0.358586	within protospacer	OT-841	n.d.	n.d.	n.d.	n.d.
chr8	125099235	chr8_125099135_125099335	chr8	125099225	125099247	+	0	NGG	GGG	14	6	0	0	0	5	0	1	0	43.9091	AAGATAAAGCAGAAGCAGAAGGG	.||....||||||||.||||..|	GAGTCCGAGCAGAAGAAGAANRG	3.47222	0.638889	within protospacer	OT-443	n.d.	n.d.	n.d.	n.d.
chr22	43395292	chr22_43395192_43395392	chr22	43395285	43395308	-	0	NGG	GGG	15	5	1	1	0	5	0	0	0	49.5455	TGGAACAAGCAGGAAGAAGAAGGG	..|..|.||||-|||||||||..|	GAGTCCGAGCA-GAAGAAGAANRG	3.42857	0.571429	within protospacer	OT-14	0.00199601	0.00114778	0.00157189	0.16
chr3	4989919	chr3_4989819_4990019	chr3	4989913	4989932	+	0	NotNRG	---	17	3	0	0	0	2	0	0	0	36.8182	GAATCCAAGCAGGAGAAGAA---	||.|||.|||||.|||||||---	GAGTCCGAGCAGAAGAAGAANRG	3.42727	0.518182	within protospacer	OT-444	n.d.	n.d.	n.d.	n.d.
chr15	96036515	chr15_96036415_96036615	chr15	96036508	96036531	-	0	NGG	GGG	14	6	1	1	0	4	0	0	0	67.9091	TAGGCGTATCTAAAAGAAGAAGGG	.||.|..|.|-|.||||||||..|	GAGTCCGAGC-AGAAGAAGAANRG	3.42727	0.518182	within protospacer	OT-12	0.00524476	0.00189179	0.00356827	0.36
chr19	42152287	chr19_42152187_42152387	chr19	42152282	42152304	+	0	NGG	GGG	13	7	0	0	0	4	0	0	0	57.3636	GCCGCAGCGAAGAAGAAGAGGGG	|...|.|.|.|||||||||...|	GAGTCCGAGCAGAAGAAGAANRG	3.41667	0.75	within protospacer	OT-445	n.d.	n.d.	n.d.	n.d.
chr1	100863465	chr1_100863365_100863565	chr1	100863461	100863483	+	0	NotNRG	ATG	12	8	0	0	0	6	0	0	0	63.1818	CTTTATTATAAGAAGAAGAAATG	...|...|..||||||||||..|	GAGTCCGAGCAGAAGAAGAANRG	3.39583	0.322917	within protospacer	OT-162	n.d.	n.d.	n.d.	n.d.
chr6	82536649	chr6_82536549_82536749	chr6	82536637	82536659	-	0	NAG	GAG	14	6	0	0	0	4	0	0	0	47.8182	AAATGCATGTAGAAGAAGAAGAG	.|.|.|..|.||||||||||..|	GAGTCCGAGCAGAAGAAGAANRG	3.38571	0.757143	within protospacer	OT-446	n.d.	n.d.	n.d.	n.d.
chr1	156153687	chr1_156153587_156153787	chr1	156153680	156153702	-	0	NGG	GGG	11	9	0	0	0	5	0	0	0	66.2727	CCATTCAGGAGAAAGAAGAAGGG	...|.|..|...||||||||..|	GAGTCCGAGCAGAAGAAGAANRG	3.375	0.625	within protospacer	OT-447	n.d.	n.d.	n.d.	n.d.
chrX	39610387	chrX_39610287_39610487	chrX	39610375	39610397	-	0	NGG	GGG	12	8	0	0	0	5	0	1	0	67.5455	CAGGGACAACAAAAGAAGTAGGG	.||....|.||.||||||.|..|	GAGTCCGAGCAGAAGAAGAANRG	3.36508	0.603175	within protospacer	OT-448	n.d.	n.d.	n.d.	n.d.
chr1	212612283	chr1_212612183_212612383	chr1	212612273	212612295	+	0	NGG	GGG	12	8	0	0	0	5	0	0	0	56.0909	CTGACTTTACATAAGAAGAAGGG	..|.|....||.||||||||..|	GAGTCCGAGCAGAAGAAGAANRG	3.36364	0.545455	within protospacer	OT-449	n.d.	n.d.	n.d.	n.d.
chr12	79747416	chr12_79747316_79747516	chr12	79747406	79747428	+	0	NGG	GGG	14	6	0	0	0	2	0	1	0	55.3636	GAGTGTGTAGAGAAAAAGAAGGG	||||..|...||||.|||||..|	GAGTCCGAGCAGAAGAAGAANRG	3.35	0.65	within protospacer	OT-450	n.d.	n.d.	n.d.	n.d.
chr1	91399232	chr1_91399132_91399332	chr1	91399225	91399247	-	0	NGG	GGG	13	7	0	0	0	3	0	0	0	55.7273	GGTTCCCTCTATAAGAAGAAGGG	|..|||....|.||||||||..|	GAGTCCGAGCAGAAGAAGAANRG	3.34821	0.669643	within protospacer	OT-171	n.d.	n.d.	n.d.	n.d.
chr10	111259896	chr10_111259796_111259996	chr10	111259884	111259906	-	0	NAG	GAG	13	7	0	0	0	5	0	1	0	57.1818	AGGATAGAACAGAAGGAGAAGAG	..|...||.||||||.||||..|	GAGTCCGAGCAGAAGAAGAANRG	3.34821	0.669643	within protospacer	OT-451	n.d.	n.d.	n.d.	n.d.
chr9	83479751	chr9_83479651_83479851	chr9	83479741	83479763	+	0	NGG	GGG	12	8	0	0	0	6	0	0	0	52.8182	AAAAGAAAAGAGAAGAAGAAGGG	.|.....|..||||||||||..|	GAGTCCGAGCAGAAGAAGAANRG	3.32738	0.363095	within protospacer	OT-452	n.d.	n.d.	n.d.	n.d.
chr20	20671951	chr20_20671851_20672051	chr20	20671936	20671958	+	0	NGG	AGG	12	8	0	0	0	4	0	0	0	65.0909	GAGCAAAGAGGGAAGAAGAAAGG	|||........|||||||||..|	GAGTCCGAGCAGAAGAAGAANRG	3.30952	0.547619	within protospacer	OT-453	n.d.	n.d.	n.d.	n.d.
chr20	50169794	chr20_50169694_50169894	chr20	50169782	50169804	-	0	NotNRG	AGT	11	9	0	0	0	7	0	0	0	66.8182	CTTATTTTACAGAAGAAGAAAGT	.........|||||||||||...	GAGTCCGAGCAGAAGAAGAANRG	3.30195	0.457792	within protospacer	OT-71	n.d.	n.d.	n.d.	n.d.
chr5	139448021	chr5_139447921_139448121	chr5	139448017	139448040	+	0	NGG	GGG	15	5	1	1	0	4	1	0	0	57.7273	TAGTATAAAGAAGAAGAAGAAGGG	.|||-...||.||||||||||..|	GAGT-CCGAGCAGAAGAAGAANRG	3.3	0.55	within protospacer	OT-454	n.d.	n.d.	n.d.	n.d.
chr1	218664469	chr1_218664369_218664569	chr1	218664457	218664479	-	0	NotNRG	GGA	14	6	0	0	0	4	0	1	0	58.3636	GAAGAAGGGCAGAAGGAGAAGGA	||....|.|||||||.||||...	GAGTCCGAGCAGAAGAAGAANRG	3.2987	0.61039	within protospacer	OT-455	n.d.	n.d.	n.d.	n.d.
chr3	133574099	chr3_133573999_133574199	chr3	133574090	133574112	+	0	NotNRG	GGA	14	6	0	0	0	5	0	0	0	47.7273	AGGGACAAGAAGAAGAAGAAGGA	..|..|.||.||||||||||...	GAGTCCGAGCAGAAGAAGAANRG	3.27619	0.552381	within protospacer	OT-456	n.d.	n.d.	n.d.	n.d.
chr3	111577489	chr3_111577389_111577589	chr3	111577474	111577496	-	0	NGG	GGG	15	5	0	0	0	4	0	0	0	34.5455	GAAGAAGAGCAAAAGAAGAAGGG	||....|||||.||||||||..|	GAGTCCGAGCAGAAGAAGAANRG	3.27273	0.393939	within protospacer	OT-457	n.d.	n.d.	n.d.	n.d.
chr11	114427067	chr11_114426967_114427167	chr11	114427052	114427074	-	0	NGG	GGG	12	8	0	0	0	6	0	1	0	62.6364	TCAAAAGAGCAGAAGGAGAGGGG	......|||||||||.|||...|	GAGTCCGAGCAGAAGAAGAANRG	3.26894	0.526515	within protospacer	OT-846	n.d.	n.d.	n.d.	n.d.
chr13	32391315	chr13_32391215_32391415	chr13	32391305	32391324	+	0	NotNRG	---	14	6	0	0	0	5	0	0	0	45.2727	AGGATTGGGCAGAAGAAGAA---	..|...|.||||||||||||---	GAGTCCGAGCAGAAGAAGAANRG	3.25852	0.463068	within protospacer	OT-458	n.d.	n.d.	n.d.	n.d.
chr13	73987585	chr13_73987485_73987685	chr13	73987570	73987592	+	0	NGG	GGG	13	7	0	0	0	5	0	0	0	46.7273	AGGGAAGAGAAAAAGAAGAAGGG	..|...|||.|.||||||||..|	GAGTCCGAGCAGAAGAAGAANRG	3.25	0.55	within protospacer	OT-459	n.d.	n.d.	n.d.	n.d.
chr3	57406767	chr3_57406667_57406867	chr3	57406756	57406778	-	0	NGG	GGG	12	8	0	0	0	4	0	0	0	62.6364	AATTTAGATATAAAGAAGAAGGG	.|.|..||....||||||||..|	GAGTCCGAGCAGAAGAAGAANRG	3.24167	0.491667	within protospacer	OT-11	0.0124564	0.00930935	0.0108829	1.09
chr2	17548308	chr2_17548208_17548408	chr2	17548296	17548318	-	0	NGG	GGG	11	9	0	0	0	6	0	1	0	67.0909	GGCAGGAAATAGAGGAAGAAGGG	|......|..|||.||||||..|	GAGTCCGAGCAGAAGAAGAANRG	3.22619	0.702381	within protospacer	OT-460	n.d.	n.d.	n.d.	n.d.
chr3	155726667	chr3_155726567_155726767	chr3	155726655	155726676	-	0	NAG	GAG	14	5	1	0	1	4	0	1	0	67.3636	TATTGCTA-CAGAAAAAGAAGAG	.|.|.|.|-|||||.|||||..|	GAGTCCGAGCAGAAGAAGAANRG	3.2197	0.643939	within protospacer	OT-461	n.d.	n.d.	n.d.	n.d.
chr1	201648168	chr1_201648068_201648268	chr1	201648153	201648175	-	0	NGG	GGG	15	5	0	0	0	3	0	2	0	41.9091	AGCTCCGAGCAGAGGAAGGAGGG	...||||||||||.||||.|..|	GAGTCCGAGCAGAAGAAGAANRG	3.20802	0.401003	within protospacer	OT-462	n.d.	n.d.	n.d.	n.d.
chr16	48207178	chr16_48207078_48207278	chr16	48207168	48207190	+	0	NGG	GGG	14	6	0	0	0	4	0	0	0	40.6364	GACAATGGACAGAAGAAGAAGGG	||....|..|||||||||||..|	GAGTCCGAGCAGAAGAAGAANRG	3.19792	0.447917	within protospacer	OT-463	n.d.	n.d.	n.d.	n.d.
chr10	2518967	chr10_2518867_2519067	chr10	2518957	2518980	+	0	NGG	GGG	16	4	1	1	0	3	1	0	0	52.4545	GAGGAAGAAGAAGAAGAAGAAGGG	|||...|-||.||||||||||..|	GAGTCCG-AGCAGAAGAAGAANRG	3.18881	0.48951	within protospacer	OT-464	n.d.	n.d.	n.d.	n.d.
chr3	58402280	chr3_58402180_58402380	chr3	58402273	58402295	-	0	NGG	GGG	12	8	0	0	0	4	0	0	0	62.6364	AAGACTCTCAAAAAGAAGAAGGG	.||.|.....|.||||||||..|	GAGTCCGAGCAGAAGAAGAANRG	3.1625	0.7125	within protospacer	OT-282	n.d.	n.d.	n.d.	n.d.
chr13	55360092	chr13_55359992_55360192	chr13	55360080	55360102	-	0	NGG	AGG	11	9	0	0	0	6	0	0	0	67.0909	ATTACTTTACAGAAGAAGAGAGG	....|....||||||||||...|	GAGTCCGAGCAGAAGAAGAANRG	3.1625	0.7125	within protospacer	OT-833	n.d.	n.d.	n.d.	n.d.
chr6	43804380	chr6_43804280_43804480	chr6	43804370	43804392	+	0	NAG	GAG	12	8	0	0	0	6	0	1	0	64.9091	ATGATATTGCAGAAGAGGAAGAG	..|.....||||||||.|||..|	GAGTCCGAGCAGAAGAAGAANRG	3.15	0.675	within protospacer	OT-960	n.d.	n.d.	n.d.	n.d.
chr3	36561626	chr3_36561526_36561726	chr3	36561616	36561638	-	0	NGG	TGG	15	5	0	0	0	3	0	1	0	46.8182	GAGGTCTAGAAGAAGAAGGATGG	|||..|.||.||||||||.|..|	GAGTCCGAGCAGAAGAAGAANRG	3.14286	0.714286	within protospacer	OT-465	n.d.	n.d.	n.d.	n.d.
chr5	158133021	chr5_158132921_158133121	chr5	158133014	158133036	+	0	NGG	GGG	13	7	0	0	0	5	0	0	0	47.5455	CACAGGGAACAGCAGAAGAAGGG	.|....||.|||.|||||||..|	GAGTCCGAGCAGAAGAAGAANRG	3.14151	0.246631	within protospacer	OT-466	n.d.	n.d.	n.d.	n.d.
chr5	140527038	chr5_140526938_140527138	chr5	140527033	140527054	+	0	NGG	GGG	15	4	1	0	1	2	0	0	0	54.0909	GGGTCAGAAAAG-AGAAGAAGGG	|.|||.||..||-|||||||..|	GAGTCCGAGCAGAAGAAGAANRG	3.13636	0.477273	within protospacer	OT-467	n.d.	n.d.	n.d.	n.d.
chr4	176045754	chr4_176045654_176045854	chr4	176045744	176045766	+	0	NGG	GGG	12	8	0	0	0	5	0	0	0	59.3636	GCCCAAGGGCAAGAGAAGAAGGG	|.....|.|||..|||||||..|	GAGTCCGAGCAGAAGAAGAANRG	3.13636	0.522727	within protospacer	OT-468	n.d.	n.d.	n.d.	n.d.
chr12	75398568	chr12_75398468_75398668	chr12	75398556	75398578	-	0	NGG	GGG	12	8	0	0	0	5	0	1	0	55.2727	AGAACAGCTCAGAAAAAGAAGGG	....|.|..|||||.|||||..|	GAGTCCGAGCAGAAGAAGAANRG	3.125	0.625	within protospacer	OT-470	n.d.	n.d.	n.d.	n.d.
chr12	99126335	chr12_99126235_99126435	chr12	99126325	99126347	+	0	NGG	AGG	11	9	0	0	0	7	0	1	0	58.9091	CCTGGATGGCAGAGGAAGAAAGG	........|||||.||||||..|	GAGTCCGAGCAGAAGAAGAANRG	3.125	0.625	within protospacer	OT-469	n.d.	n.d.	n.d.	n.d.
chr18	40410646	chr18_40410546_40410746	chr18	40410629	40410651	-	0	NGG	AGG	15	5	0	0	0	4	0	1	0	34.5455	TTGTTAGAGCAGAAGGAGAAAGG	..||..|||||||||.||||..|	GAGTCCGAGCAGAAGAAGAANRG	3.11378	0.297276	within protospacer	OT-471	n.d.	n.d.	n.d.	n.d.
chr11	17499609	chr11_17499509_17499709	chr11	17499599	17499621	+	0	NotNRG	GGT	13	7	0	0	0	5	0	0	0	57.9091	AAATGAAGACAGAAGAAGAAGGT	.|.|.....|||||||||||...	GAGTCCGAGCAGAAGAAGAANRG	3.08252	0.327614	within protospacer	OT-385	n.d.	n.d.	n.d.	n.d.
chr3	61800966	chr3_61800866_61801066	chr3	61800958	61800980	+	0	NGG	AGG	11	9	0	0	0	5	0	0	0	67.0909	GTACCTTTAAGGAAGAAGAAAGG	|...|......|||||||||..|	GAGTCCGAGCAGAAGAAGAANRG	3.07754	0.47861	within protospacer	OT-472	n.d.	n.d.	n.d.	n.d.
chr9	116170732	chr9_116170632_116170832	chr9	116170716	116170737	-	0	NGG	GGG	14	5	1	0	1	5	0	0	1	54.4545	GATGGATAGCAGAA-AAGAAGGG	||.....|||||||-|||||..|	GAGTCCGAGCAGAAGAAGAANRG	3.06832	0.416149	within protospacer	OT-473	n.d.	n.d.	n.d.	n.d.
chr3	63228102	chr3_63228002_63228202	chr3	63228092	63228114	+	0	NGG	GGG	11	9	0	0	0	6	0	1	0	64.6364	TGGATTATACAGAAAAAGAAGGG	..|......|||||.|||||..|	GAGTCCGAGCAGAAGAAGAANRG	3.06593	0.335165	within protospacer	OT-474	n.d.	n.d.	n.d.	n.d.
chr14	87753428	chr14_87753328_87753528	chr14	87753421	87753442	+	0	NotNRG	GGA	15	4	1	0	1	4	0	0	0	57.0909	CAGAGTGA-CAGAAGAAGAAGGA	.||...||-|||||||||||...	GAGTCCGAGCAGAAGAAGAANRG	3.05	0.55	within protospacer	OT-475	n.d.	n.d.	n.d.	n.d.
chrX	81202382	chrX_81202282_81202482	chrX	81202375	81202397	-	0	NGG	GGG	12	8	0	0	0	5	0	0	0	60.1818	GGGAAAAAAGGGAAGAAGAAGGG	|.|....|...|||||||||..|	GAGTCCGAGCAGAAGAAGAANRG	3.04067	0.399522	within protospacer	OT-476	n.d.	n.d.	n.d.	n.d.
chr1	6157106	chr1_6157006_6157206	chr1	6157099	6157122	-	0	NGG	GGG	16	4	1	1	0	2	0	0	0	53.2727	GTGTCAGGGAAGGAAGAAGAAGGG	|.|||.|.|.|-|||||||||..|	GAGTCCGAGCA-GAAGAAGAANRG	3.02727	0.518182	within protospacer	OT-477	n.d.	n.d.	n.d.	n.d.
chr6	136700131	chr6_136700031_136700231	chr6	136700116	136700138	+	0	NGG	GGG	13	7	0	0	0	3	0	0	0	60.6364	GAGAAAGAAGGAAAGAAGAAGGG	|||...||....||||||||..|	GAGTCCGAGCAGAAGAAGAANRG	3.02404	0.495192	within protospacer	OT-478	n.d.	n.d.	n.d.	n.d.
chrX	128975707	chrX_128975607_128975807	chrX	128975695	128975717	-	0	NotNRG	GTG	13	7	0	0	0	6	0	1	0	61.1818	GTTGTGTAGCAGAAGGAGAAGTG	|......||||||||.||||..|	GAGTCCGAGCAGAAGAAGAANRG	3.02098	0.503497	within protospacer	OT-479	n.d.	n.d.	n.d.	n.d.
chr18	34062286	chr18_34062186_34062386	chr18	34062276	34062298	+	0	NAG	AAG	12	8	0	0	0	6	0	0	0	58.3636	TCAAAGGAACAAAAGAAGAAAAG	......||.||.||||||||..|	GAGTCCGAGCAGAAGAAGAANRG	3.02047	0.459064	within protospacer	OT-480	n.d.	n.d.	n.d.	n.d.
chr10	127273080	chr10_127272980_127273180	chr10	127273068	127273090	-	0	NGG	AGG	13	7	0	0	0	5	0	1	0	48.3636	ACCACAGAACAGAAGAGGAAAGG	....|.||.|||||||.|||..|	GAGTCCGAGCAGAAGAAGAANRG	2.94712	0.543269	within protospacer	OT-481	n.d.	n.d.	n.d.	n.d.
chr14	99880408	chr14_99880308_99880508	chr14	99880394	99880416	-	0	NGG	AGG	12	8	0	0	0	5	0	1	0	61	GTGGGAATACAGAGGAAGAAAGG	|.|......||||.||||||..|	GAGTCCGAGCAGAAGAAGAANRG	2.94712	0.543269	within protospacer	OT-482	n.d.	n.d.	n.d.	n.d.
chr13	108799866	chr13_108799766_108799966	chr13	108799857	108799879	+	0	NGG	GGG	13	7	0	0	0	5	0	0	0	51.6364	GAAGTTAAGAGGAAGAAGAAGGG	||.....||..|||||||||..|	GAGTCCGAGCAGAAGAAGAANRG	2.93333	0.733333	within protospacer	OT-484	n.d.	n.d.	n.d.	n.d.
chr2	191935655	chr2_191935555_191935755	chr2	191935648	191935669	-	0	NGG	AGG	14	5	1	0	1	3	0	0	0	61	GAGAGGGTGG-GAAGAAGAAAGG	|||...|.|.-|||||||||..|	GAGTCCGAGCAGAAGAAGAANRG	2.93333	0.733333	within protospacer	OT-483	n.d.	n.d.	n.d.	n.d.
chr6	98238642	chr6_98238542_98238742	chr6	98238632	98238654	+	0	NGG	AGG	15	5	0	0	0	5	0	0	0	28.8182	GGATAATAGCAGAAGAAGAAAGG	|..|...|||||||||||||..|	GAGTCCGAGCAGAAGAAGAANRG	2.92857	0.642857	within protospacer	OT-351	n.d.	n.d.	n.d.	n.d.
chr20	20394332	chr20_20394232_20394432	chr20	20394325	20394346	-	0	NGG	GGG	13	6	1	0	1	4	0	0	0	65.4545	CTGACTGAGCCT-AGAAGAAGGG	..|.|.||||..-|||||||..|	GAGTCCGAGCAGAAGAAGAANRG	2.92857	0.642857	within protospacer	OT-485	n.d.	n.d.	n.d.	n.d.
chrX	56928083	chrX_56927983_56928183	chrX	56928071	56928093	-	0	NGG	AGG	11	9	0	0	0	6	0	1	0	67.0909	CTAGACTAATAGAAGAAGGAAGG	.....|.|..||||||||.|..|	GAGTCCGAGCAGAAGAAGAANRG	2.91667	0.541667	within protospacer	OT-486	n.d.	n.d.	n.d.	n.d.
chr19	7342661	chr19_7342561_7342761	chr19	7342656	7342678	+	0	NGG	AGG	11	9	0	0	0	6	0	1	0	67.9091	ACACCACAAAAGAAGAAGGAAGG	....|..|..||||||||.|..|	GAGTCCGAGCAGAAGAAGAANRG	2.90947	0.364211	within protospacer	OT-193	n.d.	n.d.	n.d.	n.d.
chr10	103763959	chr10_103763859_103764059	chr10	103763947	103763969	-	0	NotNRG	GTG	13	7	0	0	0	5	0	1	0	61.1818	AGGATGGGGCAGAAGAGGAAGTG	..|...|.||||||||.|||..|	GAGTCCGAGCAGAAGAAGAANRG	2.9	0.633333	within protospacer	OT-488	n.d.	n.d.	n.d.	n.d.
chr6	94704582	chr6_94704482_94704682	chr6	94704574	94704596	+	0	NGG	AGG	10	10	0	0	0	7	0	1	0	69.0909	TTCAAAATACAGAACAAGAAAGG	.........|||||.|||||..|	GAGTCCGAGCAGAAGAAGAANRG	2.9	0.633333	within protospacer	OT-487	n.d.	n.d.	n.d.	n.d.
chr14	31321124	chr14_31321024_31321224	chr14	31321120	31321142	-	0	NotNRG	GAA	13	7	0	0	0	4	0	1	0	68.5455	AAGTTAAAAAAGAGGAAGAAGAA	.|||...|..|||.||||||...	GAGTCCGAGCAGAAGAAGAANRG	2.89583	0.645833	within protospacer	OT-489	n.d.	n.d.	n.d.	n.d.
chr10	48193010	chr10_48192910_48193110	chr10	48192998	48193020	-	0	NGG	AGG	14	6	0	0	0	5	0	1	0	42.2727	AAATAGCAGCAGAAAAAGAAAGG	.|.|...|||||||.|||||..|	GAGTCCGAGCAGAAGAAGAANRG	2.88889	0.555556	within protospacer	OT-490	n.d.	n.d.	n.d.	n.d.
chr6	154331324	chr6_154331224_154331424	chr6	154331309	154331331	+	0	NGG	GGG	13	7	0	0	0	6	0	0	0	43.4545	AAAGAAAAGAAGAAGAAGAAGGG	.|.....||.||||||||||..|	GAGTCCGAGCAGAAGAAGAANRG	2.88235	0.431373	within protospacer	OT-279	n.d.	n.d.	n.d.	n.d.
chr6	159531972	chr6_159531872_159532072	chr6	159531960	159531982	-	0	NGG	GGG	15	5	0	0	0	4	0	1	0	41.0909	GAGCAGCAGCAGAAGGAGAAGGG	|||....||||||||.||||..|	GAGTCCGAGCAGAAGAAGAANRG	2.87013	0.532468	within protospacer	OT-491	n.d.	n.d.	n.d.	n.d.
chr5	153520453	chr5_153520353_153520553	chr5	153520443	153520465	+	0	NGG	AGG	13	7	0	0	0	5	0	0	0	44.2727	AGCTTGGTGCATAAGAAGAAAGG	...|..|.|||.||||||||..|	GAGTCCGAGCAGAAGAAGAANRG	2.87013	0.532468	within protospacer	OT-492	n.d.	n.d.	n.d.	n.d.
chr7	54540417	chr7_54540317_54540517	chr7	54540402	54540424	-	0	NGG	AGG	11	9	0	0	0	5	0	0	0	67.0909	ATGAAGGAAACAAAGAAGAAAGG	..|...||....||||||||..|	GAGTCCGAGCAGAAGAAGAANRG	2.85197	0.496711	within protospacer	OT-493	n.d.	n.d.	n.d.	n.d.
chr1	171974864	chr1_171974764_171974964	chr1	171974852	171974874	-	0	NAG	GAG	13	7	0	0	0	6	0	0	0	51.4545	AAAAAACAGTAGAAGAAGAAGAG	.|.....||.||||||||||..|	GAGTCCGAGCAGAAGAAGAANRG	2.83636	0.472727	within protospacer	OT-494	n.d.	n.d.	n.d.	n.d.
chr12	115653122	chr12_115653022_115653222	chr12	115653110	115653132	-	0	NGG	GGG	11	9	0	0	0	7	0	2	0	66.2727	TTACAGAAGCAGAAATAGAAGGG	.......|||||||..||||..|	GAGTCCGAGCAGAAGAAGAANRG	2.82738	0.565476	within protospacer	OT-495	n.d.	n.d.	n.d.	n.d.
chr1	226510177	chr1_226510077_226510277	chr1	226510170	226510191	-	0	NGG	GGG	13	6	1	0	1	5	0	0	0	64.6364	GAAAAAAAGAA-AAGAAGAAGGG	||.....||.|-||||||||..|	GAGTCCGAGCAGAAGAAGAANRG	2.82057	0.437799	within protospacer	OT-496	n.d.	n.d.	n.d.	n.d.
chr14	34524813	chr14_34524713_34524913	chr14	34524805	34524824	+	0	NotNRG	---	14	6	0	0	0	5	0	0	0	46.9091	TAACTAGAACAGAAGAAGAA---	.|....||.|||||||||||---	GAGTCCGAGCAGAAGAAGAANRG	2.79808	0.317308	within protospacer	OT-290	n.d.	n.d.	n.d.	n.d.
chr22	27299007	chr22_27298907_27299107	chr22	27298997	27299019	+	0	NGG	GGG	13	7	0	0	0	5	0	0	0	48.3636	AAGGAGAAAGAGAAGAAGAAGGG	.||....|..||||||||||..|	GAGTCCGAGCAGAAGAAGAANRG	2.78571	0.357143	within protospacer	OT-497	n.d.	n.d.	n.d.	n.d.
chr15	84944465	chr15_84944365_84944565	chr15	84944457	84944479	+	0	NGG	GGG	11	9	0	0	0	6	0	1	0	67.0909	ATCTATTAATAGAAGAGGAAGGG	...|...|..||||||.|||..|	GAGTCCGAGCAGAAGAAGAANRG	2.78461	0.242014	within protospacer	OT-250	n.d.	n.d.	n.d.	n.d.
chr11	121002388	chr11_121002288_121002488	chr11	121002373	121002395	+	0	NGG	GGG	15	5	0	0	0	4	0	0	0	32.9091	GATCAAGAGAAGAAGAAGAAGGG	||....|||.||||||||||..|	GAGTCCGAGCAGAAGAAGAANRG	2.77922	0.558442	within protospacer	OT-498	n.d.	n.d.	n.d.	n.d.
chr22	32853576	chr22_32853476_32853676	chr22	32853570	32853592	+	0	NGG	GGG	14	6	0	0	0	4	0	0	0	49.6364	GCTACCAAGAAGAAGAAGAGGGG	|...||.||.|||||||||...|	GAGTCCGAGCAGAAGAAGAANRG	2.77922	0.558442	within protospacer	OT-499	n.d.	n.d.	n.d.	n.d.
chr10	124021539	chr10_124021439_124021639	chr10	124021532	124021554	-	0	NGG	GGG	12	8	0	0	0	5	0	0	0	57.7273	ATCTGCAAGGGAAAGAAGAAGGG	...|.|.||...||||||||..|	GAGTCCGAGCAGAAGAAGAANRG	2.77451	0.539216	within protospacer	OT-500	n.d.	n.d.	n.d.	n.d.
chr22	30456471	chr22_30456371_30456571	chr22	30456464	30456486	+	0	NGG	GGG	15	5	0	0	0	4	0	1	0	37.8182	TACTCATAGCAGAAGAGGAAGGG	.|.||..|||||||||.|||..|	GAGTCCGAGCAGAAGAAGAANRG	2.7735	0.508547	within protospacer	OT-501	n.d.	n.d.	n.d.	n.d.
chr15	91045430	chr15_91045330_91045530	chr15	91045424	91045446	+	0	NGG	GGG	13	7	0	0	0	4	0	1	0	58.1818	GTAACCAGGCAGGAGAGGAAGGG	|...||..||||.|||.|||..|	GAGTCCGAGCAGAAGAAGAANRG	2.76894	0.473485	within protospacer	OT-502	n.d.	n.d.	n.d.	n.d.
chr7	135400100	chr7_135400000_135400200	chr7	135400093	135400115	+	0	NGG	AGG	13	7	0	0	0	6	0	0	0	43.4545	TTTACTCAGCAGGAGAAGAAAGG	....|..|||||.|||||||..|	GAGTCCGAGCAGAAGAAGAANRG	2.7605	0.283613	within protospacer	OT-150	n.d.	n.d.	n.d.	n.d.
chr3	109241543	chr3_109241443_109241643	chr3	109241528	109241550	+	0	NGG	GGG	15	5	0	0	0	3	0	0	0	37.8182	AAGTTCCAGGGGAAGAAGAAGGG	.|||.|.||..|||||||||..|	GAGTCCGAGCAGAAGAAGAANRG	2.74872	0.420513	within protospacer	OT-503	n.d.	n.d.	n.d.	n.d.
chr12	90995462	chr12_90995362_90995562	chr12	90995452	90995474	+	0	NGG	TGG	14	6	0	0	0	5	0	1	0	43.0909	CAGAAGAAGCAGAAAAAGAATGG	.||....|||||||.|||||..|	GAGTCCGAGCAGAAGAAGAANRG	2.72222	0.611111	within protospacer	OT-349	n.d.	n.d.	n.d.	n.d.
chr4	183836462	chr4_183836362_183836562	chr4	183836453	183836472	-	0	NotNRG	---	15	5	0	0	0	4	0	0	0	43.2727	TAGACTTTGCAGAAGAAGAA---	.||.|...||||||||||||---	GAGTCCGAGCAGAAGAAGAANRG	2.72222	0.611111	within protospacer	OT-504	n.d.	n.d.	n.d.	n.d.
chr5	73882709	chr5_73882609_73882809	chr5	73882694	73882716	+	0	NGG	GGG	13	7	0	0	0	5	0	0	0	50	GCTTTTCAGGGGAAGAAGAAGGG	|..|...||..|||||||||..|	GAGTCCGAGCAGAAGAAGAANRG	2.72222	0.611111	within protospacer	OT-505	n.d.	n.d.	n.d.	n.d.
chr5	108066082	chr5_108065982_108066182	chr5	108066070	108066092	+	0	NGG	GGG	13	7	0	0	0	5	0	1	0	54.9091	AAAGCTAAGAAGAAGAAGGAGGG	.|..|..||.||||||||.|..|	GAGTCCGAGCAGAAGAAGAANRG	2.70536	0.598214	within protospacer	OT-506	n.d.	n.d.	n.d.	n.d.
chr11	134761014	chr11_134760914_134761114	chr11	134761007	134761029	-	0	NGG	GGG	11	9	0	0	0	5	0	0	0	68.7273	AAGGAAAGAGAAAAGAAGAAGGG	.||.......|.||||||||..|	GAGTCCGAGCAGAAGAAGAANRG	2.7	0.6	within protospacer	OT-507	n.d.	n.d.	n.d.	n.d.
chr7	31939219	chr7_31939119_31939319	chr7	31939212	31939234	+	0	NotNRG	GGA	15	5	0	0	0	4	0	0	0	48.1818	GAGAGACAGAAGAAGAAGAAGGA	|||....||.||||||||||...	GAGTCCGAGCAGAAGAAGAANRG	2.69886	0.539773	within protospacer	OT-508	n.d.	n.d.	n.d.	n.d.
chr19	9865164	chr19_9865064_9865264	chr19	9865149	9865171	-	0	NGG	GGG	14	6	0	0	0	5	0	0	0	35.7273	AAAGAGGAGAAGAAGAAGAAGGG	.|....|||.||||||||||..|	GAGTCCGAGCAGAAGAAGAANRG	2.68893	0.244263	within protospacer	OT-239	n.d.	n.d.	n.d.	n.d.
chr2	155394008	chr2_155393908_155394108	chr2	155394001	155394023	-	0	NGG	GGG	14	6	0	0	0	4	0	0	0	42.2727	GACAGCAGGAAGAAGAAGAAGGG	||...|..|.||||||||||..|	GAGTCCGAGCAGAAGAAGAANRG	2.68889	0.522222	within protospacer	OT-509	n.d.	n.d.	n.d.	n.d.
chr13	78702015	chr13_78701915_78702115	chr13	78702003	78702022	+	0	NotNRG	---	14	6	0	0	0	3	0	0	0	60	AAGGCCAATCTTAAGAAGAA---	.||.||.|.|..||||||||---	GAGTCCGAGCAGAAGAAGAANRG	2.68462	0.469231	within protospacer	OT-510	n.d.	n.d.	n.d.	n.d.
chr11	108860031	chr11_108859931_108860131	chr11	108860018	108860040	-	0	NGG	AGG	14	6	0	0	0	5	0	0	0	36.5455	CAAAACAAGAAGAAGAAGAAAGG	.|...|.||.||||||||||..|	GAGTCCGAGCAGAAGAAGAANRG	2.6746	0.492063	within protospacer	OT-511	n.d.	n.d.	n.d.	n.d.
chr14	90491482	chr14_90491382_90491582	chr14	90491475	90491497	+	0	NGG	GGG	12	8	0	0	0	6	0	1	0	59.3636	CGTTAAAAGAAGAAGAAGGAGGG	...|...||.||||||||.|..|	GAGTCCGAGCAGAAGAAGAANRG	2.6713	0.333913	within protospacer	OT-512	n.d.	n.d.	n.d.	n.d.
chr11	120695562	chr11_120695462_120695662	chr11	120695552	120695574	+	0	NotNRG	GAA	13	7	0	0	0	6	0	0	0	52.1818	TCATTTATGCAGAAGAAGAAGAA	...|....||||||||||||...	GAGTCCGAGCAGAAGAAGAANRG	2.66667	0.5	within protospacer	OT-513	n.d.	n.d.	n.d.	n.d.
chr12	79747414	chr12_79747314_79747514	chr12	79747406	79747428	+	0	NGG	GGG	14	6	0	0	0	2	0	1	0	55.3636	GAGTGTGTAGAGAAAAAGAAGGG	||||..|...||||.|||||..|	GAGTCCGAGCAGAAGAAGAANRG	2.66667	0.444444	within protospacer	OT-450	n.d.	n.d.	n.d.	n.d.
chr9	68375987	chr9_68375887_68376087	chr9	68375980	68376002	+	0	NGG	GGG	13	7	0	0	0	5	0	1	0	51.6364	TGGCTGGAACAGAAGAAGGAGGG	..|...||.|||||||||.|..|	GAGTCCGAGCAGAAGAAGAANRG	2.65162	0.211227	within protospacer	OT-131	n.d.	n.d.	n.d.	n.d.
chr1	117978188	chr1_117978088_117978288	chr1	117978176	117978198	-	0	NGG	GGG	12	8	0	0	0	6	0	1	0	60.1818	GCAGGAAAGCAAAACAAGAAGGG	|......||||.||.|||||..|	GAGTCCGAGCAGAAGAAGAANRG	2.64286	0.535714	within protospacer	OT-514	n.d.	n.d.	n.d.	n.d.
chr10	57088962	chr10_57088862_57089062	chr10	57088952	57088974	+	0	NGG	GGG	16	4	0	0	0	2	0	0	0	35.8182	GAGCACGAGCAAGAGAAGAAGGG	|||..||||||..|||||||..|	GAGTCCGAGCAGAAGAAGAANRG	2.63889	0.527778	within protospacer	OT-516	n.d.	n.d.	n.d.	n.d.
chr11	134508198	chr11_134508098_134508298	chr11	134508191	134508212	-	0	NGG	AGG	14	5	1	0	1	5	0	0	0	49.5455	CAAAGAGAG-AGAAGAAGAAAGG	.|....|||-||||||||||..|	GAGTCCGAGCAGAAGAAGAANRG	2.63889	0.527778	within protospacer	OT-515	n.d.	n.d.	n.d.	n.d.
chr10	117040237	chr10_117040137_117040337	chr10	117040228	117040250	+	0	NGG	TGG	11	9	0	0	0	6	0	0	0	58.0909	ACAATCTTTAAGAAGAAGAATGG	.....|....||||||||||..|	GAGTCCGAGCAGAAGAAGAANRG	2.63462	0.480769	within protospacer	OT-517	n.d.	n.d.	n.d.	n.d.
chr19	50687026	chr19_50686926_50687126	chr19	50687019	50687041	-	0	NAG	GAG	13	7	0	0	0	3	0	0	0	62.9091	GTCTCCCCCTGGAAGAAGAAGAG	|..|||.....|||||||||..|	GAGTCCGAGCAGAAGAAGAANRG	2.60417	0.520833	within protospacer	OT-518	n.d.	n.d.	n.d.	n.d.
chr13	27719264	chr13_27719164_27719364	chr13	27719249	27719271	+	0	NGG	AGG	14	6	0	0	0	5	0	0	0	34.9091	TTGGTTGAGAAGAAGAAGAAAGG	..|...|||.||||||||||..|	GAGTCCGAGCAGAAGAAGAANRG	2.6	0.5	within protospacer	OT-519	n.d.	n.d.	n.d.	n.d.
chr2	148888775	chr2_148888675_148888875	chr2	148888759	148888781	-	0	NGG	AGG	13	7	0	0	0	5	0	0	0	45.0909	AGCACCAACCAAAAGAAGAAAGG	....||.|.||.||||||||..|	GAGTCCGAGCAGAAGAAGAANRG	2.5897	0.301212	within protospacer	OT-175	n.d.	n.d.	n.d.	n.d.
chr18	37931051	chr18_37930951_37931151	chr18	37931039	37931061	-	0	NGG	AGG	14	6	0	0	0	5	0	1	0	38.1818	TTTACCAAGCAGAAAAAGAAAGG	....||.|||||||.|||||..|	GAGTCCGAGCAGAAGAAGAANRG	2.57143	0.357143	within protospacer	OT-168	n.d.	n.d.	n.d.	n.d.
chr6	140021276	chr6_140021176_140021376	chr6	140021264	140021286	-	0	NGG	AGG	14	6	0	0	0	5	0	0	0	34.0909	TGGAGGGAACAGAAGAAGAAAGG	..|...||.|||||||||||..|	GAGTCCGAGCAGAAGAAGAANRG	2.55	0.55	within protospacer	OT-520	n.d.	n.d.	n.d.	n.d.
chr12	73103851	chr12_73103751_73103951	chr12	73103839	73103861	-	0	NGG	AGG	14	6	0	0	0	5	0	1	0	44.7273	TAGGAATAGCAGAAGAGGAAAGG	.||....|||||||||.|||..|	GAGTCCGAGCAGAAGAAGAANRG	2.55	0.55	within protospacer	OT-329	n.d.	n.d.	n.d.	n.d.
chr1	240564624	chr1_240564524_240564724	chr1	240564612	240564634	-	0	NGG	GGG	12	8	0	0	0	5	0	1	0	57.7273	CCCACCTATGAGAAAAAGAAGGG	....||.|..||||.|||||..|	GAGTCCGAGCAGAAGAAGAANRG	2.54902	0.401961	within protospacer	OT-335	n.d.	n.d.	n.d.	n.d.
chr17	58869550	chr17_58869450_58869650	chr17	58869538	58869560	-	0	NGG	GGG	13	7	0	0	0	5	0	1	0	50.8182	CACCCATGGCAGAAGGAGAAGGG	.|..|...|||||||.||||..|	GAGTCCGAGCAGAAGAAGAANRG	2.54167	0.458333	within protospacer	OT-521	n.d.	n.d.	n.d.	n.d.
chr10	13582378	chr10_13582278_13582478	chr10	13582363	13582385	+	0	NGG	GGG	14	6	0	0	0	3	0	0	0	43.9091	GGGCCAGGAGAGAAGAAGAAGGG	|.|.|.|...||||||||||..|	GAGTCCGAGCAGAAGAAGAANRG	2.53636	0.572727	within protospacer	OT-522	n.d.	n.d.	n.d.	n.d.
chr22	33452404	chr22_33452304_33452504	chr22	33452394	33452416	+	0	NotNRG	AGA	15	5	0	0	0	4	0	0	0	44.9091	CAATGCCAGCAAAAGAAGAAAGA	.|.|.|.||||.||||||||...	GAGTCCGAGCAGAAGAAGAANRG	2.53175	0.563492	within protospacer	OT-523	n.d.	n.d.	n.d.	n.d.
chr2	178080554	chr2_178080454_178080654	chr2	178080547	178080569	+	0	NGG	GGG	13	7	0	0	0	6	0	0	0	44.2727	GTTATATAGAAGAAGAAGAAGGG	|......||.||||||||||..|	GAGTCCGAGCAGAAGAAGAANRG	2.52525	0.494949	within protospacer	OT-227	n.d.	n.d.	n.d.	n.d.
chr1	203442561	chr1_203442461_203442661	chr1	203442554	203442576	-	0	NGG	GGG	12	8	0	0	0	4	0	0	0	65.9091	AATTTAGAGGGAGAGAAGAAGGG	.|.|..|||....|||||||..|	GAGTCCGAGCAGAAGAAGAANRG	2.52525	0.494949	within protospacer	OT-524	n.d.	n.d.	n.d.	n.d.
chr6	62253623	chr6_62253523_62253723	chr6	62253615	62253637	+	0	NGG	GGG	12	8	0	0	0	6	0	0	0	47.9091	ACTGACACACAGAAGAAGAAGGG	.....|...|||||||||||..|	GAGTCCGAGCAGAAGAAGAANRG	2.52404	0.504808	within protospacer	OT-525	n.d.	n.d.	n.d.	n.d.
chr15	77025591	chr15_77025491_77025691	chr15	77025584	77025606	+	0	NotNRG	GGT	15	5	0	0	0	4	0	1	0	46.5455	CAGAAGGAGCAGAGGAAGAAGGT	.||...|||||||.||||||...	GAGTCCGAGCAGAAGAAGAANRG	2.49167	0.441667	within protospacer	OT-526	n.d.	n.d.	n.d.	n.d.
chr5	6437524	chr5_6437424_6437624	chr5	6437509	6437531	-	0	NotNRG	ATG	13	7	0	0	0	6	0	0	0	50.5455	TTTAAGGAACAGAAGAAGAAATG	......||.|||||||||||..|	GAGTCCGAGCAGAAGAAGAANRG	2.48469	0.237245	within protospacer	OT-144	n.d.	n.d.	n.d.	n.d.
chr13	45181272	chr13_45181172_45181372	chr13	45181262	45181284	-	0	NGG	AGG	13	7	0	0	0	5	0	0	0	55.7273	GCCAGCAAGAAGAAGAAGAGAGG	|....|.||.|||||||||...|	GAGTCCGAGCAGAAGAAGAANRG	2.47619	0.619048	within protospacer	OT-386	n.d.	n.d.	n.d.	n.d.
chr12	68901858	chr12_68901758_68901958	chr12	68901848	68901870	+	0	NGG	GGG	12	8	0	0	0	5	0	0	0	61	GAAGTATTACAGGAGAAGAAGGG	||.......|||.|||||||..|	GAGTCCGAGCAGAAGAAGAANRG	2.47619	0.619048	within protospacer	OT-527	n.d.	n.d.	n.d.	n.d.
chr2	45635940	chr2_45635840_45636040	chr2	45635925	45635947	+	0	NGG	GGG	13	7	0	0	0	6	0	0	0	43.4545	AAAAAAAAGAAGAAGAAGAAGGG	.|.....||.||||||||||..|	GAGTCCGAGCAGAAGAAGAANRG	2.4697	0.439394	within protospacer	OT-528	n.d.	n.d.	n.d.	n.d.
chr6	38093503	chr6_38093403_38093603	chr6	38093495	38093517	+	0	NGG	TGG	12	8	0	0	0	5	0	0	0	56.0909	AAATGAATAAAGAAGAAGAATGG	.|.|......||||||||||..|	GAGTCCGAGCAGAAGAAGAANRG	2.46667	0.466667	within protospacer	OT-529	n.d.	n.d.	n.d.	n.d.
chr2	228113826	chr2_228113726_228113926	chr2	228113811	228113833	-	0	NGG	GGG	15	5	0	0	0	3	0	1	0	46	GAGGAGGAGCAAAAGAGGAAGGG	|||...|||||.||||.|||..|	GAGTCCGAGCAGAAGAAGAANRG	2.4625	0.30625	within protospacer	OT-172	n.d.	n.d.	n.d.	n.d.
chr2	136882386	chr2_136882286_136882486	chr2	136882379	136882401	-	0	NotNRG	GGA	12	8	0	0	0	7	0	0	0	59.0909	TTTAGAAAGAAGAAGAAGAAGGA	.......||.||||||||||...	GAGTCCGAGCAGAAGAAGAANRG	2.4625	0.6125	within protospacer	OT-530	n.d.	n.d.	n.d.	n.d.
chr22	50731805	chr22_50731705_50731905	chr22	50731799	50731821	-	0	NGG	GGG	12	8	0	0	0	5	0	1	0	61.8182	TGGGACCAGTGGAAGTAGAAGGG	..|..|.||..||||.||||..|	GAGTCCGAGCAGAAGAAGAANRG	2.45139	0.534722	within protospacer	OT-531	n.d.	n.d.	n.d.	n.d.
chr7	146169664	chr7_146169564_146169764	chr7	146169652	146169674	-	0	NGG	GGG	13	7	0	0	0	5	0	0	0	50	ATATCACAGCAACAGAAGAAGGG	...||..||||..|||||||..|	GAGTCCGAGCAGAAGAAGAANRG	2.45	0.4	within protospacer	OT-533	n.d.	n.d.	n.d.	n.d.
chr2	200278315	chr2_200278215_200278415	chr2	200278308	200278330	-	0	NGG	GGG	12	8	0	0	0	5	0	0	0	54.4545	AGGAGAGTGGGGAAGAAGAAGGG	..|...|.|..|||||||||..|	GAGTCCGAGCAGAAGAAGAANRG	2.45	0.483333	within protospacer	OT-532	n.d.	n.d.	n.d.	n.d.
chr18	23059671	chr18_23059571_23059771	chr18	23059656	23059678	+	0	NGG	GGG	12	8	0	0	0	5	0	0	0	56.0909	ACCTGCTACTACAAGAAGAAGGG	...|.|.|..|.||||||||..|	GAGTCCGAGCAGAAGAAGAANRG	2.43636	0.472727	within protospacer	OT-66	0.00319829	0.000624532	0.00191141	0.19
chr11	120014948	chr11_120014848_120015048	chr11	120014941	120014963	-	0	NGG	AGG	11	9	0	0	0	6	0	0	0	60.5455	TTCTTTAGCCTGAAGAAGAAAGG	...|.....|.|||||||||..|	GAGTCCGAGCAGAAGAAGAANRG	2.42857	0.571429	within protospacer	OT-534	n.d.	n.d.	n.d.	n.d.
chr9	132708184	chr9_132708084_132708284	chr9	132708177	132708199	-	0	NGG	GGG	14	6	0	0	0	4	0	0	0	43.0909	GGATGCTAGAGGAAGAAGAAGGG	|..|.|.||..|||||||||..|	GAGTCCGAGCAGAAGAAGAANRG	2.42208	0.441558	within protospacer	OT-535	n.d.	n.d.	n.d.	n.d.
chr12	54208482	chr12_54208382_54208582	chr12	54208475	54208497	+	0	NGG	GGG	12	8	0	0	0	6	0	1	0	61	CTAGAAGAGCAGAGGAAGATGGG	......|||||||.|||||...|	GAGTCCGAGCAGAAGAAGAANRG	2.41071	0.401786	within protospacer	OT-536	n.d.	n.d.	n.d.	n.d.
chr21	31424357	chr21_31424257_31424457	chr21	31424347	31424369	+	0	NGG	GGG	11	9	0	0	0	6	0	1	0	66.2727	AGCTATTCACAGAAGAAAAAGGG	...|.....||||||||.||..|	GAGTCCGAGCAGAAGAAGAANRG	2.39286	0.535714	within protospacer	OT-53	n.d.	n.d.	n.d.	n.d.
chr6	101522615	chr6_101522515_101522715	chr6	101522609	101522631	+	0	NGG	TGG	13	7	0	0	0	4	0	1	0	68	GTATTCAAGAAGAAGAAGGTTGG	|..|.|.||.||||||||....|	GAGTCCGAGCAGAAGAAGAANRG	2.39286	0.535714	within protospacer	OT-537	n.d.	n.d.	n.d.	n.d.
chr11	130877882	chr11_130877782_130877982	chr11	130877872	130877894	-	0	NGG	GGG	15	5	0	0	0	3	0	1	0	44.3636	CAGTTCCAGAAGAAGAAGGAGGG	.|||.|.||.||||||||.|..|	GAGTCCGAGCAGAAGAAGAANRG	2.38636	0.522727	within protospacer	OT-59	n.d.	n.d.	n.d.	n.d.
chr13	33848364	chr13_33848264_33848464	chr13	33848349	33848372	-	0	NGG	AGG	15	5	1	1	0	3	1	1	0	63.4545	GTCTCATGAACAGAAGTAGAAAGG	|..||-.||.||||||.||||..|	GAGTC-CGAGCAGAAGAAGAANRG	2.37655	0.295172	within protospacer	OT-277	n.d.	n.d.	n.d.	n.d.
chr14	68644091	chr14_68643991_68644191	chr14	68644084	68644106	-	0	NGG	GGG	11	9	0	0	0	5	0	0	0	65.4545	CAAGGCCCCTGGAAGAAGAAGGG	.|...|.....|||||||||..|	GAGTCCGAGCAGAAGAAGAANRG	2.3625	0.4875	within protospacer	OT-538	n.d.	n.d.	n.d.	n.d.
chr1	100159399	chr1_100159299_100159499	chr1	100159389	100159410	+	0	NGG	GGG	15	4	1	0	1	4	0	0	0	47.5455	CAGTTTCAGCAG-AGAAGAAGGG	.|||...|||||-|||||||..|	GAGTCCGAGCAGAAGAAGAANRG	2.34615	0.423077	within protospacer	OT-434	n.d.	n.d.	n.d.	n.d.
chr1	84827995	chr1_84827895_84828095	chr1	84827985	84828007	+	0	NAG	GAG	13	7	0	0	0	5	0	0	0	58	CAGCTAAACCAAAAGAAGAAGAG	.||....|.||.||||||||..|	GAGTCCGAGCAGAAGAAGAANRG	2.33333	0.583333	within protospacer	OT-539	n.d.	n.d.	n.d.	n.d.
chr18	23059668	chr18_23059568_23059768	chr18	23059656	23059678	+	0	NGG	GGG	12	8	0	0	0	5	0	0	0	56.0909	ACCTGCTACTACAAGAAGAAGGG	...|.|.|..|.||||||||..|	GAGTCCGAGCAGAAGAAGAANRG	2.3323	0.338509	within protospacer	OT-66	0.00585962	0.00563204	0.00574583	0.57
chr3	115391731	chr3_115391631_115391831	chr3	115391715	115391737	-	0	NGG	AGG	11	9	0	0	0	6	0	1	0	67.9091	TGTTAAAGGAAGAAGAAGGAAGG	...|....|.||||||||.|..|	GAGTCCGAGCAGAAGAAGAANRG	2.32738	0.422619	within protospacer	OT-540	n.d.	n.d.	n.d.	n.d.
chr18	40410644	chr18_40410544_40410744	chr18	40410629	40410651	-	0	NGG	AGG	15	5	0	0	0	4	0	1	0	34.5455	TTGTTAGAGCAGAAGGAGAAAGG	..||..|||||||||.||||..|	GAGTCCGAGCAGAAGAAGAANRG	2.30357	0.303571	within protospacer	OT-471	n.d.	n.d.	n.d.	n.d.
chr1	35353297	chr1_35353197_35353397	chr1	35353285	35353307	-	0	NGG	TGG	16	4	0	0	0	4	0	0	0	19.4546	TATACGGAGCAGAAGAAGAATGG	.|..|.||||||||||||||..|	GAGTCCGAGCAGAAGAAGAANRG	2.3	0.45	within protospacer	OT-542	n.d.	n.d.	n.d.	n.d.
chr18	21378279	chr18_21378179_21378379	chr18	21378272	21378294	-	0	NGG	GGG	13	7	0	0	0	4	0	0	0	53.2727	CAATGCTACCCAAAGAAGAAGGG	.|.|.|.|.|..||||||||..|	GAGTCCGAGCAGAAGAAGAANRG	2.3	0.425	within protospacer	OT-541	n.d.	n.d.	n.d.	n.d.
chr6	44492278	chr6_44492178_44492378	chr6	44492266	44492288	-	0	NGG	AGG	14	6	0	0	0	4	0	1	0	45.5455	CAATCTTGGCAGAAGGAGAAAGG	.|.||...|||||||.||||..|	GAGTCCGAGCAGAAGAAGAANRG	2.28889	0.577778	within protospacer	OT-543	n.d.	n.d.	n.d.	n.d.
chr11	113248758	chr11_113248658_113248858	chr11	113248748	113248770	+	0	NGG	GGG	13	7	0	0	0	4	0	1	0	56.5455	GTGGCGACTCAGAAGGAGAAGGG	|.|.|....||||||.||||..|	GAGTCCGAGCAGAAGAAGAANRG	2.27778	0.5	within protospacer	OT-544	n.d.	n.d.	n.d.	n.d.
chr6	26389660	chr6_26389560_26389760	chr6	26389656	26389677	+	0	NotNRG	GGA	16	3	1	0	1	2	1	1	0	60.8182	GAATA-GAGCAGAACAAGAAGGA	||.|.-||||||||.|||||...	GAGTCCGAGCAGAAGAAGAANRG	2.27278	0.227493	within protospacer	OT-199	n.d.	n.d.	n.d.	n.d.
chr2	112841449	chr2_112841349_112841549	chr2	112841437	112841458	-	0	NGG	AGG	15	4	1	0	1	3	0	0	0	45.9091	GTCACCGC-CAGAAGAAGAAAGG	|...|||.-|||||||||||..|	GAGTCCGAGCAGAAGAAGAANRG	2.26786	0.473214	within protospacer	OT-545	n.d.	n.d.	n.d.	n.d.
chr6	2455729	chr6_2455629_2455829	chr6	2455714	2455736	-	0	NGG	GGG	14	6	0	0	0	4	0	1	0	51.2727	CAGGTCTAGCAAAAGAAGGAGGG	.||..|.||||.||||||.|..|	GAGTCCGAGCAGAAGAAGAANRG	2.25882	0.376471	within protospacer	OT-546	n.d.	n.d.	n.d.	n.d.
chrX	65948556	chrX_65948456_65948656	chrX	65948544	65948567	-	0	NAG	AAG	16	4	1	1	0	3	1	0	0	54.7273	ATGTCAGTATCAGAAGAAGAAAAG	..|||.|-|.|||||||||||..|	GAGTCCG-AGCAGAAGAAGAANRG	2.25	0.5	within protospacer	OT-548	n.d.	n.d.	n.d.	n.d.
chr9	124443076	chr9_124442976_124443176	chr9	124443062	124443083	+	0	NGG	GGG	14	5	1	0	1	3	0	0	0	56.9091	GTTTCTGGACA-AAGAAGAAGGG	|..||.|..||-||||||||..|	GAGTCCGAGCAGAAGAAGAANRG	2.25	0.5	within protospacer	OT-547	n.d.	n.d.	n.d.	n.d.
chr11	134761019	chr11_134760919_134761119	chr11	134761007	134761029	-	0	NGG	GGG	11	9	0	0	0	5	0	0	0	68.7273	AAGGAAAGAGAAAAGAAGAAGGG	.||.......|.||||||||..|	GAGTCCGAGCAGAAGAAGAANRG	2.25	0.386364	within protospacer	OT-507	n.d.	n.d.	n.d.	n.d.
chr11	124355279	chr11_124355179_124355379	chr11	124355267	124355289	-	0	NAG	GAG	13	7	0	0	0	4	0	1	0	62.9091	GCATCTCTACAGAAAAAGAAGAG	|..||....|||||.|||||..|	GAGTCCGAGCAGAAGAAGAANRG	2.24286	0.414286	within protospacer	OT-549	n.d.	n.d.	n.d.	n.d.
chr17	42906103	chr17_42906003_42906203	chr17	42906093	42906116	+	0	NGG	GGG	15	5	1	1	0	4	0	0	0	57.7273	TAGTGTTAGAAGGAAGAAGAAGGG	.|||...||.|-|||||||||..|	GAGTCCGAGCA-GAAGAAGAANRG	2.23496	0.25188	within protospacer	OT-417	n.d.	n.d.	n.d.	n.d.
chr12	56038236	chr12_56038136_56038336	chr12	56038224	56038246	-	0	NGG	AGG	14	6	0	0	0	4	0	0	0	53.7273	GAGGGGAATCAGAAGAAGAGAGG	|||....|.||||||||||...|	GAGTCCGAGCAGAAGAAGAANRG	2.23333	0.633333	within protospacer	OT-883	n.d.	n.d.	n.d.	n.d.
chr15	82972038	chr15_82971938_82972138	chr15	82972026	82972048	-	0	NGG	AGG	13	7	0	0	0	5	0	1	0	53.2727	ACCTAAGAGCAAAAGAAGGAAGG	...|..|||||.||||||.|..|	GAGTCCGAGCAGAAGAAGAANRG	2.22917	0.479167	within protospacer	OT-550	n.d.	n.d.	n.d.	n.d.
chr19	35484992	chr19_35484892_35485092	chr19	35484980	35485002	-	0	NAG	GAG	13	7	0	0	0	4	0	1	0	66.1818	GAAATGGAGTACAGGAAGAAGAG	||....|||.|.|.||||||..|	GAGTCCGAGCAGAAGAAGAANRG	2.22917	0.479167	within protospacer	OT-551	n.d.	n.d.	n.d.	n.d.
chr5	168853645	chr5_168853545_168853745	chr5	168853635	168853654	+	0	NotNRG	---	14	6	0	0	0	4	0	0	0	51	TAATTCCTACAGAAGAAGAA---	.|.|.|...|||||||||||---	GAGTCCGAGCAGAAGAAGAANRG	2.22727	0.30303	within protospacer	OT-552	n.d.	n.d.	n.d.	n.d.
chr8	69884953	chr8_69884853_69885053	chr8	69884943	69884965	+	0	NGG	GGG	12	8	0	0	0	6	0	0	0	52.8182	AAAAAAAAAGAGAAGAAGAAGGG	.|.....|..||||||||||..|	GAGTCCGAGCAGAAGAAGAANRG	2.21322	0.271839	within protospacer	OT-437	n.d.	n.d.	n.d.	n.d.
chr12	120710556	chr12_120710456_120710656	chr12	120710541	120710563	+	0	NotNRG	GGC	14	6	0	0	0	5	0	0	0	48.5455	GGCAAGGAGGAGAAGAAGAAGGC	|.....|||.||||||||||...	GAGTCCGAGCAGAAGAAGAANRG	2.2028	0.367133	within protospacer	OT-553	n.d.	n.d.	n.d.	n.d.
chr1	157488864	chr1_157488764_157488964	chr1	157488857	157488879	-	0	NGG	GGG	12	8	0	0	0	4	0	0	0	62.6364	GACGGCCTAGTGAAGAAGAAGGG	||...|.....|||||||||..|	GAGTCCGAGCAGAAGAAGAANRG	2.2	0.45	within protospacer	OT-554	n.d.	n.d.	n.d.	n.d.
chr9	112560933	chr9_112560833_112561033	chr9	112560919	112560941	-	0	NGG	GGG	12	8	0	0	0	5	0	1	0	60.1818	AAGAATTCACAGATGAAGAAGGG	.||......||||.||||||..|	GAGTCCGAGCAGAAGAAGAANRG	2.19519	0.403743	within protospacer	OT-555	n.d.	n.d.	n.d.	n.d.
chr9	116170730	chr9_116170630_116170830	chr9	116170716	116170737	-	0	NGG	GGG	14	5	1	0	1	5	0	0	1	54.4545	GATGGATAGCAGAA-AAGAAGGG	||.....|||||||-|||||..|	GAGTCCGAGCAGAAGAAGAANRG	2.19118	0.455882	within protospacer	OT-473	n.d.	n.d.	n.d.	n.d.
chr1	92028878	chr1_92028778_92028978	chr1	92028871	92028894	-	0	NGG	GGG	14	6	1	1	0	5	0	0	0	60.5455	GCTGAGGAGGAGAAAGAAGAAGGG	|.....|||.||-||||||||..|	GAGTCCGAGCAG-AAGAAGAANRG	2.18889	0.477778	within protospacer	OT-556	n.d.	n.d.	n.d.	n.d.
chr4	56316099	chr4_56315999_56316199	chr4	56316089	56316111	+	0	NotNRG	GAA	16	4	0	0	0	3	0	0	0	36.3636	CAGGCAGAACAGAAGAAGAAGAA	.||.|.||.|||||||||||...	GAGTCCGAGCAGAAGAAGAANRG	2.17929	0.330808	within protospacer	OT-557	n.d.	n.d.	n.d.	n.d.
chr2	27634488	chr2_27634388_27634588	chr2	27634482	27634504	-	0	NGG	TGG	13	7	0	0	0	5	0	0	0	50.8182	GTGGAACAGAGGAAGAAGAATGG	|.|....||..|||||||||..|	GAGTCCGAGCAGAAGAAGAANRG	2.1746	0.436508	within protospacer	OT-558	n.d.	n.d.	n.d.	n.d.
chr13	73987579	chr13_73987479_73987679	chr13	73987570	73987592	+	0	NGG	GGG	13	7	0	0	0	5	0	0	0	46.7273	AGGGAAGAGAAAAAGAAGAAGGG	..|...|||.|.||||||||..|	GAGTCCGAGCAGAAGAAGAANRG	2.16667	0.333333	within protospacer	OT-459	n.d.	n.d.	n.d.	n.d.
chr1	204331322	chr1_204331222_204331422	chr1	204331307	204331329	+	0	NGG	AGG	12	8	0	0	0	5	0	0	0	60.1818	GTGGGAAACAGGAAGAAGAAAGG	|.|....|...|||||||||..|	GAGTCCGAGCAGAAGAAGAANRG	2.16667	0.416667	within protospacer	OT-133	n.d.	n.d.	n.d.	n.d.
chr3	43757613	chr3_43757513_43757713	chr3	43757606	43757628	-	0	NAG	GAG	13	7	0	0	0	5	0	0	0	56.3636	AAGCAACAAAAGAAGAAGAAGAG	.||....|..||||||||||..|	GAGTCCGAGCAGAAGAAGAANRG	2.1625	0.5875	within protospacer	OT-559	n.d.	n.d.	n.d.	n.d.
chr21	46679561	chr21_46679461_46679661	chr21	46679552	46679574	+	0	NGG	AGG	13	7	0	0	0	3	0	0	0	54.0909	GGCTCTGTTAGGAAGAAGAAAGG	|..||.|....|||||||||..|	GAGTCCGAGCAGAAGAAGAANRG	2.15909	0.386364	within protospacer	OT-561	n.d.	n.d.	n.d.	n.d.
chr1	156645346	chr1_156645246_156645446	chr1	156645331	156645353	+	0	NGG	GGG	11	9	0	0	0	5	0	0	0	65.4545	GGAGAGGCTGGGAAGAAGAAGGG	|.....|....|||||||||..|	GAGTCCGAGCAGAAGAAGAANRG	2.15909	0.386364	within protospacer	OT-560	n.d.	n.d.	n.d.	n.d.
chr12	85036735	chr12_85036635_85036835	chr12	85036721	85036744	-	0	NGG	AGG	15	5	1	1	0	4	0	1	0	61	GAAAGAGAGACAGAAAAAGAAAGG	||....|||-|||||.|||||..|	GAGTCCGAG-CAGAAGAAGAANRG	2.15	0.55	within protospacer	OT-562	n.d.	n.d.	n.d.	n.d.
chr3	36155223	chr3_36155123_36155323	chr3	36155214	36155236	+	0	NGG	GGG	12	8	0	0	0	4	0	1	0	65.0909	GTCTCACCCAAGAAAAAGAAGGG	|..||.....||||.|||||..|	GAGTCCGAGCAGAAGAAGAANRG	2.15	0.55	within protospacer	OT-563	n.d.	n.d.	n.d.	n.d.
chrX	68865006	chrX_68864906_68865106	chrX	68864999	68865021	+	0	NGG	GGG	14	6	0	0	0	4	0	2	0	50.4545	GGGGAAGAGCAGAGGGAGAAGGG	|.|...|||||||.|.||||..|	GAGTCCGAGCAGAAGAAGAANRG	2.14286	0.357143	within protospacer	OT-429	n.d.	n.d.	n.d.	n.d.
chr1	78020793	chr1_78020693_78020893	chr1	78020784	78020805	+	0	NGG	GGG	14	5	1	0	1	4	0	1	0	56.9091	AAAGGCGAG-AGAAAAAGAAGGG	.|...||||-||||.|||||..|	GAGTCCGAGCAGAAGAAGAANRG	2.14286	0.464286	within protospacer	OT-174	n.d.	n.d.	n.d.	n.d.
chr2	40340561	chr2_40340461_40340661	chr2	40340555	40340577	+	0	NGG	GGG	11	9	0	0	0	7	0	0	0	56.4545	CTTCTTAAAAAGAAGAAGAAGGG	.......|..||||||||||..|	GAGTCCGAGCAGAAGAAGAANRG	2.13889	0.527778	within protospacer	OT-564	n.d.	n.d.	n.d.	n.d.
chr4	92131208	chr4_92131108_92131308	chr4	92131199	92131221	+	0	NGG	AGG	12	8	0	0	0	5	0	0	0	57.7273	TTGACAAATAATAAGAAGAAAGG	..|.|..|..|.||||||||..|	GAGTCCGAGCAGAAGAAGAANRG	2.13636	0.439394	within protospacer	OT-565	n.d.	n.d.	n.d.	n.d.
chr7	83361079	chr7_83360979_83361179	chr7	83361066	83361088	-	0	NGG	GGG	12	8	0	0	0	5	0	1	0	64.2727	TAGCTTTATAAGAAGAGGAAGGG	.||....|..||||||.|||..|	GAGTCCGAGCAGAAGAAGAANRG	2.13462	0.480769	within protospacer	OT-302	n.d.	n.d.	n.d.	n.d.
chr5	153703933	chr5_153703833_153704033	chr5	153703921	153703943	-	0	NGG	TGG	13	7	0	0	0	5	0	1	0	50.8182	GTAAACCAACAGAAAAAGAATGG	|....|.|.|||||.|||||..|	GAGTCCGAGCAGAAGAAGAANRG	2.13333	0.4	within protospacer	OT-566	n.d.	n.d.	n.d.	n.d.
chr1	160425476	chr1_160425376_160425576	chr1	160425469	160425492	-	0	NGG	GGG	15	5	1	1	0	5	0	0	0	49.5455	AAAAAAGAGCAAGAAGAAGAAGGG	.|....||||-||||||||||..|	GAGTCCGAGC-AGAAGAAGAANRG	2.125	0.5	within protospacer	OT-6	0.00632519	0.00199228	0.00415873	0.42
chr4	147838552	chr4_147838452_147838652	chr4	147838545	147838566	-	0	NAG	GAG	14	5	1	0	1	3	0	0	0	66.5455	TAGACCCTGT-GAAGAAGAAGAG	.||.||..|.-|||||||||..|	GAGTCCGAGCAGAAGAAGAANRG	2.08889	0.422222	within protospacer	OT-567	n.d.	n.d.	n.d.	n.d.
chr10	78446087	chr10_78445987_78446187	chr10	78446080	78446102	+	0	NGG	GGG	15	5	0	0	0	3	0	1	0	43.5455	GAGAAGGAGGAGAAGGAGAAGGG	|||...|||.|||||.||||..|	GAGTCCGAGCAGAAGAAGAANRG	2.08333	0.583333	within protospacer	OT-570	n.d.	n.d.	n.d.	n.d.
chr2	164595736	chr2_164595636_164595836	chr2	164595726	164595748	+	0	NAG	GAG	14	6	0	0	0	5	0	0	0	46.1818	TAGCAATAACAGAAGAAGAAGAG	.||....|.|||||||||||..|	GAGTCCGAGCAGAAGAAGAANRG	2.08333	0.583333	within protospacer	OT-352	n.d.	n.d.	n.d.	n.d.
chrX	132408568	chrX_132408468_132408668	chrX	132408551	132408574	+	0	NGG	AGG	16	4	1	1	0	3	0	0	0	48.3636	TAATCAGAGAGAGAAGAAGAAAGG	.|.||.|||-.||||||||||..|	GAGTCCGAG-CAGAAGAAGAANRG	2.08333	0.583333	within protospacer	OT-568	n.d.	n.d.	n.d.	n.d.
chr12	106347390	chr12_106347290_106347490	chr12	106347380	106347403	+	0	NGG	AGG	14	6	1	1	0	4	0	0	0	64.6364	GTTTACTTGTAAGAAGAAGAAAGG	|..|.|..|-.||||||||||..|	GAGTCCGAG-CAGAAGAAGAANRG	2.08333	0.583333	within protospacer	OT-569	n.d.	n.d.	n.d.	n.d.
chr10	80028568	chr10_80028468_80028668	chr10	80028562	80028584	-	0	NGG	GGG	12	8	0	0	0	4	0	1	0	64.2727	AAGGTTGGAGAGAAGTAGAAGGG	.||...|...|||||.||||..|	GAGTCCGAGCAGAAGAAGAANRG	2.06061	0.515152	within protospacer	OT-571	n.d.	n.d.	n.d.	n.d.
chr10	57088959	chr10_57088859_57089059	chr10	57088952	57088974	+	0	NGG	GGG	16	4	0	0	0	2	0	0	0	35.8182	GAGCACGAGCAAGAGAAGAAGGG	|||..||||||..|||||||..|	GAGTCCGAGCAGAAGAAGAANRG	2.03333	0.366667	within protospacer	OT-516	n.d.	n.d.	n.d.	n.d.
chrX	23398913	chrX_23398813_23399013	chrX	23398898	23398920	+	0	NGG	GGG	11	9	0	0	0	5	0	0	0	64.6364	CACCGTGGAAGGAAGAAGAAGGG	.|....|....|||||||||..|	GAGTCCGAGCAGAAGAAGAANRG	2.03175	0.492063	within protospacer	OT-572	n.d.	n.d.	n.d.	n.d.
chr19	19210098	chr19_19209998_19210198	chr19	19210091	19210113	-	0	NGG	AGG	12	8	0	0	0	6	0	0	0	52.8182	AAAAGAAAAAAGAAGAAGAAAGG	.|.....|..||||||||||..|	GAGTCCGAGCAGAAGAAGAANRG	2.02778	0.361111	within protospacer	OT-573	n.d.	n.d.	n.d.	n.d.
chr5	135541724	chr5_135541624_135541824	chr5	135541716	135541738	+	0	NGG	GGG	12	8	0	0	0	3	0	0	0	68.3636	GTTTCCATATAAGAGAAGAAGGG	|..|||....|..|||||||..|	GAGTCCGAGCAGAAGAAGAANRG	2.01149	0.287356	within protospacer	OT-181	n.d.	n.d.	n.d.	n.d.
chr7	73900810	chr7_73900710_73900910	chr7	73900795	73900817	-	0	NGG	AGG	13	7	0	0	0	6	0	0	0	41.8182	CCTGAGGAGCAGGAGAAGAAAGG	......||||||.|||||||..|	GAGTCCGAGCAGAAGAAGAANRG	2.00113	0.311086	within protospacer	OT-433	n.d.	n.d.	n.d.	n.d.
chr20	32358785	chr20_32358685_32358885	chr20	32358779	32358798	+	0	NotNRG	---	15	5	0	0	0	4	0	0	0	43.2727	AAGGACAAACAGAAGAAGAA---	.||..|.|.|||||||||||---	GAGTCCGAGCAGAAGAAGAANRG	2	0.416667	within protospacer	OT-574	n.d.	n.d.	n.d.	n.d.
chr6	42622335	chr6_42622235_42622435	chr6	42622320	42622342	-	0	NGG	TGG	13	7	0	0	0	5	0	0	0	47.5455	TAAATCTAACAAAAGAAGAATGG	.|...|.|.||.||||||||..|	GAGTCCGAGCAGAAGAAGAANRG	2	0.25	within protospacer	OT-576	n.d.	n.d.	n.d.	n.d.
chr15	50266307	chr15_50266207_50266407	chr15	50266299	50266321	+	0	NGG	GGG	12	8	0	0	0	4	0	1	0	65.0909	TAGCACTTAAAGAAGTAGAAGGG	.||..|....|||||.||||..|	GAGTCCGAGCAGAAGAAGAANRG	2	0.5	within protospacer	OT-575	n.d.	n.d.	n.d.	n.d.
chr6	166849494	chr6_166849394_166849594	chr6	166849479	166849501	+	0	NGG	GGG	11	9	0	0	0	6	0	0	0	60.5455	CCCGAAGAATAAAAGAAGAAGGG	......||..|.||||||||..|	GAGTCCGAGCAGAAGAAGAANRG	1.97619	0.547619	within protospacer	OT-39	n.d.	n.d.	n.d.	n.d.
chr12	5870708	chr12_5870608_5870808	chr12	5870696	5870718	-	0	NGG	GGG	12	8	0	0	0	4	0	0	0	65.0909	GTTTTAGAATATGAGAAGAAGGG	|..|..||..|..|||||||..|	GAGTCCGAGCAGAAGAAGAANRG	1.97619	0.547619	within protospacer	OT-577	n.d.	n.d.	n.d.	n.d.
chr18	34530927	chr18_34530827_34531027	chr18	34530920	34530942	-	0	NAG	GAG	13	7	0	0	0	5	0	0	0	53.9091	AGGAGAGAGGGGAAGAAGAAGAG	..|...|||..|||||||||..|	GAGTCCGAGCAGAAGAAGAANRG	1.95227	0.356818	within protospacer	OT-578	n.d.	n.d.	n.d.	n.d.
chr20	47353792	chr20_47353692_47353892	chr20	47353782	47353804	+	0	NGG	GGG	12	8	0	0	0	5	0	1	0	59.3636	TACCTTGATGAGAAAAAGAAGGG	.|....||..||||.|||||..|	GAGTCCGAGCAGAAGAAGAANRG	1.95139	0.465278	within protospacer	OT-579	n.d.	n.d.	n.d.	n.d.
chrX	47561836	chrX_47561736_47561936	chrX	47561821	47561843	-	0	NotNRG	GGA	14	6	0	0	0	4	0	1	0	60	TTGTCATAGCAAAAGGAGAAGGA	..|||..||||.|||.||||...	GAGTCCGAGCAGAAGAAGAANRG	1.95	0.45	within protospacer	OT-580	n.d.	n.d.	n.d.	n.d.
chr4	17635457	chr4_17635357_17635557	chr4	17635445	17635467	-	0	NGG	AGG	12	8	0	0	0	5	0	1	0	58.5455	CAAACAAGACAGAGGAAGAAAGG	.|..|....||||.||||||..|	GAGTCCGAGCAGAAGAAGAANRG	1.93636	0.427273	within protospacer	OT-581	n.d.	n.d.	n.d.	n.d.
chr7	139603144	chr7_139603044_139603244	chr7	139603130	139603151	-	0	NGG	AGG	15	4	1	0	1	3	0	0	0	45.0909	CTCTCCGAGAA-AAGAAGAAAGG	...||||||.|-||||||||..|	GAGTCCGAGCAGAAGAAGAANRG	1.92857	0.428571	within protospacer	OT-582	n.d.	n.d.	n.d.	n.d.
chr1	68280022	chr1_68279922_68280122	chr1	68280005	68280027	-	0	NAG	GAG	12	8	0	0	0	5	0	1	0	66.5455	TCTTCAAGACAGAAGGAGAAGAG	...||....||||||.||||..|	GAGTCCGAGCAGAAGAAGAANRG	1.92727	0.381818	within protospacer	OT-583	n.d.	n.d.	n.d.	n.d.
chr1	151839190	chr1_151839090_151839290	chr1	151839180	151839202	+	0	NGG	AGG	14	6	0	0	0	5	0	1	0	38.1818	CTATTTGAGCAGAAAAAGAAAGG	...|..||||||||.|||||..|	GAGTCCGAGCAGAAGAAGAANRG	1.92308	0.384615	within protospacer	OT-584	n.d.	n.d.	n.d.	n.d.
chr11	112222346	chr11_112222246_112222446	chr11	112222331	112222353	-	0	NGG	AGG	15	5	0	0	0	4	0	0	0	31.2727	CAGGAAGAGAAGAAGAAGAAAGG	.||...|||.||||||||||..|	GAGTCCGAGCAGAAGAAGAANRG	1.91667	0.416667	within protospacer	OT-585	n.d.	n.d.	n.d.	n.d.
chr2	18627121	chr2_18627021_18627221	chr2	18627106	18627128	-	0	NGG	GGG	14	6	0	0	0	4	0	1	0	48.8182	GCATGTGAGCAAAAGAGGAAGGG	|..|..|||||.||||.|||..|	GAGTCCGAGCAGAAGAAGAANRG	1.9011	0.368132	within protospacer	OT-586	n.d.	n.d.	n.d.	n.d.
chr11	75208764	chr11_75208664_75208864	chr11	75208758	75208780	-	0	NGG	GGG	13	7	0	0	0	4	0	1	0	59	TAGCCAAAGGGGAAGTAGAAGGG	.||.|..||..||||.||||..|	GAGTCCGAGCAGAAGAAGAANRG	1.9	0.55	within protospacer	OT-587	n.d.	n.d.	n.d.	n.d.
chr6	156761770	chr6_156761670_156761870	chr6	156761755	156761777	+	0	NGG	AGG	12	8	0	0	0	4	0	0	0	61.8182	TATACAGAAGGAAAGAAGAAAGG	.|..|.||....||||||||..|	GAGTCCGAGCAGAAGAAGAANRG	1.89583	0.520833	within protospacer	OT-588	n.d.	n.d.	n.d.	n.d.
chr8	25557703	chr8_25557603_25557803	chr8	25557693	25557715	+	0	NGG	GGG	12	8	0	0	0	6	0	1	0	52	CTTATAGACCAGAGGAAGAAGGG	......||.||||.||||||..|	GAGTCCGAGCAGAAGAAGAANRG	1.89286	0.535714	within protospacer	OT-590	n.d.	n.d.	n.d.	n.d.
chr5	124704950	chr5_124704850_124705050	chr5	124704937	124704959	+	0	NGG	GGG	12	8	0	0	0	4	0	0	0	62.6364	TACACTGGGAAACAGAAGAAGGG	.|..|.|.|.|..|||||||..|	GAGTCCGAGCAGAAGAAGAANRG	1.89286	0.535714	within protospacer	OT-589	n.d.	n.d.	n.d.	n.d.
chr4	87498387	chr4_87498287_87498487	chr4	87498372	87498394	+	0	NGG	GGG	11	9	0	0	0	5	0	0	0	68.7273	ATTTTAGACCTAGAGAAGAAGGG	...|..||.|...|||||||..|	GAGTCCGAGCAGAAGAAGAANRG	1.89286	0.464286	within protospacer	OT-591	n.d.	n.d.	n.d.	n.d.
chr8	106569255	chr8_106569155_106569355	chr8	106569248	106569269	-	0	NGG	GGG	13	6	1	0	1	4	0	0	0	63.8182	CATTGAGAAGA-AAGAAGAAGGG	.|.|..||..|-||||||||..|	GAGTCCGAGCAGAAGAAGAANRG	1.88889	0.472222	within protospacer	OT-593	n.d.	n.d.	n.d.	n.d.
chr4	166438619	chr4_166438519_166438719	chr4	166438612	166438632	-	0	NGG	GGG	15	3	2	0	2	2	1	0	0	69.5455	GAGGA-GAGGA-AAGAAGAAGGG	|||..-|||.|-||||||||..|	GAGTCCGAGCAGAAGAAGAANRG	1.88889	0.472222	within protospacer	OT-592	n.d.	n.d.	n.d.	n.d.
chr8	132107119	chr8_132107019_132107219	chr8	132107103	132107125	-	0	NGG	GGG	13	7	0	0	0	5	0	0	0	45.9091	AAATAGATACAGAAGAAGAAGGG	.|.|.....|||||||||||..|	GAGTCCGAGCAGAAGAAGAANRG	1.88405	0.20871	within protospacer	OT-104	n.d.	n.d.	n.d.	n.d.
chr8	81041095	chr8_81040995_81041195	chr8	81041086	81041109	+	0	NotNRG	AGA	16	4	1	1	0	2	1	0	0	65.2727	GTGTCACCCACAGAAGAAGAAAGA	|.|||-|...|||||||||||...	GAGTC-CGAGCAGAAGAAGAANRG	1.87701	0.312834	within protospacer	OT-594	n.d.	n.d.	n.d.	n.d.
chr12	129749042	chr12_129748942_129749142	chr12	129749033	129749053	+	0	NGG	GGG	16	2	2	0	2	2	1	0	0	59.3636	GAGATC-AGCAG-AGAAGAAGGG	|||..|-|||||-|||||||..|	GAGTCCGAGCAGAAGAAGAANRG	1.86364	0.409091	within protospacer	OT-595	n.d.	n.d.	n.d.	n.d.
chr1	35353300	chr1_35353200_35353400	chr1	35353285	35353307	-	0	NGG	TGG	16	4	0	0	0	4	0	0	0	19.4546	TATACGGAGCAGAAGAAGAATGG	.|..|.||||||||||||||..|	GAGTCCGAGCAGAAGAAGAANRG	1.86029	0.334559	within protospacer	OT-542	n.d.	n.d.	n.d.	n.d.
chr19	12968110	chr19_12968010_12968210	chr19	12968100	12968122	+	0	NotNRG	GGT	11	9	0	0	0	7	0	0	0	66.8182	TTCATATTACAGAAGAAGAAGGT	.........|||||||||||...	GAGTCCGAGCAGAAGAAGAANRG	1.85714	0.357143	within protospacer	OT-83	n.d.	n.d.	n.d.	n.d.
chr14	95131885	chr14_95131785_95131985	chr14	95131872	95131894	-	0	NGG	AGG	13	7	0	0	0	3	0	0	0	53.2727	AAATCAGCTATGAAGAAGAAAGG	.|.||.|....|||||||||..|	GAGTCCGAGCAGAAGAAGAANRG	1.8544	0.370879	within protospacer	OT-596	n.d.	n.d.	n.d.	n.d.
chr9	84058023	chr9_84057923_84058123	chr9	84058012	84058034	-	0	NAG	GAG	13	7	0	0	0	3	0	0	0	67	GACTGAGTGTTAAAGAAGAAGAG	||.|..|.|...||||||||..|	GAGTCCGAGCAGAAGAAGAANRG	1.83889	0.427778	within protospacer	OT-597	n.d.	n.d.	n.d.	n.d.
chr3	23274309	chr3_23274209_23274409	chr3	23274302	23274323	-	0	NAG	GAG	15	4	1	0	1	4	0	0	0	53.0909	AAGGAAGAG-AGAAGAAGAAGAG	.||...|||-||||||||||..|	GAGTCCGAGCAGAAGAAGAANRG	1.8125	0.4375	within protospacer	OT-598	n.d.	n.d.	n.d.	n.d.
chr16	67829521	chr16_67829421_67829621	chr16	67829511	67829532	+	0	NGG	GGG	13	6	1	0	1	4	0	0	0	67.0909	GACTTGCTACA-AAGAAGAAGGG	||.|.....||-||||||||..|	GAGTCCGAGCAGAAGAAGAANRG	1.80303	0.393939	within protospacer	OT-599	n.d.	n.d.	n.d.	n.d.
chr11	117547462	chr11_117547362_117547562	chr11	117547450	117547472	-	0	NGG	GGG	13	7	0	0	0	4	0	1	0	54.0909	CCTTCAGGGCAGGAGCAGAAGGG	...||.|.||||.||.||||..|	GAGTCCGAGCAGAAGAAGAANRG	1.8	0.6	within protospacer	OT-600	n.d.	n.d.	n.d.	n.d.
chr13	43285853	chr13_43285753_43285953	chr13	43285853	43285874	-	0	NotNRG	AGA	14	5	1	0	1	4	0	0	0	66.4545	GCATTGGAACA-AAGAAGAAAGA	|..|..||.||-||||||||...	GAGTCCGAGCAGAAGAAGAANRG	1.8	0.6	within protospacer	OT-897	n.d.	n.d.	n.d.	n.d.
chr9	33788323	chr9_33788223_33788423	chr9	33788311	33788333	-	0	NAG	GAG	12	8	0	0	0	5	0	0	0	65.7273	GCAACTTTTCAAAAGAAGAAGAG	|...|....||.||||||||..|	GAGTCCGAGCAGAAGAAGAANRG	1.78571	0.5	within protospacer	OT-601	n.d.	n.d.	n.d.	n.d.
chr4	76241967	chr4_76241867_76242067	chr4	76241960	76241982	+	0	NGG	AGG	13	7	0	0	0	5	0	1	0	50	TTCTCATATCAGAAGGAGAAAGG	...||..|.||||||.||||..|	GAGTCCGAGCAGAAGAAGAANRG	1.77778	0.444444	within protospacer	OT-602	n.d.	n.d.	n.d.	n.d.
chr8	119268106	chr8_119268006_119268206	chr8	119268099	119268121	+	0	NotNRG	GGA	15	5	0	0	0	4	0	1	0	46.5455	GGAGCAGAGCAGAAAAAGAAGGA	|...|.||||||||.|||||...	GAGTCCGAGCAGAAGAAGAANRG	1.75175	0.381119	within protospacer	OT-411	n.d.	n.d.	n.d.	n.d.
chr2	62163130	chr2_62163030_62163230	chr2	62163115	62163138	-	0	NAG	GAG	16	4	1	1	0	2	1	0	0	62.9091	GTGTCCTTATAAGAAGAAGAAGAG	|.||||-.|..||||||||||..|	GAGTCC-GAGCAGAAGAAGAANRG	1.75175	0.381119	within protospacer	OT-603	n.d.	n.d.	n.d.	n.d.
chr12	116260010	chr12_116259910_116260110	chr12	116260002	116260024	+	0	NotNRG	TTG	14	6	0	0	0	5	0	0	0	46.9091	TAACAAGAACAGAAGAAGAATTG	.|....||.|||||||||||..|	GAGTCCGAGCAGAAGAAGAANRG	1.72368	0.25	within protospacer	OT-275	n.d.	n.d.	n.d.	n.d.
chr17	77072162	chr17_77072062_77072262	chr17	77072152	77072174	-	0	NGG	AGG	12	8	0	0	0	4	0	1	0	66.7273	AAGGAAGGAAAGAAGAAGGAAGG	.||...|...||||||||.|..|	GAGTCCGAGCAGAAGAAGAANRG	1.71032	0.384921	within protospacer	OT-739	n.d.	n.d.	n.d.	n.d.
chr9	132708183	chr9_132708083_132708283	chr9	132708177	132708199	-	0	NGG	GGG	14	6	0	0	0	4	0	0	0	43.0909	GGATGCTAGAGGAAGAAGAAGGG	|..|.|.||..|||||||||..|	GAGTCCGAGCAGAAGAAGAANRG	1.70779	0.37013	within protospacer	OT-535	n.d.	n.d.	n.d.	n.d.
chr2	217840043	chr2_217839943_217840143	chr2	217840028	217840050	+	0	NGG	AGG	13	7	0	0	0	5	0	0	0	51.6364	GAAGGGCAGAGGAAGAAGAAAGG	||.....||..|||||||||..|	GAGTCCGAGCAGAAGAAGAANRG	1.7	0.5	within protospacer	OT-604	n.d.	n.d.	n.d.	n.d.
chr15	77906468	chr15_77906368_77906568	chr15	77906461	77906483	-	0	NGG	AGG	14	6	0	0	0	3	0	0	0	47.1818	GAGGACAGCGAGAAGAAGAAAGG	|||..|....||||||||||..|	GAGTCCGAGCAGAAGAAGAANRG	1.69683	0.339367	within protospacer	OT-605	n.d.	n.d.	n.d.	n.d.
chr12	132253151	chr12_132253051_132253251	chr12	132253136	132253158	-	0	NotNRG	ATA	13	7	0	0	0	7	0	0	0	48.9091	AGTAGATAGCAGAAGAAGAAATA	.......|||||||||||||...	GAGTCCGAGCAGAAGAAGAANRG	1.68889	0.422222	within protospacer	OT-606	n.d.	n.d.	n.d.	n.d.
chr15	66988427	chr15_66988327_66988527	chr15	66988417	66988439	+	0	NGG	GGG	13	7	0	0	0	5	0	0	0	43.4545	CTCTGCTTGTAGAAGAAGAAGGG	...|.|..|.||||||||||..|	GAGTCCGAGCAGAAGAAGAANRG	1.68254	0.301587	within protospacer	OT-607	n.d.	n.d.	n.d.	n.d.
chr9	132708190	chr9_132708090_132708290	chr9	132708177	132708199	-	0	NGG	GGG	14	6	0	0	0	4	0	0	0	43.0909	GGATGCTAGAGGAAGAAGAAGGG	|..|.|.||..|||||||||..|	GAGTCCGAGCAGAAGAAGAANRG	1.68125	0.30625	within protospacer	OT-535	n.d.	n.d.	n.d.	n.d.
chr8	55170931	chr8_55170831_55171031	chr8	55170920	55170942	-	0	NGG	GGG	12	8	0	0	0	4	0	0	0	60.1818	AGTTCCATGTTAAAGAAGAAGGG	...|||..|...||||||||..|	GAGTCCGAGCAGAAGAAGAANRG	1.65909	0.386364	within protospacer	OT-610	n.d.	n.d.	n.d.	n.d.
chr6	98503391	chr6_98503291_98503491	chr6	98503384	98503406	-	0	NGG	GGG	13	7	0	0	0	3	0	0	0	60.6364	GAGAAAGAAAGAAAGAAGAAGGG	|||...||....||||||||..|	GAGTCCGAGCAGAAGAAGAANRG	1.65909	0.386364	within protospacer	OT-609	n.d.	n.d.	n.d.	n.d.
chr5	177616272	chr5_177616172_177616372	chr5	177616260	177616282	-	0	NGG	GGG	12	8	0	0	0	5	0	1	0	61	CAGAAAAGACAGAAAAAGAAGGG	.||......|||||.|||||..|	GAGTCCGAGCAGAAGAAGAANRG	1.65909	0.386364	within protospacer	OT-608	n.d.	n.d.	n.d.	n.d.
chr9	112001281	chr9_112001181_112001381	chr9	112001267	112001288	+	0	NGG	AGG	14	5	1	0	1	5	0	0	0	48.7273	CTGGAAGAG-AGAAGAAGAAAGG	..|...|||-||||||||||..|	GAGTCCGAGCAGAAGAAGAANRG	1.65	0.35	within protospacer	OT-612	n.d.	n.d.	n.d.	n.d.
chr4	76241970	chr4_76241870_76242070	chr4	76241960	76241982	+	0	NGG	AGG	13	7	0	0	0	5	0	1	0	50	TTCTCATATCAGAAGGAGAAAGG	...||..|.||||||.||||..|	GAGTCCGAGCAGAAGAAGAANRG	1.65	0.55	within protospacer	OT-602	n.d.	n.d.	n.d.	n.d.
chr8	103618637	chr8_103618537_103618737	chr8	103618625	103618647	-	0	NGG	GGG	13	7	0	0	0	5	0	0	0	56.5455	TAGAGGAATCAGAAGAAGAGGGG	.||....|.||||||||||...|	GAGTCCGAGCAGAAGAAGAANRG	1.65	0.55	within protospacer	OT-904	n.d.	n.d.	n.d.	n.d.
chr1	56991621	chr1_56991521_56991721	chr1	56991614	56991637	-	0	NGG	AGG	14	6	1	1	0	5	0	0	0	59.7273	CCTTCATAGAAGGAAGAAGAAAGG	...||..||.|-|||||||||..|	GAGTCCGAGCA-GAAGAAGAANRG	1.65	0.55	within protospacer	OT-611	n.d.	n.d.	n.d.	n.d.
chr1	99082868	chr1_99082768_99082968	chr1	99082856	99082879	-	0	NGG	AGG	15	5	1	1	0	4	0	0	0	68.3636	GAGAAGAATGCAGAAGAAGAGAGG	|||....|-|||||||||||...|	GAGTCCGA-GCAGAAGAAGAANRG	1.65	0.55	within protospacer	OT-974	n.d.	n.d.	n.d.	n.d.
chr2	150347691	chr2_150347591_150347791	chr2	150347681	150347703	+	0	NGG	GGG	11	9	0	0	0	6	0	1	0	63	TTACAGGAAGAGAAAAAGAAGGG	......||..||||.|||||..|	GAGTCCGAGCAGAAGAAGAANRG	1.64286	0.464286	within protospacer	OT-613	n.d.	n.d.	n.d.	n.d.
chr7	130947058	chr7_130946958_130947158	chr7	130947044	130947065	+	0	NGG	GGG	13	6	1	0	1	5	0	0	0	64.6364	GAAAGAAAGT-GAAGAAGAAGGG	||.....||.-|||||||||..|	GAGTCCGAGCAGAAGAAGAANRG	1.64286	0.452381	within protospacer	OT-614	n.d.	n.d.	n.d.	n.d.
chr14	61720921	chr14_61720821_61721021	chr14	61720909	61720931	-	0	NGG	GGG	13	7	0	0	0	4	0	1	0	59.8182	TAGATGGAACAGGAGAAAAAGGG	.||...||.|||.||||.||..|	GAGTCCGAGCAGAAGAAGAANRG	1.63889	0.472222	within protospacer	OT-615	n.d.	n.d.	n.d.	n.d.
chr6	2455726	chr6_2455626_2455826	chr6	2455714	2455736	-	0	NGG	GGG	14	6	0	0	0	4	0	1	0	51.2727	CAGGTCTAGCAAAAGAAGGAGGG	.||..|.||||.||||||.|..|	GAGTCCGAGCAGAAGAAGAANRG	1.63636	0.393939	within protospacer	OT-546	n.d.	n.d.	n.d.	n.d.
chr10	72944082	chr10_72943982_72944182	chr10	72944067	72944089	-	0	NAG	AAG	15	5	0	0	0	5	0	0	0	38.4545	GAAGAAAAGCAGAAGAAGAAAAG	||.....|||||||||||||..|	GAGTCCGAGCAGAAGAAGAANRG	1.63447	0.263258	within protospacer	OT-222	n.d.	n.d.	n.d.	n.d.
chr5	34586520	chr5_34586420_34586620	chr5	34586508	34586530	-	0	NAG	GAG	13	7	0	0	0	5	0	1	0	56.3636	GGACTAGGGCAGAGGAAGAAGAG	|.....|.|||||.||||||..|	GAGTCCGAGCAGAAGAAGAANRG	1.62727	0.481818	within protospacer	OT-616	n.d.	n.d.	n.d.	n.d.
chr1	25933654	chr1_25933554_25933754	chr1	25933638	25933660	+	0	NotNRG	GGA	12	8	0	0	0	5	0	0	0	68.0909	CTTTCTCATGGGAAGAAGAAGGA	...||..|...|||||||||...	GAGTCCGAGCAGAAGAAGAANRG	1.62727	0.481818	within protospacer	OT-617	n.d.	n.d.	n.d.	n.d.
chr22	32388894	chr22_32388794_32388994	chr22	32388887	32388908	-	0	NGG	GGG	13	6	1	0	1	4	0	0	0	64.6364	GGGAACATTCA-AAGAAGAAGGG	|.|..|...||-||||||||..|	GAGTCCGAGCAGAAGAAGAANRG	1.6	0.4	within protospacer	OT-618	n.d.	n.d.	n.d.	n.d.
chr15	37047722	chr15_37047622_37047822	chr15	37047714	37047736	+	0	NGG	AGG	12	8	0	0	0	5	0	1	0	61	CATCTCCTACAGAAGAAAAAAGG	.|...|...||||||||.||..|	GAGTCCGAGCAGAAGAAGAANRG	1.59286	0.435714	within protospacer	OT-619	n.d.	n.d.	n.d.	n.d.
chr14	90491479	chr14_90491379_90491579	chr14	90491475	90491497	+	0	NGG	GGG	12	8	0	0	0	6	0	1	0	59.3636	CGTTAAAAGAAGAAGAAGGAGGG	...|...||.||||||||.|..|	GAGTCCGAGCAGAAGAAGAANRG	1.58545	0.211049	within protospacer	OT-512	n.d.	n.d.	n.d.	n.d.
chrX	39872700	chrX_39872600_39872800	chrX	39872693	39872715	-	0	NGG	GGG	14	6	0	0	0	4	0	0	0	45.5455	GAGGAGAAAGAGAAGAAGAAGGG	|||....|..||||||||||..|	GAGTCCGAGCAGAAGAAGAANRG	1.58333	0.361111	within protospacer	OT-620	n.d.	n.d.	n.d.	n.d.
chr1	45753725	chr1_45753625_45753825	chr1	45753710	45753732	+	0	NGG	GGG	13	7	0	0	0	5	0	0	0	44.2727	ATTTGCAAAAAGAAGAAGAAGGG	...|.|.|..||||||||||..|	GAGTCCGAGCAGAAGAAGAANRG	1.5625	0.4375	within protospacer	OT-323	n.d.	n.d.	n.d.	n.d.
chr1	166445543	chr1_166445443_166445643	chr1	166445528	166445550	+	0	NotNRG	GGA	14	6	0	0	0	5	0	0	0	49.3636	GGTCACTAGAAGAAGAAGAAGGA	|....|.||.||||||||||...	GAGTCCGAGCAGAAGAAGAANRG	1.5625	0.4375	within protospacer	OT-622	n.d.	n.d.	n.d.	n.d.
chr1	235229294	chr1_235229194_235229394	chr1	235229282	235229304	-	0	NAG	GAG	13	7	0	0	0	6	0	1	0	55.5455	GCAGTGAAGCAGAGGAAGAAGAG	|......||||||.||||||..|	GAGTCCGAGCAGAAGAAGAANRG	1.5625	0.4375	within protospacer	OT-621	n.d.	n.d.	n.d.	n.d.
chr2	232629396	chr2_232629296_232629496	chr2	232629382	232629404	-	0	NGG	TGG	11	9	0	0	0	5	0	0	0	66.2727	TTGTTTATAGTGAAGAAGAATGG	..||.......|||||||||..|	GAGTCCGAGCAGAAGAAGAANRG	1.55195	0.422078	within protospacer	OT-624	n.d.	n.d.	n.d.	n.d.
chr2	85424419	chr2_85424319_85424519	chr2	85424405	85424426	-	0	NGG	GGG	13	6	1	0	1	4	0	1	0	68.7273	TAGAAAGAA-AGAAAAAGAAGGG	.||...||.-||||.|||||..|	GAGTCCGAGCAGAAGAAGAANRG	1.55195	0.422078	within protospacer	OT-623	n.d.	n.d.	n.d.	n.d.
chr10	12321192	chr10_12321092_12321292	chr10	12321180	12321202	-	0	NGG	GGG	12	8	0	0	0	5	0	1	0	69.1818	GAAAAGCAACAAAAGAAGGAGGG	||.....|.||.||||||.|..|	GAGTCCGAGCAGAAGAAGAANRG	1.55	0.45	within protospacer	OT-625	n.d.	n.d.	n.d.	n.d.
chr19	32223091	chr19_32222991_32223191	chr19	32223076	32223098	+	0	NGG	GGG	13	7	0	0	0	3	0	0	0	60.6364	GAGAAGGAAATAAAGAAGAAGGG	|||...||....||||||||..|	GAGTCCGAGCAGAAGAAGAANRG	1.54545	0.363636	within protospacer	OT-224	n.d.	n.d.	n.d.	n.d.
chr10	121455173	chr10_121455073_121455273	chr10	121455167	121455189	-	0	NGG	GGG	12	8	0	0	0	3	0	1	0	70	AAGGCCACCAGGAAGGAGAAGGG	.||.||.....||||.||||..|	GAGTCCGAGCAGAAGAAGAANRG	1.54545	0.363636	within protospacer	OT-626	n.d.	n.d.	n.d.	n.d.
chr3	10843475	chr3_10843375_10843575	chr3	10843466	10843485	-	0	NotNRG	---	15	5	0	0	0	3	0	0	0	47.3636	GAATTTGGTCAGAAGAAGAA---	||.|..|..|||||||||||---	GAGTCCGAGCAGAAGAAGAANRG	1.54286	0.514286	within protospacer	OT-627	n.d.	n.d.	n.d.	n.d.
chr18	47997171	chr18_47997071_47997271	chr18	47997159	47997181	-	0	NGG	AGG	13	7	0	0	0	5	0	0	0	47.5455	TAATAATAATAGAAGAAGAAAGG	.|.|...|..||||||||||..|	GAGTCCGAGCAGAAGAAGAANRG	1.53333	0.3	within protospacer	OT-129	n.d.	n.d.	n.d.	n.d.
chr5	156410880	chr5_156410780_156410980	chr5	156410873	156410895	-	0	NGG	GGG	15	5	0	0	0	3	0	0	0	32.9091	TTGTCCAGGGAGAAGAAGAAGGG	..||||..|.||||||||||..|	GAGTCCGAGCAGAAGAAGAANRG	1.53175	0.436508	within protospacer	OT-205	n.d.	n.d.	n.d.	n.d.
chr13	38533881	chr13_38533781_38533981	chr13	38533866	38533888	+	0	NGG	AGG	13	7	0	0	0	6	0	0	0	43.4545	AATGATCAGAAGAAGAAGAAAGG	.|.....||.||||||||||..|	GAGTCCGAGCAGAAGAAGAANRG	1.52727	0.381818	within protospacer	OT-628	n.d.	n.d.	n.d.	n.d.
chr1	151839187	chr1_151839087_151839287	chr1	151839180	151839202	+	0	NGG	AGG	14	6	0	0	0	5	0	1	0	38.1818	CTATTTGAGCAGAAAAAGAAAGG	...|..||||||||.|||||..|	GAGTCCGAGCAGAAGAAGAANRG	1.525	0.275	within protospacer	OT-584	n.d.	n.d.	n.d.	n.d.
chr6	25692582	chr6_25692482_25692682	chr6	25692571	25692592	-	0	NGG	GGG	15	4	1	0	1	4	0	0	0	45.0909	AAGGGGGAGCA-AAGAAGAAGGG	.||...|||||-||||||||..|	GAGTCCGAGCAGAAGAAGAANRG	1.5188	0.300752	within protospacer	OT-629	n.d.	n.d.	n.d.	n.d.
chr7	15389551	chr7_15389451_15389651	chr7	15389536	15389557	-	0	NGG	AGG	14	5	1	0	1	3	1	0	0	57.7273	TCGTAC-ACCAAAAGAAGAAAGG	..||.|-|.||.||||||||..|	GAGTCCGAGCAGAAGAAGAANRG	1.51786	0.410714	within protospacer	OT-630	n.d.	n.d.	n.d.	n.d.
chr2	25389174	chr2_25389074_25389274	chr2	25389169	25389191	+	0	NGG	TGG	13	7	0	0	0	6	0	0	0	41.8182	ATTTTATAGAAGAAGAAGAATGG	...|...||.||||||||||..|	GAGTCCGAGCAGAAGAAGAANRG	1.5	0.5	within protospacer	OT-635	n.d.	n.d.	n.d.	n.d.
chr2	115131523	chr2_115131423_115131623	chr2	115131514	115131536	+	0	NGG	GGG	12	8	0	0	0	6	0	0	0	52.8182	AAAAGTAACAAGAAGAAGAAGGG	.|.....|..||||||||||..|	GAGTCCGAGCAGAAGAAGAANRG	1.5	0.416667	within protospacer	OT-631	n.d.	n.d.	n.d.	n.d.
chr1	240564618	chr1_240564518_240564718	chr1	240564612	240564634	-	0	NGG	GGG	12	8	0	0	0	5	0	1	0	57.7273	CCCACCTATGAGAAAAAGAAGGG	....||.|..||||.|||||..|	GAGTCCGAGCAGAAGAAGAANRG	1.5	0.416667	within protospacer	OT-335	n.d.	n.d.	n.d.	n.d.
chr20	45044770	chr20_45044670_45044870	chr20	45044760	45044782	+	0	NGG	GGG	11	9	0	0	0	6	0	0	0	60.5455	ATTACATTACATAAGAAGAAGGG	....|....||.||||||||..|	GAGTCCGAGCAGAAGAAGAANRG	1.5	0.5	within protospacer	OT-634	n.d.	n.d.	n.d.	n.d.
chr20	11515090	chr20_11514990_11515190	chr20	11515077	11515099	-	0	NGG	AGG	13	7	0	0	0	3	0	0	0	63.9091	GAGGTAGAGACAGAGAAGAAAGG	|||...|||....|||||||..|	GAGTCCGAGCAGAAGAAGAANRG	1.5	0.5	within protospacer	OT-285	n.d.	n.d.	n.d.	n.d.
chr6	154414730	chr6_154414630_154414830	chr6	154414716	154414738	-	0	NGG	AGG	11	9	0	0	0	6	0	1	0	64.6364	ACTCCTTTACAGAAGAGGAAAGG	....|....|||||||.|||..|	GAGTCCGAGCAGAAGAAGAANRG	1.5	0.5	within protospacer	OT-632	n.d.	n.d.	n.d.	n.d.
chr14	45797620	chr14_45797520_45797720	chr14	45797611	45797633	-	0	NGG	GGG	13	7	0	0	0	2	0	0	0	66.3636	GAGTACTGTTAACAGAAGAAGGG	||||.|....|..|||||||..|	GAGTCCGAGCAGAAGAAGAANRG	1.5	0.5	within protospacer	OT-633	n.d.	n.d.	n.d.	n.d.
chr16	82706085	chr16_82705985_82706185	chr16	82706078	82706100	-	0	NGG	AGG	13	7	0	0	0	5	0	0	0	51.6364	GACAGGAAGATGAAGAAGAAAGG	||.....||..|||||||||..|	GAGTCCGAGCAGAAGAAGAANRG	1.48485	0.247475	within protospacer	OT-251	n.d.	n.d.	n.d.	n.d.
chr17	44750376	chr17_44750276_44750476	chr17	44750366	44750388	+	0	NGG	GGG	13	7	0	0	0	3	0	1	0	59	GTCTCCTTTCAAAGGAAGAAGGG	|..|||...||.|.||||||..|	GAGTCCGAGCAGAAGAAGAANRG	1.46791	0.312834	within protospacer	OT-636	n.d.	n.d.	n.d.	n.d.
chr7	44174770	chr7_44174670_44174870	chr7	44174755	44174777	-	0	NotNRG	GGA	15	5	0	0	0	4	0	0	0	43.2727	AAGAAGGAGAAGAAGAAGAAGGA	.||...|||.||||||||||...	GAGTCCGAGCAGAAGAAGAANRG	1.46032	0.365079	within protospacer	OT-637	n.d.	n.d.	n.d.	n.d.
chr2	82151255	chr2_82151155_82151355	chr2	82151248	82151270	-	0	NGG	GGG	13	7	0	0	0	4	0	0	0	49.1818	AAGGAAGGAAAGAAGAAGAAGGG	.||...|...||||||||||..|	GAGTCCGAGCAGAAGAAGAANRG	1.45139	0.409722	within protospacer	OT-638	n.d.	n.d.	n.d.	n.d.
chr7	157600894	chr7_157600794_157600994	chr7	157600882	157600904	-	0	NAG	GAG	13	7	0	0	0	4	0	1	0	63.7273	GTGGCTTTTCAGAAAAAGAAGAG	|.|.|....|||||.|||||..|	GAGTCCGAGCAGAAGAAGAANRG	1.45076	0.344697	within protospacer	OT-639	n.d.	n.d.	n.d.	n.d.
chr21	15209352	chr21_15209252_15209452	chr21	15209337	15209359	+	0	NGG	GGG	12	8	0	0	0	5	0	0	0	54.4545	ACAGCCAAAAGGAAGAAGAAGGG	....||.|...|||||||||..|	GAGTCCGAGCAGAAGAAGAANRG	1.44286	0.414286	within protospacer	OT-640	n.d.	n.d.	n.d.	n.d.
chr2	84710878	chr2_84710778_84710978	chr2	84710863	84710885	+	0	NGG	GGG	13	7	0	0	0	5	0	0	0	50	AAGAAGAAGAGGAAGAAGAAGGG	.||....||..|||||||||..|	GAGTCCGAGCAGAAGAAGAANRG	1.42619	0.311905	within protospacer	OT-641	n.d.	n.d.	n.d.	n.d.
chr6	3252617	chr6_3252517_3252717	chr6	3252610	3252631	+	0	NGG	GGG	14	5	1	0	1	3	0	1	0	69.1818	GGGTAGGA-CAGGAGAGGAAGGG	|.||..||-|||.|||.|||..|	GAGTCCGAGCAGAAGAAGAANRG	1.40833	0.258333	within protospacer	OT-642	n.d.	n.d.	n.d.	n.d.
chr3	191935482	chr3_191935382_191935582	chr3	191935470	191935492	-	0	NGG	GGG	14	6	0	0	0	4	0	1	0	45.5455	CACTCATGGCAGAAGGAGAAGGG	.|.||...|||||||.||||..|	GAGTCCGAGCAGAAGAAGAANRG	1.4	0.466667	within protospacer	OT-643	n.d.	n.d.	n.d.	n.d.
chr19	57776073	chr19_57775973_57776173	chr19	57776065	57776088	+	0	NGG	AGG	14	6	1	1	0	4	1	0	0	67.9091	TACTCTTTACCAGTAGAAGAAAGG	.|.||-..|.|||.|||||||..|	GAGTC-CGAGCAGAAGAAGAANRG	1.4	0.466667	within protospacer	OT-644	n.d.	n.d.	n.d.	n.d.
chrX	119808279	chrX_119808179_119808379	chrX	119808264	119808286	+	0	NGG	AGG	13	7	0	0	0	5	0	0	0	47.5455	GGAGCAAACTAGAAGAAGAAAGG	|...|..|..||||||||||..|	GAGTCCGAGCAGAAGAAGAANRG	1.39583	0.354167	within protospacer	OT-645	n.d.	n.d.	n.d.	n.d.
chr6	168226024	chr6_168225924_168226124	chr6	168226018	168226040	-	0	NotNRG	GGA	15	5	0	0	0	3	0	1	0	55.5455	GAGGAAGAGGAGAAGGAGAAGGA	|||...|||.|||||.||||...	GAGTCCGAGCAGAAGAAGAANRG	1.39286	0.464286	within protospacer	OT-648	n.d.	n.d.	n.d.	n.d.
chr6	150166074	chr6_150165974_150166174	chr6	150166067	150166089	-	0	NAG	GAG	12	8	0	0	0	6	0	0	0	60.8182	AAAAAAAAAAAGAAGAAGAAGAG	.|.....|..||||||||||..|	GAGTCCGAGCAGAAGAAGAANRG	1.39286	0.464286	within protospacer	OT-646	n.d.	n.d.	n.d.	n.d.
chr16	66874085	chr16_66873985_66874185	chr16	66874078	66874100	-	0	NotNRG	GGA	13	7	0	0	0	5	0	0	0	62	GAAGAAAACAAGAAGAAGAAGGA	||.....|..||||||||||...	GAGTCCGAGCAGAAGAAGAANRG	1.39286	0.464286	within protospacer	OT-746	n.d.	n.d.	n.d.	n.d.
chr13	104890443	chr13_104890343_104890543	chr13	104890428	104890450	-	0	NGG	TGG	14	6	0	0	0	3	0	1	0	66	GAGACACAGAAGAAGAAGTGTGG	|||.|..||.||||||||....|	GAGTCCGAGCAGAAGAAGAANRG	1.39286	0.464286	within protospacer	OT-647	n.d.	n.d.	n.d.	n.d.
chr18	75259564	chr18_75259464_75259664	chr18	75259554	75259576	+	0	NGG	GGG	12	8	0	0	0	6	0	0	0	51.1818	AACAGATCACAGAAGAAGAAGGG	.|.......|||||||||||..|	GAGTCCGAGCAGAAGAAGAANRG	1.38782	0.323718	within protospacer	OT-252	n.d.	n.d.	n.d.	n.d.
chr3	38308136	chr3_38308036_38308236	chr3	38308128	38308150	+	0	NotNRG	GGA	13	7	0	0	0	6	0	0	0	54.6364	AACAAAAAACAGAAGAAGAAGGA	.|.....|.|||||||||||...	GAGTCCGAGCAGAAGAAGAANRG	1.37649	0.275298	within protospacer	OT-710	n.d.	n.d.	n.d.	n.d.
chr2	36393722	chr2_36393622_36393822	chr2	36393712	36393734	+	0	NGG	GGG	13	7	0	0	0	6	0	1	0	45.9091	AGGAGATAGCAGAGGAAGAAGGG	..|....||||||.||||||..|	GAGTCCGAGCAGAAGAAGAANRG	1.375	0.375	within protospacer	OT-649	n.d.	n.d.	n.d.	n.d.
chr1	31963837	chr1_31963737_31963937	chr1	31963827	31963849	-	0	NGG	AGG	12	8	0	0	0	6	0	1	0	61	AAACAAAAGAAGAAGAAGGAAGG	.|.....||.||||||||.|..|	GAGTCCGAGCAGAAGAAGAANRG	1.375	0.375	within protospacer	OT-650	n.d.	n.d.	n.d.	n.d.
chr6	84248993	chr6_84248893_84249093	chr6	84248986	84249009	-	0	NAG	GAG	15	5	1	1	0	4	0	0	0	59.1818	TCTTCCTTGCAGGAAGAAGAAGAG	...|||..|||-|||||||||..|	GAGTCCGAGCA-GAAGAAGAANRG	1.37063	0.328671	within protospacer	OT-651	n.d.	n.d.	n.d.	n.d.
chr12	2065675	chr12_2065575_2065775	chr12	2065659	2065681	+	0	NGG	GGG	11	9	0	0	0	5	0	0	0	65.4545	CTCACAGATTTAAAGAAGAAGGG	....|.||....||||||||..|	GAGTCCGAGCAGAAGAAGAANRG	1.37063	0.328671	within protospacer	OT-652	n.d.	n.d.	n.d.	n.d.
chr2	21239481	chr2_21239381_21239581	chr2	21239466	21239488	-	0	NotNRG	GGA	14	6	0	0	0	5	0	0	0	47.7273	TATATGGAGAAGAAGAAGAAGGA	.|....|||.||||||||||...	GAGTCCGAGCAGAAGAAGAANRG	1.34375	0.34375	within protospacer	OT-653	n.d.	n.d.	n.d.	n.d.
chr16	86804332	chr16_86804232_86804432	chr16	86804317	86804339	+	0	NGG	GGG	13	7	0	0	0	6	0	0	0	43.4545	AAAAAAAAGAAGAAGAAGAAGGG	.|.....||.||||||||||..|	GAGTCCGAGCAGAAGAAGAANRG	1.33902	0.24053	within protospacer	OT-654	n.d.	n.d.	n.d.	n.d.
chr18	48902373	chr18_48902273_48902473	chr18	48902359	48902381	-	0	NGG	GGG	13	7	0	0	0	4	0	1	0	52.4545	CGGTCTCTACAGAGGAAGAAGGG	..|||....||||.||||||..|	GAGTCCGAGCAGAAGAAGAANRG	1.33333	0.333333	within protospacer	OT-369	n.d.	n.d.	n.d.	n.d.
chr15	99906574	chr15_99906474_99906674	chr15	99906567	99906589	+	0	NGG	GGG	13	7	0	0	0	6	0	1	0	46.7273	AGAAGGGAGCAGAAGAAGTAGGG	......||||||||||||.|..|	GAGTCCGAGCAGAAGAAGAANRG	1.31391	0.283835	within protospacer	OT-294	n.d.	n.d.	n.d.	n.d.
chr17	48542910	chr17_48542810_48543010	chr17	48542903	48542925	+	0	NGG	AGG	13	7	0	0	0	6	0	0	0	41.8182	ATATTTTAGAAGAAGAAGAAAGG	...|...||.||||||||||..|	GAGTCCGAGCAGAAGAAGAANRG	1.3125	0.4375	within protospacer	OT-655	n.d.	n.d.	n.d.	n.d.
chr10	63505386	chr10_63505286_63505486	chr10	63505379	63505399	+	0	NGG	#NAME?	14	5	1	0	1	3	0	1	0	66.7273	GAACCAGA-CATAAAAAGAA-GG	||..|.||-||.||.|||||-.|	GAGTCCGAGCAGAAGAAGAANRG	1.30769	0.307692	within protospacer	OT-656	n.d.	n.d.	n.d.	n.d.
chrX	119808274	chrX_119808174_119808374	chrX	119808264	119808286	+	0	NGG	AGG	13	7	0	0	0	5	0	0	0	47.5455	GGAGCAAACTAGAAGAAGAAAGG	|...|..|..||||||||||..|	GAGTCCGAGCAGAAGAAGAANRG	1.29167	0.291667	within protospacer	OT-645	n.d.	n.d.	n.d.	n.d.
chr13	78119542	chr13_78119442_78119642	chr13	78119535	78119557	-	0	NGG	AGG	12	8	0	0	0	6	0	0	0	48.7273	ATTAAAGATGAGAAGAAGAAAGG	......||..||||||||||..|	GAGTCCGAGCAGAAGAAGAANRG	1.28977	0.369318	within protospacer	OT-749	n.d.	n.d.	n.d.	n.d.
chr4	82190510	chr4_82190410_82190610	chr4	82190495	82190517	+	0	NGG	TGG	13	7	0	0	0	5	0	0	0	48.3636	AAGAAGAAAGAGAAGAAGAATGG	.||....|..||||||||||..|	GAGTCCGAGCAGAAGAAGAANRG	1.28571	0.428571	within protospacer	OT-658	n.d.	n.d.	n.d.	n.d.
chr6	108904665	chr6_108904565_108904765	chr6	108904653	108904675	+	0	NotNRG	GGA	13	7	0	0	0	6	0	0	0	55.4545	AAAAAAAAGAAGAAGAAGAAGGA	.|.....||.||||||||||...	GAGTCCGAGCAGAAGAAGAANRG	1.28571	0.428571	within protospacer	OT-657	n.d.	n.d.	n.d.	n.d.
chrX	135432516	chrX_135432416_135432616	chrX	135432505	135432523	-	0	NotNRG	---	16	3	1	0	1	2	0	0	0	54.2727	GGATCCGAGG-GAAGAAGAA---	|..||||||.-|||||||||---	GAGTCCGAGCAGAAGAAGAANRG	1.25694	0.326389	within protospacer	OT-659	n.d.	n.d.	n.d.	n.d.
chr3	36561631	chr3_36561531_36561731	chr3	36561616	36561638	-	0	NGG	TGG	15	5	0	0	0	3	0	1	0	46.8182	GAGGTCTAGAAGAAGAAGGATGG	|||..|.||.||||||||.|..|	GAGTCCGAGCAGAAGAAGAANRG	1.25	0.35	within protospacer	OT-465	n.d.	n.d.	n.d.	n.d.
chr6	122996626	chr6_122996526_122996726	chr6	122996612	122996633	-	0	NGG	GGG	13	6	1	0	1	5	0	0	0	67.0909	TGGAAGGAGCAG-AGAAGAGGGG	..|...||||||-||||||...|	GAGTCCGAGCAGAAGAAGAANRG	1.25	0.416667	within protospacer	OT-660	n.d.	n.d.	n.d.	n.d.
chr11	134508203	chr11_134508103_134508303	chr11	134508191	134508212	-	0	NGG	AGG	14	5	1	0	1	5	0	0	0	49.5455	CAAAGAGAG-AGAAGAAGAAAGG	.|....|||-||||||||||..|	GAGTCCGAGCAGAAGAAGAANRG	1.23901	0.293956	within protospacer	OT-515	n.d.	n.d.	n.d.	n.d.
chr16	84767475	chr16_84767375_84767575	chr16	84767460	84767482	-	0	NGG	GGG	13	7	0	0	0	4	0	0	0	52.4545	ATGTCTTACAAAAAGAAGAAGGG	..|||..|..|.||||||||..|	GAGTCCGAGCAGAAGAAGAANRG	1.23485	0.224747	within protospacer	OT-271	n.d.	n.d.	n.d.	n.d.
chr2	150347688	chr2_150347588_150347788	chr2	150347681	150347703	+	0	NGG	GGG	11	9	0	0	0	6	0	1	0	63	TTACAGGAAGAGAAAAAGAAGGG	......||..||||.|||||..|	GAGTCCGAGCAGAAGAAGAANRG	1.23077	0.307692	within protospacer	OT-613	n.d.	n.d.	n.d.	n.d.
chr17	12066540	chr17_12066440_12066640	chr17	12066527	12066549	-	0	NAG	GAG	14	6	0	0	0	5	0	0	0	45.3636	AAAACAAAGAAGAAGAAGAAGAG	.|..|..||.||||||||||..|	GAGTCCGAGCAGAAGAAGAANRG	1.22727	0.348485	within protospacer	OT-661	n.d.	n.d.	n.d.	n.d.
chr2	100810283	chr2_100810183_100810383	chr2	100810268	100810290	+	0	NGG	GGG	13	7	0	0	0	5	0	0	0	48.3636	AAGAAGCAAAAGAAGAAGAAGGG	.||....|..||||||||||..|	GAGTCCGAGCAGAAGAAGAANRG	1.22727	0.348485	within protospacer	OT-662	n.d.	n.d.	n.d.	n.d.
chr6	18281823	chr6_18281723_18281923	chr6	18281810	18281832	-	0	NGG	AGG	12	8	0	0	0	7	0	0	0	47.0909	AGAAGAAAGAAGAAGAAGAAAGG	.......||.||||||||||..|	GAGTCCGAGCAGAAGAAGAANRG	1.21014	0.275362	within protospacer	OT-664	n.d.	n.d.	n.d.	n.d.
chr4	146008618	chr4_146008518_146008718	chr4	146008603	146008624	-	0	NotNRG	GGA	16	3	1	0	1	2	0	0	0	60	GACTCCAA-CAAAAGAAGAAGGA	||.|||.|-||.||||||||...	GAGTCCGAGCAGAAGAAGAANRG	1.21014	0.219807	within protospacer	OT-663	n.d.	n.d.	n.d.	n.d.
chr20	48584595	chr20_48584495_48584695	chr20	48584585	48584607	-	0	NGG	AGG	11	9	0	0	0	7	0	1	0	64.6364	AGAAGGAAGAAGAAGAAGGAAGG	.......||.||||||||.|..|	GAGTCCGAGCAGAAGAAGAANRG	1.20909	0.336364	within protospacer	OT-665	n.d.	n.d.	n.d.	n.d.
chr15	72500577	chr15_72500477_72500677	chr15	72500562	72500584	-	0	NGG	AGG	14	6	0	0	0	3	0	0	0	56.1818	GAATTCCAAAAGAAGAAGAGAGG	||.|.|.|..|||||||||...|	GAGTCCGAGCAGAAGAAGAANRG	1.20536	0.401786	within protospacer	OT-666	n.d.	n.d.	n.d.	n.d.
chr16	48963899	chr16_48963799_48963999	chr16	48963885	48963906	+	0	NGG	GGG	13	6	1	0	1	4	0	0	0	60.5455	TGTGCCGTGCAT-AGAAGAAGGG	....|||.|||.-|||||||..|	GAGTCCGAGCAGAAGAAGAANRG	1.20536	0.401786	within protospacer	OT-667	n.d.	n.d.	n.d.	n.d.
chr12	2722742	chr12_2722642_2722842	chr12	2722730	2722752	-	0	NGG	GGG	13	7	0	0	0	6	0	1	0	45.0909	ATAACAAAGCAGAAAAAGAAGGG	....|..|||||||.|||||..|	GAGTCCGAGCAGAAGAAGAANRG	1.2	0.4	within protospacer	OT-668	n.d.	n.d.	n.d.	n.d.
chr9	100913029	chr9_100912929_100913129	chr9	100913022	100913044	+	0	NGG	GGG	11	9	0	0	0	7	0	1	0	63	TCTAGATATCAGAAGAAAAAGGG	.......|.||||||||.||..|	GAGTCCGAGCAGAAGAAGAANRG	1.19034	0.292614	within protospacer	OT-669	n.d.	n.d.	n.d.	n.d.
chr8	52383050	chr8_52382950_52383150	chr8	52383035	52383057	-	0	NGG	GGG	15	5	0	0	0	4	0	0	0	32.9091	GAAGAAGAGAAGAAGAAGAAGGG	||....|||.||||||||||..|	GAGTCCGAGCAGAAGAAGAANRG	1.18529	0.297059	within protospacer	OT-671	n.d.	n.d.	n.d.	n.d.
chr1	244159025	chr1_244158925_244159125	chr1	244159018	244159040	-	0	NGG	GGG	15	5	0	0	0	4	0	0	0	36.1818	GAGGAGAAGGAGAAGAAGAAGGG	|||....||.||||||||||..|	GAGTCCGAGCAGAAGAAGAANRG	1.18529	0.297059	within protospacer	OT-670	n.d.	n.d.	n.d.	n.d.
chr1	211587329	chr1_211587229_211587429	chr1	211587322	211587343	-	0	NGG	AGG	14	5	1	0	1	4	0	0	0	57.7273	GTGTAAAAT-AGAAGAAGAAAGG	|.||...|.-||||||||||..|	GAGTCCGAGCAGAAGAAGAANRG	1.17727	0.331818	within protospacer	OT-116	n.d.	n.d.	n.d.	n.d.
chr10	86972548	chr10_86972448_86972648	chr10	86972533	86972554	-	0	NGG	GGG	15	4	1	0	1	1	1	1	0	64.7273	GTGTCC-AGAGGAAGATGAAGGG	|.||||-||..|||||.|||..|	GAGTCCGAGCAGAAGAAGAANRG	1.17619	0.347619	within protospacer	OT-672	n.d.	n.d.	n.d.	n.d.
chr8	25557700	chr8_25557600_25557800	chr8	25557693	25557715	+	0	NGG	GGG	12	8	0	0	0	6	0	1	0	52	CTTATAGACCAGAGGAAGAAGGG	......||.||||.||||||..|	GAGTCCGAGCAGAAGAAGAANRG	1.175	0.325	within protospacer	OT-590	n.d.	n.d.	n.d.	n.d.
chr8	142617623	chr8_142617523_142617723	chr8	142617611	142617633	-	0	NGG	GGG	12	8	0	0	0	5	0	1	0	59.3636	TGGGCACCCCAGAAGGAGAAGGG	..|.|....||||||.||||..|	GAGTCCGAGCAGAAGAAGAANRG	1.15774	0.306548	within protospacer	OT-673	n.d.	n.d.	n.d.	n.d.
chr7	90725865	chr7_90725765_90725965	chr7	90725849	90725871	+	0	NGG	GGG	12	8	0	0	0	4	0	0	0	63.4545	GGGTGAAGAAGGAAGAAGAAGGG	|.||.......|||||||||..|	GAGTCCGAGCAGAAGAAGAANRG	1.14615	0.315385	within protospacer	OT-674	n.d.	n.d.	n.d.	n.d.
chr2	3449988	chr2_3449888_3450088	chr2	3449982	3450004	+	0	NAG	GAG	16	4	0	0	0	4	0	0	0	28.2727	ATGTGCAAGCAGAAGAAGAAGAG	..||.|.|||||||||||||..|	GAGTCCGAGCAGAAGAAGAANRG	1.14286	0.285714	within protospacer	OT-676	n.d.	n.d.	n.d.	n.d.
chr2	45824623	chr2_45824523_45824723	chr2	45824608	45824630	-	0	NGG	GGG	14	6	0	0	0	4	0	1	0	47.1818	GAAAAGGAGGAGAAAAAGAAGGG	||....|||.||||.|||||..|	GAGTCCGAGCAGAAGAAGAANRG	1.14286	0.380952	within protospacer	OT-677	n.d.	n.d.	n.d.	n.d.
chr17	17416180	chr17_17416080_17416280	chr17	17416172	17416193	+	0	NGG	AGG	13	6	1	0	1	3	0	0	0	67.0909	CAGGCAGCAG-GAAGAAGAAAGG	.||.|.|...-|||||||||..|	GAGTCCGAGCAGAAGAAGAANRG	1.14286	0.380952	within protospacer	OT-675	n.d.	n.d.	n.d.	n.d.
chr11	114396883	chr11_114396783_114396983	chr11	114396870	114396892	-	0	NGG	AGG	14	6	0	0	0	4	0	0	0	40.6364	AAGGTAGAAAAGAAGAAGAAAGG	.||...||..||||||||||..|	GAGTCCGAGCAGAAGAAGAANRG	1.13636	0.318182	within protospacer	OT-678	n.d.	n.d.	n.d.	n.d.
chr10	3568814	chr10_3568714_3568914	chr10	3568807	3568829	-	0	NGG	GGG	12	8	0	0	0	6	0	0	0	52.8182	ATTTGTAAGAGGAAGAAGAAGGG	...|...||..|||||||||..|	GAGTCCGAGCAGAAGAAGAANRG	1.125	0.375	within protospacer	OT-219	n.d.	n.d.	n.d.	n.d.
chr13	50223659	chr13_50223559_50223759	chr13	50223643	50223665	+	0	NGG	GGG	11	9	0	0	0	5	0	0	0	68.7273	AATTTTACTCTTAAGAAGAAGGG	.|.|.....|..||||||||..|	GAGTCCGAGCAGAAGAAGAANRG	1.125	0.375	within protospacer	OT-679	n.d.	n.d.	n.d.	n.d.
chr18	59599094	chr18_59598994_59599194	chr18	59599079	59599101	-	0	NGG	AGG	15	5	0	0	0	4	0	0	0	33.7273	AAGTAGTAGTAGAAGAAGAAAGG	.|||...||.||||||||||..|	GAGTCCGAGCAGAAGAAGAANRG	1.12143	0.307143	within protospacer	OT-680	n.d.	n.d.	n.d.	n.d.
chr17	42906109	chr17_42906009_42906209	chr17	42906093	42906116	+	0	NGG	GGG	15	5	1	1	0	4	0	0	0	57.7273	TAGTGTTAGAAGGAAGAAGAAGGG	.|||...||.|-|||||||||..|	GAGTCCGAGCA-GAAGAAGAANRG	1.12143	0.307143	within protospacer	OT-417	n.d.	n.d.	n.d.	n.d.
chr16	26867997	chr16_26867897_26868097	chr16	26867988	26868010	+	0	NAG	GAG	13	7	0	0	0	3	0	0	0	67	GAGCCAACCATGAAGAAGAAGAG	|||.|......|||||||||..|	GAGTCCGAGCAGAAGAAGAANRG	1.11111	0.277778	within protospacer	OT-681	n.d.	n.d.	n.d.	n.d.
chr5	177616274	chr5_177616174_177616374	chr5	177616260	177616282	-	0	NGG	GGG	12	8	0	0	0	5	0	1	0	61	CAGAAAAGACAGAAAAAGAAGGG	.||......|||||.|||||..|	GAGTCCGAGCAGAAGAAGAANRG	1.10268	0.263393	within protospacer	OT-608	n.d.	n.d.	n.d.	n.d.
chr5	173431092	chr5_173430992_173431192	chr5	173431081	173431104	+	0	NGG	GGG	15	5	1	1	0	3	0	1	0	64.2727	TATTCCAACCCAGAAGAGGAAGGG	.|.|||.|-.|||||||.|||..|	GAGTCCGA-GCAGAAGAAGAANRG	1.10227	0.306818	within protospacer	OT-682	n.d.	n.d.	n.d.	n.d.
chr10	2669825	chr10_2669725_2669925	chr10	2669810	2669832	+	0	NGG	GGG	13	7	0	0	0	6	0	0	0	42.6364	AGGAAGAAGAAGAAGAAGAAGGG	..|....||.||||||||||..|	GAGTCCGAGCAGAAGAAGAANRG	1.07576	0.30303	within protospacer	OT-683	n.d.	n.d.	n.d.	n.d.
chr11	114396885	chr11_114396785_114396985	chr11	114396870	114396892	-	0	NGG	AGG	14	6	0	0	0	4	0	0	0	40.6364	AAGGTAGAAAAGAAGAAGAAAGG	.||...||..||||||||||..|	GAGTCCGAGCAGAAGAAGAANRG	1.06667	0.266667	within protospacer	OT-678	n.d.	n.d.	n.d.	n.d.
chr1	224532382	chr1_224532282_224532482	chr1	224532366	224532388	+	0	NGG	GGG	12	8	0	0	0	4	0	0	0	61	GTGGAAGGTTTGAAGAAGAAGGG	|.|...|....|||||||||..|	GAGTCCGAGCAGAAGAAGAANRG	1.04348	0.233696	within protospacer	OT-684	n.d.	n.d.	n.d.	n.d.
chr3	174764837	chr3_174764737_174764937	chr3	174764829	174764851	+	0	NAG	GAG	11	9	0	0	0	7	0	1	0	69.3636	ATCATTAAACAGAAGTAGAAGAG	.......|.||||||.||||..|	GAGTCCGAGCAGAAGAAGAANRG	1.02143	0.292857	within protospacer	OT-685	n.d.	n.d.	n.d.	n.d.
chr4	154406775	chr4_154406675_154406875	chr4	154406760	154406782	-	0	NGG	AGG	12	8	0	0	0	7	0	0	0	48.7273	ACACAATAGCAAAAGAAGAAAGG	.......||||.||||||||..|	GAGTCCGAGCAGAAGAAGAANRG	1.0125	0.3375	within protospacer	OT-686	n.d.	n.d.	n.d.	n.d.
chr10	23361791	chr10_23361691_23361891	chr10	23361782	23361804	+	0	NGG	GGG	12	8	0	0	0	6	0	0	0	52	TGGCTTTATAAGAAGAAGAAGGG	..|....|..||||||||||..|	GAGTCCGAGCAGAAGAAGAANRG	1.0125	0.3375	within protospacer	OT-261	n.d.	n.d.	n.d.	n.d.
chr13	61881611	chr13_61881511_61881711	chr13	61881605	61881627	-	0	NGG	AGG	12	8	0	0	0	5	0	0	0	61	GAAAGAAAAAGGAAGAAGAAAGG	||.....|...|||||||||..|	GAGTCCGAGCAGAAGAAGAANRG	0.992481	0.24812	within protospacer	OT-687	n.d.	n.d.	n.d.	n.d.
chr18	46624826	chr18_46624726_46624926	chr18	46624812	46624834	-	0	NGG	AGG	14	6	0	0	0	4	0	0	0	43.9091	GAGAAAAGACAGAAGAAGAAAGG	|||......|||||||||||..|	GAGTCCGAGCAGAAGAAGAANRG	0.990385	0.278846	within protospacer	OT-688	n.d.	n.d.	n.d.	n.d.
chr4	82314560	chr4_82314460_82314660	chr4	82314555	82314577	+	0	NAG	GAG	14	6	0	0	0	4	0	0	0	56	TATACAGAGAAGAAGAAGAGGAG	.|..|.|||.|||||||||...|	GAGTCCGAGCAGAAGAAGAANRG	0.990385	0.278846	within protospacer	OT-331	n.d.	n.d.	n.d.	n.d.
chr4	4821616	chr4_4821516_4821716	chr4	4821609	4821631	+	0	NGG	AGG	13	7	0	0	0	5	0	1	0	54.0909	AGGGCTCAGAAGAAGAAGGAAGG	..|.|..||.||||||||.|..|	GAGTCCGAGCAGAAGAAGAANRG	0.983333	0.283333	within protospacer	OT-689	n.d.	n.d.	n.d.	n.d.
chr10	114945112	chr10_114945012_114945212	chr10	114945104	114945126	+	0	NGG	AGG	11	9	0	0	0	7	0	0	0	54.8182	CCCATTTTACAGAAGAAGAAAGG	.........|||||||||||..|	GAGTCCGAGCAGAAGAAGAANRG	0.942424	0.269697	within protospacer	OT-690	n.d.	n.d.	n.d.	n.d.
chr8	23064535	chr8_23064435_23064635	chr8	23064525	23064547	+	0	NGG	GGG	14	6	0	0	0	3	0	0	0	49.6364	GAGAAGGAAAACAAGAAGAAGGG	|||...||..|.||||||||..|	GAGTCCGAGCAGAAGAAGAANRG	0.909091	0.30303	within protospacer	OT-691	n.d.	n.d.	n.d.	n.d.
chr6	533699	chr6_533599_533799	chr6	533684	533706	+	0	NAG	GAG	13	7	0	0	0	5	0	0	0	52.2727	GCAGGAGGCCAGAAGAAGAAGAG	|.....|..|||||||||||..|	GAGTCCGAGCAGAAGAAGAANRG	0.9	0.3	within protospacer	OT-692	n.d.	n.d.	n.d.	n.d.
chr22	31205119	chr22_31205019_31205219	chr22	31205105	31205127	-	0	NAG	GAG	13	7	0	0	0	4	0	1	0	62.0909	GCATCTCTACAGAGGAAGAAGAG	|..||....||||.||||||..|	GAGTCCGAGCAGAAGAAGAANRG	0.875	0.291667	within protospacer	OT-286	n.d.	n.d.	n.d.	n.d.
chr17	46262369	chr17_46262269_46262469	chr17	46262359	46262381	-	0	NAG	GAG	14	6	0	0	0	5	0	0	0	47	AAGAAGAAGAAGAAGAAGAAGAG	.||....||.||||||||||..|	GAGTCCGAGCAGAAGAAGAANRG	0.865497	0.216374	within protospacer	OT-693	n.d.	n.d.	n.d.	n.d.
chr16	29937205	chr16_29937105_29937305	chr16	29937195	29937217	+	0	NGG	AGG	13	7	0	0	0	7	0	0	0	36.9091	ATAAAAAAGCAGAAGAAGAAAGG	.......|||||||||||||..|	GAGTCCGAGCAGAAGAAGAANRG	0.854762	0.240476	within protospacer	OT-694	n.d.	n.d.	n.d.	n.d.
chr10	57088956	chr10_57088856_57089056	chr10	57088952	57088974	+	0	NGG	GGG	16	4	0	0	0	2	0	0	0	35.8182	GAGCACGAGCAAGAGAAGAAGGG	|||..||||||..|||||||..|	GAGTCCGAGCAGAAGAAGAANRG	0.842105	0.210526	within protospacer	OT-516	n.d.	n.d.	n.d.	n.d.
chr3	132916365	chr3_132916265_132916465	chr3	132916347	132916369	-	0	NGG	AGG	15	5	0	0	0	4	0	0	0	35.3636	GAATAACAGAAGAAGAAGAAAGG	||.|...||.||||||||||..|	GAGTCCGAGCAGAAGAAGAANRG	0.818182	0.272727	within protospacer	OT-695	n.d.	n.d.	n.d.	n.d.
chr18	35497513	chr18_35497413_35497613	chr18	35497500	35497522	-	0	NGG	GGG	13	7	0	0	0	5	0	1	0	53.2727	TAAGGAGAGAAGAAGAAGTAGGG	.|....|||.||||||||.|..|	GAGTCCGAGCAGAAGAAGAANRG	0.796053	0.230263	within protospacer	OT-696	n.d.	n.d.	n.d.	n.d.
chr1	64721598	chr1_64721498_64721698	chr1	64721591	64721613	-	0	NAG	GAG	14	6	0	0	0	4	0	0	0	48.6364	AAGGGGGATGAGAAGAAGAAGAG	.||...||..||||||||||..|	GAGTCCGAGCAGAAGAAGAANRG	0.765873	0.218254	within protospacer	OT-697	n.d.	n.d.	n.d.	n.d.
chr2	36731934	chr2_36731834_36732034	chr2	36731919	36731941	-	0	NGG	AGG	13	7	0	0	0	6	0	1	0	45.9091	TTAAAAGAGCAGAAGAAAAAAGG	......|||||||||||.||..|	GAGTCCGAGCAGAAGAAGAANRG	0.755245	0.251748	within protospacer	OT-698	n.d.	n.d.	n.d.	n.d.
chr7	12057715	chr7_12057615_12057815	chr7	12057709	12057730	+	0	NGG	AGG	14	5	1	0	1	3	1	0	0	57.7273	TAGATC-ACAAGAAGAAGAAAGG	.||..|-|..||||||||||..|	GAGTCCGAGCAGAAGAAGAANRG	0.755245	0.251748	within protospacer	OT-699	n.d.	n.d.	n.d.	n.d.
chr5	147453633	chr5_147453533_147453733	chr5	147453621	147453643	-	0	NGG	GGG	17	3	0	0	0	2	0	1	0	29.7273	GAGCCGGAGCAGAAGAAGGAGGG	|||.|.||||||||||||.|..|	GAGTCCGAGCAGAAGAAGAANRG	n.d.	n.d.	within protospacer	OT-700	n.d.	n.d.	n.d.	n.d.
chr5	176506754	chr5_176506654_176506854	chr5	176506777	176506799	-	0	NotNRG	GTC	13	7	0	0	0	5	0	1	0	61.1818	TCCTTCAAGGAGAATAAGAAGTC	...|.|.||.||||.|||||...	GAGTCCGAGCAGAAGAAGAANRG	35.2254	0.704225	out of protospacer	OT-701	n.d.	n.d.	n.d.	n.d.
chr8	114592115	chr8_114592015_114592215	chr8	114592128	114592150	+	0	NAG	GAG	14	6	0	0	0	3	0	1	0	63.3636	GAGGGAGAGAAAAAGGAGAAGAG	|||...|||.|.|||.||||..|	GAGTCCGAGCAGAAGAAGAANRG	32.5685	0.696948	out of protospacer	OT-702	n.d.	n.d.	n.d.	n.d.
chr7	123174812	chr7_123174712_123174912	chr7	123174745	123174767	-	0	NGG	GGG	13	7	0	0	0	4	0	2	0	59	AAATGGGACCAGATGATGAAGGG	.|.|..||.||||.||.|||..|	GAGTCCGAGCAGAAGAAGAANRG	29.0366	0.841463	out of protospacer	OT-703	n.d.	n.d.	n.d.	n.d.
chr5	176506756	chr5_176506656_176506856	chr5	176506777	176506799	-	0	NotNRG	GTC	13	7	0	0	0	5	0	1	0	61.1818	TCCTTCAAGGAGAATAAGAAGTC	...|.|.||.||||.|||||...	GAGTCCGAGCAGAAGAAGAANRG	20.223	0.397988	out of protospacer	OT-701	n.d.	n.d.	n.d.	n.d.
chr3	69666045	chr3_69665945_69666145	chr3	69665986	69666008	+	0	NotNRG	CTG	12	8	0	0	0	6	0	1	0	66.4545	ACTGAAGAGAAGAAGCAGAACTG	......|||.|||||.||||..|	GAGTCCGAGCAGAAGAAGAANRG	17.6525	0.802387	out of protospacer	OT-125	n.d.	n.d.	n.d.	n.d.
chr5	175226331	chr5_175226231_175226431	chr5	175226290	175226312	+	0	NotNRG	GGA	13	7	0	0	0	6	0	0	0	54.6364	TCGATGAAGAAGAAGAAGAAGGA	..|....||.||||||||||...	GAGTCCGAGCAGAAGAAGAANRG	16.9949	0.717512	out of protospacer	OT-704	n.d.	n.d.	n.d.	n.d.
chr8	114592117	chr8_114592017_114592217	chr8	114592128	114592150	+	0	NAG	GAG	14	6	0	0	0	3	0	1	0	63.3636	GAGGGAGAGAAAAAGGAGAAGAG	|||...|||.|.|||.||||..|	GAGTCCGAGCAGAAGAAGAANRG	11.7476	0.795238	out of protospacer	OT-702	n.d.	n.d.	n.d.	n.d.
chr14	101565352	chr14_101565252_101565452	chr14	101565365	101565387	-	0	NGG	AGG	12	8	0	0	0	5	0	0	0	59.3636	GGAAAAGAGAGAAAGAAGAAAGG	|.....|||...||||||||..|	GAGTCCGAGCAGAAGAAGAANRG	8.45013	0.649616	out of protospacer	OT-706	n.d.	n.d.	n.d.	n.d.
chr5	176506752	chr5_176506652_176506852	chr5	176506777	176506799	-	0	NotNRG	GTC	13	7	0	0	0	5	0	1	0	61.1818	TCCTTCAAGGAGAATAAGAAGTC	...|.|.||.||||.|||||...	GAGTCCGAGCAGAAGAAGAANRG	8.06591	0.620455	out of protospacer	OT-701	n.d.	n.d.	n.d.	n.d.
chr4	121002682	chr4_121002582_121002782	chr4	121002633	121002655	+	0	NGG	GGG	13	7	0	0	0	3	0	1	0	66.3636	AAGTCTTGGCTCAAGAAGGAGGG	.||||...||..||||||.|..|	GAGTCCGAGCAGAAGAAGAANRG	6.89663	0.689904	out of protospacer	OT-707	n.d.	n.d.	n.d.	n.d.
chr1	33070711	chr1_33070611_33070811	chr1	33070765	33070787	+	0	NotNRG	GAA	13	7	0	0	0	5	0	0	0	59.5455	AAGAATAGGAAGAAGAAGAAGAA	.||.....|.||||||||||...	GAGTCCGAGCAGAAGAAGAANRG	6.82083	0.554167	out of protospacer	OT-708	n.d.	n.d.	n.d.	n.d.
chr15	73811566	chr15_73811466_73811666	chr15	73811482	73811504	+	0	NGG	GGG	11	9	0	0	0	6	0	1	0	60.5455	CCCCTGGCTCAGAGGAAGAAGGG	......|..||||.||||||..|	GAGTCCGAGCAGAAGAAGAANRG	6.65539	0.572682	out of protospacer_target-strand edits	OT-709	n.d.	n.d.	n.d.	n.d.
chr5	175226329	chr5_175226229_175226429	chr5	175226290	175226312	+	0	NotNRG	GGA	13	7	0	0	0	6	0	0	0	54.6364	TCGATGAAGAAGAAGAAGAAGGA	..|....||.||||||||||...	GAGTCCGAGCAGAAGAAGAANRG	6.11976	0.322552	out of protospacer	OT-704	n.d.	n.d.	n.d.	n.d.
chr7	73442206	chr7_73442106_73442306	chr7	73442250	73442272	-	0	NGG	GGG	11	9	0	0	0	6	0	1	0	65.4545	ATAGGCTTGCTGAAGATGAAGGG	.....|..||.|||||.|||..|	GAGTCCGAGCAGAAGAAGAANRG	5.84127	0.730159	out of protospacer	OT-711	n.d.	n.d.	n.d.	n.d.
chr5	126860726	chr5_126860626_126860826	chr5	126860794	126860816	+	0	NotNRG	AGT	14	6	0	0	0	3	0	2	0	68.1818	GAGAAAGAGAAGATTAAGAAAGT	|||...|||.|||..|||||...	GAGTCCGAGCAGAAGAAGAANRG	5.82727	0.618182	out of protospacer	OT-712	n.d.	n.d.	n.d.	n.d.
chr12	49536711	chr12_49536611_49536811	chr12	49536758	49536780	-	0	NAG	GAG	15	5	0	0	0	3	0	1	0	51.5455	GAGAAGGAGAAGAAGGAGAAGAG	|||...|||.|||||.||||..|	GAGTCCGAGCAGAAGAAGAANRG	5.7197	0.564394	out of protospacer	OT-713	n.d.	n.d.	n.d.	n.d.
chr8	61023974	chr8_61023874_61024074	chr8	61023907	61023929	-	0	NotNRG	CTC	14	6	0	0	0	5	0	1	0	57.5455	GCTTTGCAGCAGAAGAAAAACTC	|..|...||||||||||.||...	GAGTCCGAGCAGAAGAAGAANRG	5.40909	0.477273	out of protospacer	OT-714	n.d.	n.d.	n.d.	n.d.
chr21	41726596	chr21_41726496_41726696	chr21	41726554	41726577	-	0	NGG	GGG	16	4	1	1	0	3	0	0	0	52.4545	GAGAGGGAGGAAGAAGAAGAAGGG	|||...||-|.||||||||||..|	GAGTCCGA-GCAGAAGAAGAANRG	4.375	0.541667	out of protospacer	OT-715	n.d.	n.d.	n.d.	n.d.
chr19	18588641	chr19_18588541_18588741	chr19	18588683	18588706	-	0	NGG	AGG	14	6	1	1	0	4	0	0	1	61.3636	CCGGCCAGCCAGAAGGAAGAAAGG	..|.||...|||||-||||||..|	GAGTCCGAGCAGAA-GAAGAANRG	4.06349	0.492063	out of protospacer_target-strand edits	OT-716	n.d.	n.d.	n.d.	n.d.
chr9	134579617	chr9_134579517_134579717	chr9	134579667	134579689	+	0	NAG	GAG	14	6	0	0	0	5	0	0	0	47	AAGAAGAAGAAGAAGAAGAAGAG	.||....||.||||||||||..|	GAGTCCGAGCAGAAGAAGAANRG	3.81696	0.495536	out of protospacer	OT-718	n.d.	n.d.	n.d.	n.d.
chr7	1102361	chr7_1102261_1102461	chr7	1102368	1102390	+	0	NGG	GGG	13	7	0	0	0	4	0	0	0	56.5455	GAAGAGGAGGGGGAGAAGAAGGG	||....|||..|.|||||||..|	GAGTCCGAGCAGAAGAAGAANRG	3.75852	0.536932	out of protospacer	OT-719	n.d.	n.d.	n.d.	n.d.
chr7	10184895	chr7_10184795_10184995	chr7	10184907	10184930	+	0	NotNRG	AAA	16	4	1	1	0	3	0	0	0	64.4545	GAGGAGGAGGAAGAAGAAGAAAAA	|||...||-|.||||||||||...	GAGTCCGA-GCAGAAGAAGAANRG	3.41414	0.494949	out of protospacer	OT-957	n.d.	n.d.	n.d.	n.d.
chr21	32977156	chr21_32977056_32977256	chr21	32977190	32977212	-	0	NotNRG	AGC	13	7	0	0	0	4	0	0	0	63.6364	AAGAAGGGGAAAAAGAAGAAAGC	.||...|.|.|.||||||||...	GAGTCCGAGCAGAAGAAGAANRG	3.41154	0.542308	out of protospacer	OT-720	n.d.	n.d.	n.d.	n.d.
chr8	69465334	chr8_69465234_69465434	chr8	69465304	69465326	-	0	NotNRG	TCA	13	7	0	0	0	4	0	1	0	67.7273	GAAGGAGGGAAGAAAAAGAATCA	||....|.|.||||.|||||...	GAGTCCGAGCAGAAGAAGAANRG	3.21154	0.567308	out of protospacer	OT-721	n.d.	n.d.	n.d.	n.d.
chrX	150824507	chrX_150824407_150824607	chrX	150824580	150824602	+	0	NotNRG	GGA	16	4	0	0	0	3	0	0	0	40.4545	GAGAAGGAGGAGAAGAAGAAGGA	|||...|||.||||||||||...	GAGTCCGAGCAGAAGAAGAANRG	3.11538	0.423077	out of protospacer	OT-722	n.d.	n.d.	n.d.	n.d.
chr10	24150555	chr10_24150455_24150655	chr10	24150468	24150490	+	0	NGG	GGG	12	8	0	0	0	5	0	1	0	66.7273	GAAGGTCTGCAGGAGCAGAAGGG	||......||||.||.||||..|	GAGTCCGAGCAGAAGAAGAANRG	2.9	0.5	out of protospacer_target-strand edits	OT-724	n.d.	n.d.	n.d.	n.d.
chr19	5476403	chr19_5476303_5476503	chr19	5476306	5476328	+	0	NotNRG	AAA	14	6	0	0	0	3	0	1	0	61.6364	GTCTCCAAAAAGAAAAAGAAAAA	|..|||.|..||||.|||||...	GAGTCCGAGCAGAAGAAGAANRG	2.86863	0.413725	out of protospacer	OT-864	n.d.	n.d.	n.d.	n.d.
chr3	142706792	chr3_142706692_142706892	chr3	142706742	142706761	+	0	NotNRG	---	14	6	0	0	0	4	0	0	0	55.9091	AAGTTATTGCAAAAGAAGAA---	.|||....|||.||||||||---	GAGTCCGAGCAGAAGAAGAANRG	2.49534	0.324534	out of protospacer	OT-727	n.d.	n.d.	n.d.	n.d.
chr3	112053891	chr3_112053791_112053991	chr3	112053797	112053818	-	0	NGG	GGG	14	5	1	0	1	3	0	1	0	66.7273	GAAACCCAGAA-AAGGAGAAGGG	||..||.||.|-|||.||||..|	GAGTCCGAGCAGAAGAAGAANRG	2.38889	0.527778	out of protospacer	OT-728	n.d.	n.d.	n.d.	n.d.
chr6	146976768	chr6_146976668_146976868	chr6	146976781	146976803	-	0	NGG	AGG	12	8	0	0	0	5	0	0	0	60.1818	GTTTGGAGGGAGGAGAAGAAAGG	|..|....|.||.|||||||..|	GAGTCCGAGCAGAAGAAGAANRG	2.35	0.65	out of protospacer	OT-729	n.d.	n.d.	n.d.	n.d.
chr22	22940832	chr22_22940732_22940932	chr22	22940855	22940877	+	0	NotNRG	GGA	14	6	0	0	0	4	0	0	0	53.4545	GACGAAGGGAAGAAGAAGAAGGA	||....|.|.||||||||||...	GAGTCCGAGCAGAAGAAGAANRG	2.34636	0.223636	out of protospacer	OT-730	n.d.	n.d.	n.d.	n.d.
chr12	86547323	chr12_86547223_86547423	chr12	86547249	86547271	-	0	NotNRG	AAA	13	7	0	0	0	5	0	0	0	59.5455	AAGCAGAGGAAGAAGAAGAAAAA	.||.....|.||||||||||...	GAGTCCGAGCAGAAGAAGAANRG	2.28571	0.571429	out of protospacer	OT-731	n.d.	n.d.	n.d.	n.d.
chr1	203562008	chr1_203561908_203562108	chr1	203561957	203561979	+	0	NAG	GAG	14	6	0	0	0	5	0	0	0	47	AAGAAGAAGAAGAAGAAGAAGAG	.||....||.||||||||||..|	GAGTCCGAGCAGAAGAAGAANRG	2.15	0.55	out of protospacer	OT-732	n.d.	n.d.	n.d.	n.d.
chr14	93043840	chr14_93043740_93043940	chr14	93043759	93043781	-	0	NGG	CGG	11	9	0	0	0	6	0	1	0	65.4545	ACCAATGAGGGGAAGGAGAACGG	......|||..||||.||||..|	GAGTCCGAGCAGAAGAAGAANRG	1.94286	0.485714	out of protospacer	OT-733	n.d.	n.d.	n.d.	n.d.
chr10	6576517	chr10_6576417_6576617	chr10	6576466	6576485	-	0	NotNRG	---	14	6	0	0	0	3	0	1	0	61.6364	GGGACCTCACAGAAGCAGAA---	|.|.||...||||||.||||---	GAGTCCGAGCAGAAGAAGAANRG	1.9	0.55	out of protospacer_target-strand edits	OT-734	n.d.	n.d.	n.d.	n.d.
chr9	108560460	chr9_108560360_108560560	chr9	108560379	108560402	+	0	NGG	TGG	14	6	1	1	0	4	0	0	0	68.7273	TAATATGAGACACTAGAAGAATGG	.|.|..|||-||..|||||||..|	GAGTCCGAG-CAGAAGAAGAANRG	1.89286	0.535714	out of protospacer	OT-735	n.d.	n.d.	n.d.	n.d.
chr16	54579557	chr16_54579457_54579657	chr16	54579586	54579608	+	0	NotNRG	GAA	15	5	0	0	0	5	0	0	0	40.8182	AAGAAGAAGCAGAAGAAGAAGAA	.||....|||||||||||||...	GAGTCCGAGCAGAAGAAGAANRG	1.86364	0.284091	out of protospacer	OT-736	n.d.	n.d.	n.d.	n.d.
chr9	27328231	chr9_27328131_27328331	chr9	27328188	27328210	+	0	NotNRG	GGA	14	6	0	0	0	5	0	1	0	54.2727	AAATGAAAGCAGAAAAAGAAGGA	.|.|...|||||||.|||||...	GAGTCCGAGCAGAAGAAGAANRG	1.8	0.6	out of protospacer	OT-738	n.d.	n.d.	n.d.	n.d.
chr6	94921922	chr6_94921822_94922022	chr6	94921999	94922021	-	0	NGG	AGG	13	7	0	0	0	4	0	1	0	58.1818	GATTAAATTCAGAAGCAGAAAGG	||.|.....||||||.||||..|	GAGTCCGAGCAGAAGAAGAANRG	1.8	0.6	out of protospacer	OT-737	n.d.	n.d.	n.d.	n.d.
chr1	84284855	chr1_84284755_84284955	chr1	84284897	84284919	+	0	NotNRG	GAA	14	6	0	0	0	5	0	0	0	51	AAGAGGAAGAAGAAGAAGAAGAA	.||....||.||||||||||...	GAGTCCGAGCAGAAGAAGAANRG	1.70779	0.37013	out of protospacer	OT-740	n.d.	n.d.	n.d.	n.d.
chr3	142706791	chr3_142706691_142706891	chr3	142706742	142706761	+	0	NotNRG	---	14	6	0	0	0	4	0	0	0	55.9091	AAGTTATTGCAAAAGAAGAA---	.|||....|||.||||||||---	GAGTCCGAGCAGAAGAAGAANRG	1.63665	0.295031	out of protospacer	OT-727	n.d.	n.d.	n.d.	n.d.
chr2	68392221	chr2_68392121_68392321	chr2	68392179	68392202	-	0	NotNRG	GAA	16	4	1	1	0	3	0	0	0	64.4545	GAGGAGGAGAAAGAAGAAGAAGAA	|||...|||-.||||||||||...	GAGTCCGAG-CAGAAGAAGAANRG	1.575	0.3375	out of protospacer	OT-741	n.d.	n.d.	n.d.	n.d.
chr4	171384986	chr4_171384886_171385086	chr4	171384920	171384942	-	0	NotNRG	GAA	17	3	0	0	0	2	0	0	0	35.1818	GAGTAGGAGGAGAAGAAGAAGAA	||||..|||.||||||||||...	GAGTCCGAGCAGAAGAAGAANRG	1.5625	0.4375	out of protospacer	OT-742	n.d.	n.d.	n.d.	n.d.
chr5	24132389	chr5_24132289_24132489	chr5	24132412	24132434	+	0	NGG	GGG	12	8	0	0	0	5	0	0	0	60.1818	GGAGGGGAGGGGGAGAAGAAGGG	|.....|||..|.|||||||..|	GAGTCCGAGCAGAAGAAGAANRG	1.5625	0.4375	out of protospacer	OT-743	n.d.	n.d.	n.d.	n.d.
chr15	64952451	chr15_64952351_64952551	chr15	64952398	64952420	-	0	NotNRG	GGA	15	5	0	0	0	4	0	0	0	43.2727	AAGAAGGAGAAGAAGAAGAAGGA	.||...|||.||||||||||...	GAGTCCGAGCAGAAGAAGAANRG	1.55742	0.332536	out of protospacer	OT-744	n.d.	n.d.	n.d.	n.d.
chr15	73811564	chr15_73811464_73811664	chr15	73811482	73811504	+	0	NGG	GGG	11	9	0	0	0	6	0	1	0	60.5455	CCCCTGGCTCAGAGGAAGAAGGG	......|..||||.||||||..|	GAGTCCGAGCAGAAGAAGAANRG	1.45139	0.409722	out of protospacer_target-strand edits	OT-709	n.d.	n.d.	n.d.	n.d.
chr16	20430657	chr16_20430557_20430757	chr16	20430610	20430632	+	0	NGG	TGG	12	8	0	0	0	4	0	1	0	67.5455	AAGGAAGGGAAAAAGATGAATGG	.||...|.|.|.||||.|||..|	GAGTCCGAGCAGAAGAAGAANRG	1.45	0.4	out of protospacer	OT-745	n.d.	n.d.	n.d.	n.d.
chr4	74421752	chr4_74421652_74421852	chr4	74421755	74421777	+	0	NotNRG	AAA	13	7	0	0	0	5	0	1	0	64.4545	AAGAAGAAGGAGAGGAAGAAAAA	.||....||.|||.||||||...	GAGTCCGAGCAGAAGAAGAANRG	1.36538	0.403846	out of protospacer	OT-747	n.d.	n.d.	n.d.	n.d.
chr9	126097325	chr9_126097225_126097425	chr9	126097354	126097375	-	0	NotNRG	AGT	15	4	1	0	1	3	0	0	0	64.4545	GAGGGAGAGAA-AAGAAGAAAGT	|||...|||.|-||||||||...	GAGTCCGAGCAGAAGAAGAANRG	1.3625	0.3875	out of protospacer	OT-748	n.d.	n.d.	n.d.	n.d.
chr16	20430656	chr16_20430556_20430756	chr16	20430610	20430632	+	0	NGG	TGG	12	8	0	0	0	4	0	1	0	67.5455	AAGGAAGGGAAAAAGATGAATGG	.||...|.|.|.||||.|||..|	GAGTCCGAGCAGAAGAAGAANRG	1.3	0.366667	out of protospacer	OT-745	n.d.	n.d.	n.d.	n.d.
chr9	126366992	chr9_126366892_126367092	chr9	126367069	126367091	-	0	NotNRG	ATG	14	6	0	0	0	3	0	1	0	63.2727	GAGGATGAAAAGATGAAGAAATG	|||...||..|||.||||||..|	GAGTCCGAGCAGAAGAAGAANRG	1.26061	0.315152	out of protospacer	OT-717	n.d.	n.d.	n.d.	n.d.
chr16	30919015	chr16_30918915_30919115	chr16	30918976	30918998	-	0	NGG	AGG	15	5	0	0	0	4	0	0	0	36.1818	GAGGAGAAGGAGAAGAAGAAAGG	|||....||.||||||||||..|	GAGTCCGAGCAGAAGAAGAANRG	1.19318	0.238636	out of protospacer	OT-750	n.d.	n.d.	n.d.	n.d.
chr8	98630635	chr8_98630535_98630735	chr8	98630673	98630695	+	0	NotNRG	GAA	15	5	0	0	0	3	0	1	0	55.5455	GAGAAGGAGGAGAAGGAGAAGAA	|||...|||.|||||.||||...	GAGTCCGAGCAGAAGAAGAANRG	1.04348	0.275362	out of protospacer	OT-751	n.d.	n.d.	n.d.	n.d.
chr4	109846537	chr4_109846437_109846637	chr4	109846495	109846515	-	0	NGG	AGG	14	4	2	0	2	4	0	0	0	69.9091	TAGAGCAAGC--AAGAAGAAAGG	.||..|.|||--||||||||..|	GAGTCCGAGCAGAAGAAGAANRG	0.961538	0.269231	out of protospacer	OT-929	n.d.	n.d.	n.d.	n.d.
chr8	109652348	chr8_109652248_109652448	chr8	109652363	109652385	-	0	NotNRG	GGA	15	5	0	0	0	3	0	1	0	54.7273	GAGAGAGAGTAGAAAAAGAAGGA	|||...|||.||||.|||||...	GAGTCCGAGCAGAAGAAGAANRG	0.859091	0.286364	out of protospacer	OT-752	n.d.	n.d.	n.d.	n.d.
chr1	57724758	chr1_57724658_57724858	chr1	57724797	57724819	-	0	NotNRG	TTA	14	6	0	0	0	3	0	1	0	66.5455	GAGATGGGGCAGTAGGAGAATTA	|||...|.||||.||.||||...	GAGTCCGAGCAGAAGAAGAANRG	0.796154	0.265385	out of protospacer_target-strand edits	OT-753	n.d.	n.d.	n.d.	n.d.
chr19	32164597	chr19_32164497_32164697	chr19	32164545	32164567	+	0	NAG	GAG	13	7	0	0	0	6	0	0	0	51.4545	AAAAGGAAGAAGAAGAAGAAGAG	.|.....||.||||||||||..|	GAGTCCGAGCAGAAGAAGAANRG	0.75	0.25	out of protospacer	OT-754	n.d.	n.d.	n.d.	n.d.
chr6	115821584	chr6_115821484_115821684	chr6	115821571	115821593	+	0	NotNRG	GAA	11	9	0	0	0	5	0	0	0	81.5455	ACTTTAGAGACTCAGAAGAAGAA	...|..|||....|||||||...	GAGTCCGAGCAGAAGAAGAANRG	73.7303	0.910112	within protospacer	OT-755	n.d.	n.d.	n.d.	n.d.
chr5	90873944	chr5_90873844_90874044	chr5	90873930	90873950	-	0	NGG	AGG	15	3	2	0	2	1	0	0	0	76.0909	GAGTCCAT--AAAAGAAGAAAGG	||||||..--|.||||||||..|	GAGTCCGAGCAGAAGAAGAANRG	51.3743	0.887203	within protospacer	OT-756	n.d.	n.d.	n.d.	n.d.
chr21	38914584	chr21_38914484_38914684	chr21	38914575	38914597	+	0	NGG	GGG	11	9	0	0	0	4	0	0	0	72	ACGTCATCCATAAAGAAGAAGGG	..|||.......||||||||..|	GAGTCCGAGCAGAAGAAGAANRG	49.4252	0.662906	within protospacer	OT-757	n.d.	n.d.	n.d.	n.d.
chr11	79352748	chr11_79352648_79352848	chr11	79352741	79352763	+	0	NGG	GGG	11	9	0	0	0	5	0	0	0	71.1818	AAAAAGGAGACAGAGAAGAAGGG	.|....|||....|||||||..|	GAGTCCGAGCAGAAGAAGAANRG	36.0088	0.749449	within protospacer	OT-758	n.d.	n.d.	n.d.	n.d.
chr4	147953881	chr4_147953781_147953981	chr4	147953864	147953886	-	0	NGG	GGG	9	11	0	0	0	7	0	0	0	76.8182	CCTATATTAAAAAAGAAGAAGGG	..........|.||||||||..|	GAGTCCGAGCAGAAGAAGAANRG	27.4578	0.442645	within protospacer	OT-936	n.d.	n.d.	n.d.	n.d.
chr16	67345850	chr16_67345750_67345950	chr16	67345838	67345860	-	0	NGG	GGG	10	10	0	0	0	6	0	0	0	71.5455	ACCTTAATTTACAAGAAGAAGGG	...|......|.||||||||..|	GAGTCCGAGCAGAAGAAGAANRG	27.1663	0.736143	within protospacer	OT-759	n.d.	n.d.	n.d.	n.d.
chrX	133223141	chrX_133223041_133223241	chrX	133223133	133223153	+	0	NGG	AGG	14	4	2	0	2	3	0	0	0	73.1818	CAGTACCT--AGAAGAAGAAAGG	.|||.|..--||||||||||..|	GAGTCCGAGCAGAAGAAGAANRG	24.2605	0.814412	within protospacer	OT-761	n.d.	n.d.	n.d.	n.d.
chr13	73305106	chr13_73305006_73305206	chr13	73305097	73305119	+	0	NGG	GGG	10	10	0	0	0	5	0	0	0	75.6364	CCTTTCATCATAAAGAAGAAGGG	...|.|......||||||||..|	GAGTCCGAGCAGAAGAAGAANRG	22.6824	0.609644	within protospacer	OT-762	n.d.	n.d.	n.d.	n.d.
chr6	100108798	chr6_100108698_100108898	chr6	100108789	100108811	+	0	NGG	GGG	9	11	0	0	0	6	0	1	0	88.2727	TGCTTAAATACAAAAAAGAAGGG	...|...|....||.|||||..|	GAGTCCGAGCAGAAGAAGAANRG	20.8384	0.877679	within protospacer	OT-763	n.d.	n.d.	n.d.	n.d.
chr8	119202542	chr8_119202442_119202642	chr8	119202527	119202549	-	0	NGG	AGG	14	6	0	0	0	2	0	1	0	73.3636	GAGTCTCAGAAGGAGAAGGGAGG	|||||..||.||.|||||....|	GAGTCCGAGCAGAAGAAGAANRG	17.9052	0.864943	within protospacer	OT-764	n.d.	n.d.	n.d.	n.d.
chr6	17427439	chr6_17427339_17427539	chr6	17427426	17427448	-	0	NGG	GGG	11	9	0	0	0	5	0	0	0	71.1818	GCATTTTACAGAAAGAAGAAGGG	|..|...|....||||||||..|	GAGTCCGAGCAGAAGAAGAANRG	16.965	0.842657	within protospacer	OT-765	n.d.	n.d.	n.d.	n.d.
chr10	77216356	chr10_77216256_77216456	chr10	77216346	77216369	+	0	NGG	GGG	13	7	1	1	0	5	0	0	0	71.5455	CAATAAAACTATGAAGAAGAAGGG	.|.|...|..|-|||||||||..|	GAGTCCGAGCA-GAAGAAGAANRG	16.4591	0.684864	within protospacer	OT-766	n.d.	n.d.	n.d.	n.d.
chr2	231677927	chr2_231677827_231678027	chr2	231677918	231677940	+	0	NGG	AGG	10	10	0	0	0	5	0	0	0	78.9091	TCCTGGGACACAGAGAAGAAAGG	...|..||.....|||||||..|	GAGTCCGAGCAGAAGAAGAANRG	15.051	0.733793	within protospacer	OT-767	n.d.	n.d.	n.d.	n.d.
chr8	37904767	chr8_37904667_37904867	chr8	37904762	37904783	+	0	NGG	AGG	14	5	1	0	1	2	0	1	0	79	GGGTCAGTG-AGAAGAAGGGAGG	|.|||.|.|-||||||||....|	GAGTCCGAGCAGAAGAAGAANRG	13.881	0.904762	within protospacer	OT-768	n.d.	n.d.	n.d.	n.d.
chr6	143677923	chr6_143677823_143678023	chr6	143677909	143677931	-	0	NGG	GGG	10	10	0	0	0	5	0	1	0	83.8182	CAGGGGTCACGGGGGAAGAAGGG	.||......|.|..||||||..|	GAGTCCGAGCAGAAGAAGAANRG	13.5646	0.935417	within protospacer	OT-769	n.d.	n.d.	n.d.	n.d.
chr21	38914590	chr21_38914490_38914690	chr21	38914575	38914597	+	0	NGG	GGG	11	9	0	0	0	4	0	0	0	72	ACGTCATCCATAAAGAAGAAGGG	..|||.......||||||||..|	GAGTCCGAGCAGAAGAAGAANRG	12.7827	0.751923	within protospacer	OT-757	n.d.	n.d.	n.d.	n.d.
chr1	228004888	chr1_228004788_228004988	chr1	228004876	228004896	-	0	NGG	GGG	14	4	2	0	2	3	2	1	0	78.9091	CAGGCT--GCAGAAGATGAAGGG	.||.|.--||||||||.|||..|	GAGTCCGAGCAGAAGAAGAANRG	12.3941	0.361748	within protospacer	OT-771	n.d.	n.d.	n.d.	n.d.
chr14	103139981	chr14_103139881_103140081	chr14	103139969	103139991	-	0	NGG	GGG	11	9	0	0	0	5	0	0	0	71.1818	AAAACATAATACCAGAAGAAGGG	.|..|..|..|..|||||||..|	GAGTCCGAGCAGAAGAAGAANRG	12.3712	0.848485	within protospacer	OT-772	n.d.	n.d.	n.d.	n.d.
chr1	150103930	chr1_150103830_150104030	chr1	150103917	150103939	-	0	NGG	GGG	11	9	0	0	0	4	0	0	0	76.0909	GATTATTTTATTAAGAAGAAGGG	||.|........||||||||..|	GAGTCCGAGCAGAAGAAGAANRG	12.3611	0.680556	within protospacer	OT-773	n.d.	n.d.	n.d.	n.d.
chr21	20863498	chr21_20863398_20863598	chr21	20863488	20863510	+	0	NGG	GGG	11	9	0	0	0	4	0	0	0	72.8182	ATGTTCCTATAAGAGAAGAAGGG	..||.|....|..|||||||..|	GAGTCCGAGCAGAAGAAGAANRG	12.1607	0.901786	within protospacer	OT-774	n.d.	n.d.	n.d.	n.d.
chr5	36877672	chr5_36877572_36877772	chr5	36877657	36877677	-	0	NGG	GGG	13	5	2	0	2	3	0	0	0	87.4545	GGGTCACAGGGG--GAAGAAGGG	|.|||..||..|--||||||..|	GAGTCCGAGCAGAAGAAGAANRG	11.8348	0.680303	within protospacer	OT-775	n.d.	n.d.	n.d.	n.d.
chr4	3716387	chr4_3716287_3716487	chr4	3716379	3716402	+	0	NotNRG	GTG	16	4	1	1	0	2	1	0	0	75.9091	GTGTCCCTAGAAGAAGAAGAGGTG	|.||-||.||.|||||||||...|	GAGT-CCGAGCAGAAGAAGAANRG	11.4563	0.757937	within protospacer	OT-776	n.d.	n.d.	n.d.	n.d.
chr1	167593951	chr1_167593851_167594051	chr1	167593937	167593959	-	0	NGG	GGG	11	9	0	0	0	5	0	1	0	75.2727	GGTTGATTACAAAAGAAAAAGGG	|..|.....||.|||||.||..|	GAGTCCGAGCAGAAGAAGAANRG	11.418	0.532298	within protospacer	OT-777	n.d.	n.d.	n.d.	n.d.
chr3	157183163	chr3_157183063_157183263	chr3	157183148	157183168	-	0	NGG	GGG	15	3	2	0	2	1	2	1	0	75.2727	AAGT--GACCAGAAGGAGAAGGG	.|||--||.||||||.||||..|	GAGTCCGAGCAGAAGAAGAANRG	10.8262	0.429508	within protospacer	OT-778	n.d.	n.d.	n.d.	n.d.
chr6	17427441	chr6_17427341_17427541	chr6	17427426	17427448	-	0	NGG	GGG	11	9	0	0	0	5	0	0	0	71.1818	GCATTTTACAGAAAGAAGAAGGG	|..|...|....||||||||..|	GAGTCCGAGCAGAAGAAGAANRG	10.7398	0.467045	within protospacer	OT-765	n.d.	n.d.	n.d.	n.d.
chr2	59791667	chr2_59791567_59791767	chr2	59791653	59791675	-	0	NGG	GGG	11	9	0	0	0	4	0	0	0	76.0909	GAATTATTATTTAAGAAGAAGGG	||.|........||||||||..|	GAGTCCGAGCAGAAGAAGAANRG	10.5881	0.602381	within protospacer	OT-779	n.d.	n.d.	n.d.	n.d.
chr13	20787127	chr13_20787027_20787227	chr13	20787121	20787144	+	0	NGG	AGG	15	5	1	1	0	2	1	0	0	72.4545	CAGTCCAAAAAAGAAGAAGAGAGG	.|||||-.|..|||||||||...|	GAGTCC-GAGCAGAAGAAGAANRG	10.3277	0.739496	within protospacer	OT-780	n.d.	n.d.	n.d.	n.d.
chr19	43627114	chr19_43627014_43627214	chr19	43627107	43627129	+	0	NGG	AGG	11	9	0	0	0	4	0	0	0	76.0909	AAGAGAGAAGCAGAGAAGAAAGG	.||...||.....|||||||..|	GAGTCCGAGCAGAAGAAGAANRG	10.3223	0.625385	within protospacer	OT-781	n.d.	n.d.	n.d.	n.d.
chr15	86559148	chr15_86559048_86559248	chr15	86559133	86559156	-	0	NGG	GGG	15	5	1	1	0	2	1	0	0	73.2727	GTGTCCTTATAAGAAGAAGAGGGG	|.||||-.|..|||||||||...|	GAGTCC-GAGCAGAAGAAGAANRG	10.2051	0.794872	within protospacer	OT-941	n.d.	n.d.	n.d.	n.d.
chr17	36912094	chr17_36911994_36912194	chr17	36912087	36912108	+	0	NGG	GGG	13	6	1	0	1	4	0	1	0	74.4545	GAATATTAT-AGAAGAGGAAGGG	||.|...|.-||||||.|||..|	GAGTCCGAGCAGAAGAAGAANRG	9.66087	0.604348	within protospacer	OT-783	n.d.	n.d.	n.d.	n.d.
chr1	149033730	chr1_149033630_149033830	chr1	149033724	149033745	+	0	NGG	GGG	11	8	1	0	1	5	0	0	0	87.4545	GAAAAGATGCATT-GAAGAAGGG	||......|||..-||||||..|	GAGTCCGAGCAGAAGAAGAANRG	9.31677	0.574534	within protospacer	OT-784	n.d.	n.d.	n.d.	n.d.
chr2	231677925	chr2_231677825_231678025	chr2	231677918	231677940	+	0	NGG	AGG	10	10	0	0	0	5	0	0	0	78.9091	TCCTGGGACACAGAGAAGAAAGG	...|..||.....|||||||..|	GAGTCCGAGCAGAAGAAGAANRG	9.3156	0.442376	within protospacer	OT-767	n.d.	n.d.	n.d.	n.d.
chr20	666403	chr20_666303_666503	chr20	666386	666408	-	0	NGG	GGG	12	8	0	0	0	5	0	1	0	70.8182	GAAATACAGAAGGAGAAGGAGGG	||.....||.||.|||||.|..|	GAGTCCGAGCAGAAGAAGAANRG	9.0625	0.75	within protospacer	OT-785	n.d.	n.d.	n.d.	n.d.
chr6	12821804	chr6_12821704_12821904	chr6	12821799	12821820	+	0	NGG	AGG	13	6	1	0	1	3	0	1	0	86.7273	GATTTAGAA-AGAAGAAGGGAGG	||.|..||.-||||||||....|	GAGTCCGAGCAGAAGAAGAANRG	8.91071	0.571429	within protospacer	OT-902	n.d.	n.d.	n.d.	n.d.
chr10	114153485	chr10_114153385_114153585	chr10	114153480	114153502	+	0	NGG	AGG	9	11	0	0	0	7	0	0	0	76.8182	CCTATATTAAAAAAGAAGAAAGG	..........|.||||||||..|	GAGTCCGAGCAGAAGAAGAANRG	8.68001	0.439822	within protospacer	OT-786	n.d.	n.d.	n.d.	n.d.
chr11	70853918	chr11_70853818_70854018	chr11	70853903	70853926	-	0	NGG	GGG	13	7	1	1	0	4	1	1	0	82.1818	ATGTCTTTATAAGAAGAAGGAGGG	..|||-..|..||||||||.|..|	GAGTC-CGAGCAGAAGAAGAANRG	8.52403	0.54119	within protospacer	OT-787	n.d.	n.d.	n.d.	n.d.
chr10	114153488	chr10_114153388_114153588	chr10	114153480	114153502	+	0	NGG	AGG	9	11	0	0	0	7	0	0	0	76.8182	CCTATATTAAAAAAGAAGAAAGG	..........|.||||||||..|	GAGTCCGAGCAGAAGAAGAANRG	8.25043	0.58087	within protospacer	OT-786	n.d.	n.d.	n.d.	n.d.
chr1	209693389	chr1_209693289_209693489	chr1	209693373	209693395	-	0	NGG	GGG	12	8	0	0	0	4	0	1	0	74.0909	AGGGCCAGGAAGAAGAAGGTGGG	..|.||..|.||||||||....|	GAGTCCGAGCAGAAGAAGAANRG	8.02778	0.694444	within protospacer	OT-946	n.d.	n.d.	n.d.	n.d.
chr1	34771970	chr1_34771870_34772070	chr1	34771956	34771977	-	0	NGG	GGG	12	7	1	0	1	5	0	0	0	74	GAAAATTAAAA-AAGAAGAAGGG	||.....|..|-||||||||..|	GAGTCCGAGCAGAAGAAGAANRG	7.69231	0.538462	within protospacer	OT-790	n.d.	n.d.	n.d.	n.d.
chr16	82648596	chr16_82648496_82648696	chr16	82648588	82648610	+	0	NGG	GGG	10	10	0	0	0	6	0	1	0	74	CTCTAAATAAAGAAAAAGAAGGG	...|......||||.|||||..|	GAGTCCGAGCAGAAGAAGAANRG	7.62216	0.639205	within protospacer	OT-791	n.d.	n.d.	n.d.	n.d.
chr13	93147406	chr13_93147306_93147506	chr13	93147394	93147416	-	0	NGG	GGG	10	10	0	0	0	5	0	1	0	78.9091	CTTTTCTTTTAAAAAAAGAAGGG	...|.|....|.||.|||||..|	GAGTCCGAGCAGAAGAAGAANRG	7.5	0.7	within protospacer	OT-792	n.d.	n.d.	n.d.	n.d.
chr10	52593203	chr10_52593103_52593303	chr10	52593189	52593211	-	0	NGG	TGG	12	8	0	0	0	3	0	1	0	78.1818	CTGTCCTCAGAGAAGAAGGGTGG	..||||....||||||||....|	GAGTCCGAGCAGAAGAAGAANRG	7.38587	0.616848	within protospacer	OT-794	n.d.	n.d.	n.d.	n.d.
chr1	109655956	chr1_109655856_109656056	chr1	109655948	109655968	+	0	NotNRG	ACG	15	3	2	0	2	2	0	0	0	75	ACGTCCGG--AGAAGAAGAAACG	..|||||.--||||||||||..|	GAGTCCGAGCAGAAGAAGAANRG	7.22115	0.759615	within protospacer	OT-795	n.d.	n.d.	n.d.	n.d.
chr7	124170130	chr7_124170030_124170230	chr7	124170118	124170138	-	0	NGG	GGG	13	5	2	0	2	2	2	0	0	85.8182	ACGTC--ATTACAAGAAGAAGGG	..|||--|..|.||||||||..|	GAGTCCGAGCAGAAGAAGAANRG	7.15598	0.668803	within protospacer	OT-796	n.d.	n.d.	n.d.	n.d.
chr1	120488129	chr1_120488029_120488229	chr1	120488114	120488135	-	0	NGG	GGG	11	8	1	0	1	5	0	0	0	87.4545	GAAAAGATGCATT-GAAGAAGGG	||......|||..-||||||..|	GAGTCCGAGCAGAAGAAGAANRG	6.95455	0.568182	within protospacer	OT-797	n.d.	n.d.	n.d.	n.d.
chr9	135389777	chr9_135389677_135389877	chr9	135389765	135389787	+	0	NotNRG	GGA	12	8	0	0	0	4	0	1	0	77.9091	GAAAGAGCTCATATGAAGAAGGA	||....|..||.|.||||||...	GAGTCCGAGCAGAAGAAGAANRG	6.94286	0.728571	within protospacer	OT-798	n.d.	n.d.	n.d.	n.d.
chr14	72641064	chr14_72640964_72641164	chr14	72641057	72641077	+	0	NGG	GGG	13	5	2	0	2	4	0	1	0	82.5455	ACATCCAAG--GAAGAGGAAGGG	...|||.||--|||||.|||..|	GAGTCCGAGCAGAAGAAGAANRG	6.85294	0.617647	within protospacer	OT-799	n.d.	n.d.	n.d.	n.d.
chr11	70853916	chr11_70853816_70854016	chr11	70853903	70853926	-	0	NGG	GGG	13	7	1	1	0	4	1	1	0	82.1818	ATGTCTTTATAAGAAGAAGGAGGG	..|||-..|..||||||||.|..|	GAGTC-CGAGCAGAAGAAGAANRG	6.83333	0.666667	within protospacer	OT-787	n.d.	n.d.	n.d.	n.d.
chr2	37442393	chr2_37442293_37442493	chr2	37442381	37442404	-	0	NGG	GGG	14	6	1	1	0	2	1	1	0	82.6364	GAGTCTACTACAAAAAAAGAAGGG	|||||-....||.||.|||||..|	GAGTC-CGAGCAGAAGAAGAANRG	6.69643	0.669643	within protospacer	OT-800	n.d.	n.d.	n.d.	n.d.
chr5	149275820	chr5_149275720_149275920	chr5	149275805	149275828	-	0	NotNRG	ACG	16	4	1	1	0	2	1	0	0	75.9091	GTGTCCTTAGAAGAAGAAGAGACG	|.||||-.||.|||||||||...|	GAGTCC-GAGCAGAAGAAGAANRG	6.69034	0.707386	within protospacer	OT-801	n.d.	n.d.	n.d.	n.d.
chr5	177351538	chr5_177351438_177351638	chr5	177351528	177351550	+	0	NotNRG	AGA	11	9	0	0	0	7	0	0	0	70.0909	CCCCAACAACAAAAGAAGAAAGA	.......|.||.||||||||...	GAGTCCGAGCAGAAGAAGAANRG	6.63636	0.772727	within protospacer	OT-948	n.d.	n.d.	n.d.	n.d.
chr1	109812058	chr1_109811958_109812158	chr1	109812051	109812075	-	0	NGG	GGG	16	4	2	2	0	3	0	0	0	76.4545	GAGCCTCTGCAGCAAAGAAGAAGGG	|||.|...||||--||||||||..|	GAGTCCGAGCAG--AAGAAGAANRG	5.87903	0.491935	within protospacer	OT-802	n.d.	n.d.	n.d.	n.d.
chr1	23788738	chr1_23788638_23788838	chr1	23788733	23788754	+	0	NotNRG	GGT	12	7	1	0	1	6	0	0	0	79.4545	CATATATAGTA-AAGAAGAAGGT	.|.....||.|-||||||||...	GAGTCCGAGCAGAAGAAGAANRG	5.78468	0.494824	within protospacer	OT-803	n.d.	n.d.	n.d.	n.d.
chr9	4615191	chr9_4615091_4615291	chr9	4615184	4615206	-	0	NGG	GGG	10	10	0	0	0	5	0	0	0	78.9091	TACTGGAGTATAAAGAAGAAGGG	.|.|........||||||||..|	GAGTCCGAGCAGAAGAAGAANRG	5.38462	0.564103	within protospacer	OT-805	n.d.	n.d.	n.d.	n.d.
chr21	14264163	chr21_14264063_14264263	chr21	14264151	14264174	-	0	NGG	GGG	14	6	1	1	0	3	1	0	0	72.8182	GAGTGGACTTTAGAAGAAGAAGGG	||||-......||||||||||..|	GAGT-CCGAGCAGAAGAAGAANRG	5.24573	0.574786	within protospacer	OT-807	n.d.	n.d.	n.d.	n.d.
chr7	99789367	chr7_99789267_99789467	chr7	99789358	99789380	+	0	NAG	GAG	11	9	0	0	0	6	0	0	0	72.6364	TAAATTAATAAAAAGAAGAAGAG	.|.....|..|.||||||||..|	GAGTCCGAGCAGAAGAAGAANRG	5.11667	0.683333	within protospacer	OT-808	n.d.	n.d.	n.d.	n.d.
chr3	40011331	chr3_40011231_40011431	chr3	40011322	40011345	+	0	NGG	GGG	13	7	1	1	0	2	1	0	0	86.2727	GATTCTGTCATTAAAGAAGAAGGG	||.||.|-.....||||||||..|	GAGTCCG-AGCAGAAGAAGAANRG	5.0582	0.455026	within protospacer	OT-951	n.d.	n.d.	n.d.	n.d.
chr13	84969678	chr13_84969578_84969778	chr13	84969663	84969685	-	0	NGG	GGG	10	10	0	0	0	6	0	0	0	74.8182	CTCCTGGAGGTAGAGAAGAAGGG	......|||....|||||||..|	GAGTCCGAGCAGAAGAAGAANRG	4.98377	0.438312	within protospacer	OT-809	n.d.	n.d.	n.d.	n.d.
chr3	10302999	chr3_10302899_10303099	chr3	10302990	10303012	+	0	NGG	GGG	10	10	0	0	0	5	0	1	0	83	CACATAGACAGAAAGGAGAAGGG	.|....||....|||.||||..|	GAGTCCGAGCAGAAGAAGAANRG	4.96618	0.519118	within protospacer	OT-810	n.d.	n.d.	n.d.	n.d.
chr5	102580677	chr5_102580577_102580777	chr5	102580670	102580692	+	0	NGG	GGG	10	10	0	0	0	7	0	1	0	74	CCTCTATAAAAGAAGAAGGAGGG	.......|..||||||||.|..|	GAGTCCGAGCAGAAGAAGAANRG	4.91667	0.666667	within protospacer	OT-811	n.d.	n.d.	n.d.	n.d.
chr4	159050387	chr4_159050287_159050487	chr4	159050378	159050399	+	0	NGG	GGG	13	6	1	0	1	3	0	1	0	80.1818	GAGTATAAT-ATAAAAAGAAGGG	||||...|.-|.||.|||||..|	GAGTCCGAGCAGAAGAAGAANRG	4.88	0.573333	within protospacer	OT-812	n.d.	n.d.	n.d.	n.d.
chr3	149420209	chr3_149420109_149420309	chr3	149420199	149420221	+	0	NAG	GAG	11	9	0	0	0	6	0	0	0	72.6364	AAACTAAAATAAAAGAAGAAGAG	.|.....|..|.||||||||..|	GAGTCCGAGCAGAAGAAGAANRG	4.82143	0.607143	within protospacer	OT-813	n.d.	n.d.	n.d.	n.d.
chr18	55440979	chr18_55440879_55441079	chr18	55440963	55440985	-	0	NGG	GGG	11	9	0	0	0	5	0	1	0	75.2727	GACCTTATAAAGAAGAATAAGGG	||........|||||||.||..|	GAGTCCGAGCAGAAGAAGAANRG	4.49747	0.532828	within protospacer	OT-814	n.d.	n.d.	n.d.	n.d.
chr7	149077331	chr7_149077231_149077431	chr7	149077322	149077344	+	0	NGG	GGG	12	8	0	0	0	4	0	0	0	76.5455	GACTATTAGATTAAGAAGATGGG	||.|...||...|||||||...|	GAGTCCGAGCAGAAGAAGAANRG	4.3891	0.340226	within protospacer	OT-815	n.d.	n.d.	n.d.	n.d.
chrX	132951432	chrX_132951332_132951532	chrX	132951419	132951441	-	0	NGG	AGG	11	9	0	0	0	4	0	0	0	76.9091	GAGAGTTGTATTAAGAAGAAAGG	|||.........||||||||..|	GAGTCCGAGCAGAAGAAGAANRG	4.32222	0.788889	within protospacer	OT-816	n.d.	n.d.	n.d.	n.d.
chr2	36420120	chr2_36420020_36420220	chr2	36420108	36420131	-	0	NotNRG	AGA	15	5	1	1	0	4	1	0	0	71.3636	GAGAAGATATCAGAAGAAGAAAGA	|||-....|.|||||||||||...	GAG-TCCGAGCAGAAGAAGAANRG	4.18681	0.510989	within protospacer	OT-817	n.d.	n.d.	n.d.	n.d.
chr9	38120576	chr9_38120476_38120676	chr9	38120561	38120583	+	0	NGG	GGG	10	10	0	0	0	5	0	0	0	81.3636	GGAATAGACTCTTAGAAGAAGGG	|.....||.....|||||||..|	GAGTCCGAGCAGAAGAAGAANRG	4.18182	0.575758	within protospacer	OT-818	n.d.	n.d.	n.d.	n.d.
chr7	159229965	chr7_159229865_159230065	chr7	159229957	159229978	+	0	NGG	#NAME?	11	9	0	0	0	4	0	1	0	78.5455	AAGTGTCCACCAAAAAAGAA-GG	.|||.....|..||.|||||-.|	GAGTCCGAGCAGAAGAAGAANRG	4.14286	0.571429	within protospacer	OT-819	n.d.	n.d.	n.d.	n.d.
chr14	75918307	chr14_75918207_75918407	chr14	75918299	75918321	+	0	NGG	GGG	9	11	0	0	0	6	0	1	0	86.6364	GCTCTTTTATTGAGGAAGAAGGG	|..........||.||||||..|	GAGTCCGAGCAGAAGAAGAANRG	4.09375	0.59375	within protospacer	OT-820	n.d.	n.d.	n.d.	n.d.
chr12	95991116	chr12_95991016_95991216	chr12	95991111	95991133	+	0	NGG	AGG	11	9	0	0	0	6	0	1	0	70.3636	TAAATAAATAAGAAGAAGGAAGG	.|.....|..||||||||.|..|	GAGTCCGAGCAGAAGAAGAANRG	4.08333	0.583333	within protospacer	OT-822	n.d.	n.d.	n.d.	n.d.
chr1	35905491	chr1_35905391_35905591	chr1	35905479	35905500	-	0	NGG	GGG	14	5	1	0	1	2	0	1	0	70.8182	GAGGCTGT-CAAAAAAAGAAGGG	|||.|.|.-||.||.|||||..|	GAGTCCGAGCAGAAGAAGAANRG	4.07143	0.642857	within protospacer	OT-823	n.d.	n.d.	n.d.	n.d.
chr13	46199689	chr13_46199589_46199789	chr13	46199681	46199702	+	0	NGG	GGG	13	6	1	0	1	2	1	1	0	82.6364	GAGTAA-ATATGAAGGAGAAGGG	||||..-|...||||.||||..|	GAGTCCGAGCAGAAGAAGAANRG	4.0625	0.6875	within protospacer	OT-824	n.d.	n.d.	n.d.	n.d.
chr9	126366990	chr9_126366890_126367090	chr9	126366980	126367002	-	0	NGG	TGG	12	8	0	0	0	4	0	1	0	76.5455	GGGAACATTCAGAAGAAGGGTGG	|.|..|...|||||||||....|	GAGTCCGAGCAGAAGAAGAANRG	4.05195	0.649351	within protospacer	OT-717	n.d.	n.d.	n.d.	n.d.
chr10	77216362	chr10_77216262_77216462	chr10	77216346	77216369	+	0	NGG	GGG	13	7	1	1	0	5	0	0	0	71.5455	CAATAAAACTATGAAGAAGAAGGG	.|.|...|..|-|||||||||..|	GAGTCCGAGCA-GAAGAAGAANRG	4.04167	0.625	within protospacer	OT-766	n.d.	n.d.	n.d.	n.d.
chr1	198119049	chr1_198118949_198119149	chr1	198119036	198119058	-	0	NAG	GAG	12	8	0	0	0	3	0	0	0	80.4545	GAATTTGATACAGAGAAGAAGAG	||.|..||.....|||||||..|	GAGTCCGAGCAGAAGAAGAANRG	4.01786	0.589286	within protospacer	OT-825	n.d.	n.d.	n.d.	n.d.
chr1	240274645	chr1_240274545_240274745	chr1	240274630	240274652	+	0	NGG	GGG	11	9	0	0	0	5	0	0	0	72	GTGCAGAATATCAAGAAGAAGGG	|.|....|....||||||||..|	GAGTCCGAGCAGAAGAAGAANRG	4.01569	0.501961	within protospacer	OT-826	n.d.	n.d.	n.d.	n.d.
chr4	147879084	chr4_147878984_147879184	chr4	147879071	147879091	-	0	NGG	GGG	14	4	2	0	2	3	0	0	0	83	TAGTTCTA--AGAAGAAGAGGGG	.|||.|.|--|||||||||...|	GAGTCCGAGCAGAAGAAGAANRG	4.01389	0.534722	within protospacer	OT-827	n.d.	n.d.	n.d.	n.d.
chr11	134123935	chr11_134123835_134124035	chr11	134123922	134123944	-	0	NGG	GGG	10	10	0	0	0	5	0	1	0	85.4545	GTTTATAACACAAAAAAGAAGGG	|..|...|....||.|||||..|	GAGTCCGAGCAGAAGAAGAANRG	4.0125	0.6625	within protospacer	OT-828	n.d.	n.d.	n.d.	n.d.
chr1	181817202	chr1_181817102_181817302	chr1	181817190	181817214	-	0	NGG	GGG	15	5	2	2	0	3	0	0	0	80.0909	AATTCTGTTCTTAGAAGAAGAAGGG	.|.||.|..|--||||||||||..|	GAGTCCGAGC--AGAAGAAGAANRG	3.86364	0.590909	within protospacer	OT-829	n.d.	n.d.	n.d.	n.d.
chr2	65606390	chr2_65606290_65606490	chr2	65606381	65606403	+	0	NGG	GGG	10	10	0	0	0	6	0	1	0	79.7273	GTAGATAATAGGAAGTAGAAGGG	|......|...||||.||||..|	GAGTCCGAGCAGAAGAAGAANRG	3.81031	0.413377	within protospacer	OT-830	n.d.	n.d.	n.d.	n.d.
chr4	98837315	chr4_98837215_98837415	chr4	98837305	98837328	+	0	NGG	GGG	13	7	1	1	0	3	0	0	1	81.3636	GTGTGCATATATAAGGAAGAAGGG	|.||.|....|.||-||||||..|	GAGTCCGAGCAGAA-GAAGAANRG	3.78571	0.690476	within protospacer	OT-831	n.d.	n.d.	n.d.	n.d.
chr5	66895277	chr5_66895177_66895377	chr5	66895266	66895288	-	0	NGG	GGG	10	10	0	0	0	6	0	0	0	74	CCATTTAAAATAAAGAAGAAGGG	...|...|....||||||||..|	GAGTCCGAGCAGAAGAAGAANRG	3.75463	0.365741	within protospacer	OT-832	n.d.	n.d.	n.d.	n.d.
chr19	56054755	chr19_56054655_56054855	chr19	56054740	56054761	+	0	NGG	GGG	12	7	1	0	1	4	0	1	0	83.8182	GAGGGAATGG-GAAGTAGAAGGG	|||.....|.-||||.||||..|	GAGTCCGAGCAGAAGAAGAANRG	3.66761	0.508523	within protospacer	OT-834	n.d.	n.d.	n.d.	n.d.
chr17	68603931	chr17_68603831_68604031	chr17	68603921	68603943	-	0	NotNRG	GAA	12	8	0	0	0	4	0	2	0	81.1818	AAGAGGGGGCATATAAAGAAGAA	.||...|.|||.|..|||||...	GAGTCCGAGCAGAAGAAGAANRG	3.66154	0.507692	within protospacer	OT-835	n.d.	n.d.	n.d.	n.d.
chr2	37442395	chr2_37442295_37442495	chr2	37442381	37442404	-	0	NGG	GGG	14	6	1	1	0	2	1	1	0	82.6364	GAGTCTACTACAAAAAAAGAAGGG	|||||-....||.||.|||||..|	GAGTC-CGAGCAGAAGAAGAANRG	3.64943	0.373563	within protospacer	OT-800	n.d.	n.d.	n.d.	n.d.
chr9	34651868	chr9_34651768_34651968	chr9	34651852	34651874	-	0	NGG	GGG	11	9	0	0	0	5	0	1	0	76.0909	GATAAGATAAAGAAGAAGGAGGG	||........||||||||.|..|	GAGTCCGAGCAGAAGAAGAANRG	3.63636	0.477273	within protospacer	OT-836	n.d.	n.d.	n.d.	n.d.
chr22	39035263	chr22_39035163_39035363	chr22	39035247	39035269	-	0	NGG	TGG	12	8	0	0	0	2	0	1	0	88	GGGTCCATCAAGGAGAAGGGTGG	|.||||....||.|||||....|	GAGTCCGAGCAGAAGAAGAANRG	3.61111	0.611111	within protospacer	OT-838	n.d.	n.d.	n.d.	n.d.
chr1	243544331	chr1_243544231_243544431	chr1	243544324	243544344	+	0	NGG	GGG	14	4	2	0	2	3	0	1	0	78.9091	CAGTACTA--AGAACAAGAAGGG	.|||.|.|--||||.|||||..|	GAGTCCGAGCAGAAGAAGAANRG	3.57292	0.489583	within protospacer	OT-839	n.d.	n.d.	n.d.	n.d.
chr5	63851030	chr5_63850930_63851130	chr5	63851017	63851039	+	0	NotNRG	GAA	12	8	0	0	0	5	0	0	0	71.3636	CAGAGAATTCAGCAGAAGAAGAA	.||......|||.|||||||...	GAGTCCGAGCAGAAGAAGAANRG	3.57143	0.714286	within protospacer	OT-840	n.d.	n.d.	n.d.	n.d.
chr5	61899126	chr5_61899026_61899226	chr5	61899111	61899133	-	0	NGG	AGG	13	7	0	0	0	3	0	1	0	70.4545	GTATCTGAAAAGAAGAAGGGAGG	|..||.||..||||||||....|	GAGTCCGAGCAGAAGAAGAANRG	3.38462	0.564103	within protospacer	OT-842	n.d.	n.d.	n.d.	n.d.
chr20	25863783	chr20_25863683_25863883	chr20	25863771	25863792	-	0	NGG	GGG	12	7	1	0	1	3	0	1	0	84.6364	GTGTTCTTTAA-AAGGAGAAGGG	|.||.|....|-|||.||||..|	GAGTCCGAGCAGAAGAAGAANRG	3.36508	0.603175	within protospacer	OT-843	n.d.	n.d.	n.d.	n.d.
chr3	40011334	chr3_40011234_40011434	chr3	40011322	40011345	+	0	NGG	GGG	13	7	1	1	0	2	1	0	0	86.2727	GATTCTGTCATTAAAGAAGAAGGG	||.||.|-.....||||||||..|	GAGTCCG-AGCAGAAGAAGAANRG	3.32738	0.494048	within protospacer	OT-951	n.d.	n.d.	n.d.	n.d.
chr1	168849206	chr1_168849106_168849306	chr1	168849192	168849214	-	0	NGG	GGG	10	10	0	0	0	6	0	1	0	78.0909	CACCTTACACAAAAGCAGAAGGG	.|.......||.|||.||||..|	GAGTCCGAGCAGAAGAAGAANRG	3.28571	0.607143	within protospacer	OT-844	n.d.	n.d.	n.d.	n.d.
chr1	26103831	chr1_26103731_26103931	chr1	26103819	26103841	+	0	NGG	AGG	12	8	0	0	0	4	0	1	0	75.7273	AAGCTTGGGAAGAAGAAGGGAGG	.||...|.|.||||||||....|	GAGTCCGAGCAGAAGAAGAANRG	3.26923	0.5	within protospacer	OT-845	n.d.	n.d.	n.d.	n.d.
chr5	36051428	chr5_36051328_36051528	chr5	36051420	36051442	+	0	NGG	GGG	10	10	0	0	0	6	0	0	0	72.3636	ATGAATATATATAAGAAGAAGGG	..|.......|.||||||||..|	GAGTCCGAGCAGAAGAAGAANRG	3.25	0.625	within protospacer	OT-847	n.d.	n.d.	n.d.	n.d.
chr7	39555251	chr7_39555151_39555351	chr7	39555237	39555259	-	0	NGG	AGG	12	8	0	0	0	3	0	1	0	80.6364	TAGTTCTTAAAGAAGAAGGGAGG	.|||.|....||||||||....|	GAGTCCGAGCAGAAGAAGAANRG	3.25	0.5	within protospacer	OT-958	n.d.	n.d.	n.d.	n.d.
chr22	39071734	chr22_39071634_39071834	chr22	39071718	39071740	-	0	NGG	TGG	12	8	0	0	0	2	0	1	0	88	GGGTCCATCAAGGAGAAGGGTGG	|.||||....||.|||||....|	GAGTCCGAGCAGAAGAAGAANRG	3.22727	0.568182	within protospacer	OT-848	n.d.	n.d.	n.d.	n.d.
chr9	124000630	chr9_124000530_124000730	chr9	124000623	124000644	-	0	NGG	GGG	14	5	1	0	1	2	1	0	0	71.6364	GACTCCT-GCTTGAGAAGAAGGG	||.|||.-||...|||||||..|	GAGTCCGAGCAGAAGAAGAANRG	3.18452	0.577381	within protospacer	OT-850	n.d.	n.d.	n.d.	n.d.
chr12	99193280	chr12_99193180_99193380	chr12	99193268	99193290	-	0	NGG	GGG	10	10	0	0	0	6	0	1	0	78.0909	AATGTTCTTTAGAAGAAAAAGGG	.|........|||||||.||..|	GAGTCCGAGCAGAAGAAGAANRG	3.18452	0.577381	within protospacer	OT-849	n.d.	n.d.	n.d.	n.d.
chr2	70340480	chr2_70340380_70340580	chr2	70340473	70340495	-	0	NGG	GGG	10	10	0	0	0	6	0	1	0	73.1818	TCTGCTTGTGAGAACAAGAAGGG	....|.....||||.|||||..|	GAGTCCGAGCAGAAGAAGAANRG	3.17222	0.538889	within protospacer	OT-851	n.d.	n.d.	n.d.	n.d.
chr7	149077337	chr7_149077237_149077437	chr7	149077322	149077344	+	0	NGG	GGG	12	8	0	0	0	4	0	0	0	76.5455	GACTATTAGATTAAGAAGATGGG	||.|...||...|||||||...|	GAGTCCGAGCAGAAGAAGAANRG	3.17033	0.483516	within protospacer	OT-815	n.d.	n.d.	n.d.	n.d.
chr1	18052211	chr1_18052111_18052311	chr1	18052200	18052222	-	0	NotNRG	GAA	12	8	0	0	0	4	0	0	0	73.8182	AGGACCAAAACAAAGAAGAAGAA	..|.||.|....||||||||...	GAGTCCGAGCAGAAGAAGAANRG	3.14286	0.619048	within protospacer	OT-852	n.d.	n.d.	n.d.	n.d.
chr10	13693228	chr10_13693128_13693328	chr10	13693218	13693239	-	0	NGG	AGG	13	6	1	0	1	3	0	1	0	83.4545	GGGTTTGAA-AGAAGCAGAGAGG	|.||..||.-|||||.|||...|	GAGTCCGAGCAGAAGAAGAANRG	3.12821	0.474359	within protospacer	OT-853	n.d.	n.d.	n.d.	n.d.
chr12	27885766	chr12_27885666_27885866	chr12	27885759	27885781	-	0	NGG	GGG	11	9	0	0	0	4	0	0	0	72	CAGCTGGGAACAAAGAAGAAGGG	.||...|.....||||||||..|	GAGTCCGAGCAGAAGAAGAANRG	3.11905	0.452381	within protospacer	OT-854	n.d.	n.d.	n.d.	n.d.
chr13	29457322	chr13_29457222_29457422	chr13	29457315	29457337	-	0	NGG	GGG	11	9	0	0	0	5	0	0	0	72.8182	AAGGAGTTGCTTTAGAAGAAGGG	.||.....||...|||||||..|	GAGTCCGAGCAGAAGAAGAANRG	3.075	0.425	within protospacer	OT-855	n.d.	n.d.	n.d.	n.d.
chr5	134569216	chr5_134569116_134569316	chr5	134569201	134569223	+	0	NGG	GGG	10	10	0	0	0	4	0	0	0	84.6364	GCATTTGGCTCTTAGAAGAAGGG	|..|..|......|||||||..|	GAGTCCGAGCAGAAGAAGAANRG	3.02525	0.550505	within protospacer	OT-856	n.d.	n.d.	n.d.	n.d.
chr5	51444937	chr5_51444837_51445037	chr5	51444923	51444945	-	0	NAG	GAG	12	8	0	0	0	5	0	0	0	71.4545	TTGTATTGACAGAAGAAGAGGAG	..||.....||||||||||...|	GAGTCCGAGCAGAAGAAGAANRG	3.01795	0.464103	within protospacer	OT-962	n.d.	n.d.	n.d.	n.d.
chr1	200561804	chr1_200561704_200561904	chr1	200561796	200561818	+	0	NGG	GGG	10	10	0	0	0	6	0	1	0	76.4545	GCCAAAAGAAAGAAAAAGAAGGG	|.........||||.|||||..|	GAGTCCGAGCAGAAGAAGAANRG	3.0125	0.5375	within protospacer	OT-723	n.d.	n.d.	n.d.	n.d.
chr12	99007409	chr12_99007309_99007509	chr12	99007394	99007416	-	0	NGG	GGG	12	8	0	0	0	5	0	1	0	73.2727	AGGTTATAGAAGAAGAAGTGGGG	..||...||.||||||||....|	GAGTCCGAGCAGAAGAAGAANRG	3	0.625	within protospacer	OT-857	n.d.	n.d.	n.d.	n.d.
chr3	183850406	chr3_183850306_183850506	chr3	183850391	183850414	-	0	NGG	AGG	14	6	1	1	0	3	1	0	0	76.0909	ATGTCCTTATAAGAAGAAGAGAGG	..||||-.|..|||||||||...|	GAGTCC-GAGCAGAAGAAGAANRG	2.98889	0.677778	within protospacer	OT-858	n.d.	n.d.	n.d.	n.d.
chr17	81222180	chr17_81222080_81222280	chr17	81222174	81222194	+	0	NGG	GGG	13	5	2	0	2	4	0	0	0	77.6364	ACCTCCAAGCC--AGAAGAAGGG	...|||.|||.--|||||||..|	GAGTCCGAGCAGAAGAAGAANRG	2.95238	0.452381	within protospacer	OT-860	n.d.	n.d.	n.d.	n.d.
chr5	122800230	chr5_122800130_122800330	chr5	122800222	122800244	+	0	NGG	GGG	10	10	0	0	0	5	0	1	0	80.5455	AGGTTGATATTGAAAAAGAAGGG	..||.......|||.|||||..|	GAGTCCGAGCAGAAGAAGAANRG	2.95238	0.380952	within protospacer	OT-859	n.d.	n.d.	n.d.	n.d.
chr5	12003714	chr5_12003614_12003814	chr5	12003706	12003728	+	0	NGG	GGG	10	10	0	0	0	6	0	1	0	74	ATCAACATAGAGAAGAGGAAGGG	.....|....||||||.|||..|	GAGTCCGAGCAGAAGAAGAANRG	2.9	0.55	within protospacer	OT-725	n.d.	n.d.	n.d.	n.d.
chr12	32051993	chr12_32051893_32052093	chr12	32051983	32052005	-	0	NGG	AGG	11	9	0	0	0	4	0	1	0	85.9091	GGGAAAGTTTAGAAGAAGGGAGG	|.|...|...||||||||....|	GAGTCCGAGCAGAAGAAGAANRG	2.9	0.633333	within protospacer	OT-861	n.d.	n.d.	n.d.	n.d.
chr6	26401076	chr6_26400976_26401176	chr6	26401066	26401089	+	0	NGG	AGG	13	7	1	1	0	5	0	0	0	71.5455	AGGCCTTATCACCAAGAAGAAAGG	..|.|..|.||-.||||||||..|	GAGTCCGAGCA-GAAGAAGAANRG	2.89583	0.645833	within protospacer	OT-862	n.d.	n.d.	n.d.	n.d.
chr1	121075660	chr1_121075560_121075760	chr1	121075655	121075677	+	0	NGG	AGG	14	6	0	0	0	1	0	1	0	70.9091	GAGTCAGGTGAGAAGAAGGGAGG	|||||.|...||||||||....|	GAGTCCGAGCAGAAGAAGAANRG	2.87063	0.444056	within protospacer	OT-863	n.d.	n.d.	n.d.	n.d.
chr13	73305108	chr13_73305008_73305208	chr13	73305097	73305119	+	0	NGG	GGG	10	10	0	0	0	5	0	0	0	75.6364	CCTTTCATCATAAAGAAGAAGGG	...|.|......||||||||..|	GAGTCCGAGCAGAAGAAGAANRG	2.78947	0.350877	within protospacer	OT-762	n.d.	n.d.	n.d.	n.d.
chr5	66895273	chr5_66895173_66895373	chr5	66895266	66895288	-	0	NGG	GGG	10	10	0	0	0	6	0	0	0	74	CCATTTAAAATAAAGAAGAAGGG	...|...|....||||||||..|	GAGTCCGAGCAGAAGAAGAANRG	2.78571	0.464286	within protospacer	OT-832	n.d.	n.d.	n.d.	n.d.
chr5	138752873	chr5_138752773_138752973	chr5	138752861	138752883	-	0	NotNRG	GCG	12	8	0	0	0	5	0	1	0	71.3636	CTGGCTTTACAGAAGGAGAAGCG	..|.|....||||||.||||..|	GAGTCCGAGCAGAAGAAGAANRG	2.72727	0.484848	within protospacer	OT-865	n.d.	n.d.	n.d.	n.d.
chr8	25763189	chr8_25763089_25763289	chr8	25763175	25763197	-	0	NGG	GGG	10	10	0	0	0	6	0	0	0	73.1818	AATCTTCTAAAAAAGAAGAAGGG	.|........|.||||||||..|	GAGTCCGAGCAGAAGAAGAANRG	2.67424	0.371212	within protospacer	OT-866	n.d.	n.d.	n.d.	n.d.
chr8	115612505	chr8_115612405_115612605	chr8	115612490	115612512	+	0	NGG	AGG	11	9	0	0	0	4	0	0	0	70.3636	AAAACAGGAGTAAAGAAGAAAGG	.|..|.|.....||||||||..|	GAGTCCGAGCAGAAGAAGAANRG	2.66667	0.666667	within protospacer	OT-867	n.d.	n.d.	n.d.	n.d.
chr3	40011338	chr3_40011238_40011438	chr3	40011322	40011345	+	0	NGG	GGG	13	7	1	1	0	2	1	0	0	86.2727	GATTCTGTCATTAAAGAAGAAGGG	||.||.|-.....||||||||..|	GAGTCCG-AGCAGAAGAAGAANRG	2.66667	0.666667	within protospacer	OT-951	n.d.	n.d.	n.d.	n.d.
chr17	8126166	chr17_8126066_8126266	chr17	8126154	8126176	-	0	NGG	AGG	11	9	0	0	0	6	0	1	0	75.2727	GGAAAATAACAGAGGAAGAGAGG	|......|.||||.|||||...|	GAGTCCGAGCAGAAGAAGAANRG	2.5979	0.465035	within protospacer	OT-869	n.d.	n.d.	n.d.	n.d.
chr7	51142237	chr7_51142137_51142337	chr7	51142229	51142249	+	0	NAG	AAG	13	5	2	0	2	4	0	0	0	88.0909	AAGTATTT--AGAAGAAGAAAAG	.|||....--||||||||||..|	GAGTCCGAGCAGAAGAAGAANRG	2.5979	0.465035	within protospacer	OT-868	n.d.	n.d.	n.d.	n.d.
chr1	149771011	chr1_149770911_149771111	chr1	149771006	149771028	+	0	NGG	AGG	14	6	0	0	0	1	0	1	0	70.9091	GAGTCAGGTGAGAAGAAGGGAGG	|||||.|...||||||||....|	GAGTCCGAGCAGAAGAAGAANRG	2.55	0.55	within protospacer	OT-870	n.d.	n.d.	n.d.	n.d.
chr10	61437181	chr10_61437081_61437281	chr10	61437166	61437189	-	0	NAG	GAG	15	5	1	1	0	3	1	0	0	71.4545	GAGGCTTTATAAGAAGAAGAAGAG	|||.|-..|..||||||||||..|	GAGTC-CGAGCAGAAGAAGAANRG	2.53571	0.607143	within protospacer	OT-871	n.d.	n.d.	n.d.	n.d.
chr18	55440977	chr18_55440877_55441077	chr18	55440963	55440985	-	0	NGG	GGG	11	9	0	0	0	5	0	1	0	75.2727	GACCTTATAAAGAAGAATAAGGG	||........|||||||.||..|	GAGTCCGAGCAGAAGAAGAANRG	2.53571	0.607143	within protospacer	OT-814	n.d.	n.d.	n.d.	n.d.
chr4	8671263	chr4_8671163_8671363	chr4	8671254	8671276	+	0	NotNRG	GGT	12	8	0	0	0	4	0	0	0	73.8182	CAGACACTTATGAAGAAGAAGGT	.||.|......|||||||||...	GAGTCCGAGCAGAAGAAGAANRG	2.5	0.7	within protospacer	OT-872	n.d.	n.d.	n.d.	n.d.
chr6	113860952	chr6_113860852_113861052	chr6	113860943	113860965	+	0	NGG	GGG	9	11	0	0	0	6	0	1	0	94.8182	TGCCCATATATGAAGGAGATGGG	....|..|...||||.|||...|	GAGTCCGAGCAGAAGAAGAANRG	2.5	0.7	within protospacer	OT-726	n.d.	n.d.	n.d.	n.d.
chr2	216152569	chr2_216152469_216152669	chr2	216152557	216152578	-	0	NGG	GGG	13	6	1	0	1	4	0	1	0	71.1818	CACTGAGA-CAGGAAAAGAAGGG	.|.|..||-|||.|.|||||..|	GAGTCCGAGCAGAAGAAGAANRG	2.48889	0.622222	within protospacer	OT-873	n.d.	n.d.	n.d.	n.d.
chr2	120706307	chr2_120706207_120706407	chr2	120706290	120706312	-	0	NGG	GGG	12	8	0	0	0	2	0	2	0	92.9091	GAGTCATTAAAGAAAAAGGGGGG	|||||.....||||.|||....|	GAGTCCGAGCAGAAGAAGAANRG	2.47619	0.619048	within protospacer	OT-874	n.d.	n.d.	n.d.	n.d.
chr3	112004154	chr3_112004054_112004254	chr3	112004136	112004155	+	0	NotNRG	---	12	8	0	0	0	4	0	0	0	72.1818	CTTTCAGTGATGGAGAAGAA---	...||.|.|..|.|||||||---	GAGTCCGAGCAGAAGAAGAANRG	2.42857	0.571429	within protospacer	OT-875	n.d.	n.d.	n.d.	n.d.
chr2	216152571	chr2_216152471_216152671	chr2	216152557	216152578	-	0	NGG	GGG	13	6	1	0	1	4	0	1	0	71.1818	CACTGAGA-CAGGAAAAGAAGGG	.|.|..||-|||.|.|||||..|	GAGTCCGAGCAGAAGAAGAANRG	2.38782	0.407051	within protospacer	OT-873	n.d.	n.d.	n.d.	n.d.
chr8	115457421	chr8_115457321_115457521	chr8	115457414	115457436	+	0	NGG	GGG	10	10	0	0	0	6	0	0	0	74.8182	ATCATAGAGATAGAGAAGAAGGG	......|||....|||||||..|	GAGTCCGAGCAGAAGAAGAANRG	2.38636	0.522727	within protospacer	OT-877	n.d.	n.d.	n.d.	n.d.
chr3	113220941	chr3_113220841_113221041	chr3	113220929	113220951	+	0	NGG	TGG	13	7	0	0	0	3	0	1	0	74.5455	GAATCTTATTAGAAGAAGGGTGG	||.||..|..||||||||....|	GAGTCCGAGCAGAAGAAGAANRG	2.3125	0.375	within protospacer	OT-878	n.d.	n.d.	n.d.	n.d.
chr12	5360787	chr12_5360687_5360887	chr12	5360777	5360799	+	0	NGG	GGG	9	11	0	0	0	7	0	0	0	80.9091	CTCATTAAATACTAGAAGAAGGG	.......|..|..|||||||..|	GAGTCCGAGCAGAAGAAGAANRG	2.29167	0.458333	within protospacer	OT-879	n.d.	n.d.	n.d.	n.d.
chr1	211003081	chr1_211002981_211003181	chr1	211003074	211003095	+	0	NAG	GAG	12	7	1	0	1	5	0	0	0	80.3636	AAGGGTCATGA-AAGAAGAAGAG	.||....|..|-||||||||..|	GAGTCCGAGCAGAAGAAGAANRG	2.2735	0.452991	within protospacer	OT-880	n.d.	n.d.	n.d.	n.d.
chr5	178351877	chr5_178351777_178351977	chr5	178351867	178351889	+	0	NGG	GGG	10	10	0	0	0	5	0	0	0	83.8182	TGGCGCTCTTATAAGAAGAGGGG	..|..|....|.|||||||...|	GAGTCCGAGCAGAAGAAGAANRG	2.25	0.5	within protospacer	OT-881	n.d.	n.d.	n.d.	n.d.
chr2	145804263	chr2_145804163_145804363	chr2	145804254	145804276	+	0	NGG	GGG	10	10	0	0	0	7	0	1	0	70.7273	TTTGGATATAAGAAAAAGAAGGG	.......|..||||.|||||..|	GAGTCCGAGCAGAAGAAGAANRG	2.23333	0.633333	within protospacer	OT-882	n.d.	n.d.	n.d.	n.d.
chr6	40587157	chr6_40587057_40587257	chr6	40587145	40587167	+	0	NGG	GGG	10	10	0	0	0	5	0	0	0	77.2727	ATGGCATTTAGCAAGAAGAAGGG	..|.|.......||||||||..|	GAGTCCGAGCAGAAGAAGAANRG	2.22222	0.555556	within protospacer	OT-884	n.d.	n.d.	n.d.	n.d.
chr5	175706465	chr5_175706365_175706565	chr5	175706452	175706474	+	0	NGG	GGG	10	10	0	0	0	5	0	0	0	77.2727	TTTTAGGCCCCTTAGAAGAAGGG	...|..|..|...|||||||..|	GAGTCCGAGCAGAAGAAGAANRG	2.1746	0.436508	within protospacer	OT-969	n.d.	n.d.	n.d.	n.d.
chr12	6806002	chr12_6805902_6806102	chr12	6805992	6806015	+	0	NAG	AAG	14	6	1	1	0	4	0	0	0	71.8182	AATCCCTATTAAGAAGAAGAAAAG	.|..||.|-..||||||||||..|	GAGTCCGA-GCAGAAGAAGAANRG	2.14286	0.535714	within protospacer	OT-885	n.d.	n.d.	n.d.	n.d.
chr13	103311321	chr13_103311221_103311421	chr13	103311313	103311335	+	0	NGG	GGG	10	10	0	0	0	5	0	0	0	79.7273	GCTTAAAGAATAAAGAAGAAGGG	|..|........||||||||..|	GAGTCCGAGCAGAAGAAGAANRG	2.13889	0.527778	within protospacer	OT-886	n.d.	n.d.	n.d.	n.d.
chr1	109156956	chr1_109156856_109157056	chr1	109156944	109156966	+	0	NGG	GGG	11	9	0	0	0	5	0	1	0	78.5455	TGCTTCTCTCAGAAGAAGGGGGG	...|.|...|||||||||....|	GAGTCCGAGCAGAAGAAGAANRG	2.1044	0.478022	within protospacer	OT-887	n.d.	n.d.	n.d.	n.d.
chr2	60516976	chr2_60516876_60517076	chr2	60516966	60516989	+	0	NotNRG	GTG	13	7	1	1	0	4	0	0	0	90.0909	GAGATTATTTAGGAAGAAGAAGTG	|||.......|-|||||||||..|	GAGTCCGAGCA-GAAGAAGAANRG	2.04242	0.369697	within protospacer	OT-970	n.d.	n.d.	n.d.	n.d.
chr20	3551002	chr20_3550902_3551102	chr20	3550990	3551013	-	0	NGG	GGG	15	5	1	1	0	2	1	1	0	70.8182	GTGTCCACCACAGAAGAAGCAGGG	|.||||-...|||||||||.|..|	GAGTCC-GAGCAGAAGAAGAANRG	2.03175	0.507937	within protospacer	OT-888	n.d.	n.d.	n.d.	n.d.
chr3	113220936	chr3_113220836_113221036	chr3	113220929	113220951	+	0	NGG	TGG	13	7	0	0	0	3	0	1	0	74.5455	GAATCTTATTAGAAGAAGGGTGG	||.||..|..||||||||....|	GAGTCCGAGCAGAAGAAGAANRG	2.01786	0.267857	within protospacer	OT-878	n.d.	n.d.	n.d.	n.d.
chr2	59791663	chr2_59791563_59791763	chr2	59791653	59791675	-	0	NGG	GGG	11	9	0	0	0	4	0	0	0	76.0909	GAATTATTATTTAAGAAGAAGGG	||.|........||||||||..|	GAGTCCGAGCAGAAGAAGAANRG	2.01136	0.397727	within protospacer	OT-779	n.d.	n.d.	n.d.	n.d.
chr12	112596678	chr12_112596578_112596778	chr12	112596666	112596688	-	0	NGG	TGG	10	10	0	0	0	5	0	1	0	91.1818	CAAGCAATATAGAAGAAGGGTGG	.|..|.....||||||||....|	GAGTCCGAGCAGAAGAAGAANRG	1.94712	0.418269	within protospacer	OT-889	n.d.	n.d.	n.d.	n.d.
chr7	46230791	chr7_46230691_46230891	chr7	46230783	46230805	+	0	NGG	TGG	10	10	0	0	0	5	0	1	0	92	CATTTTTTAAAGAAGAAGGGTGG	.|.|......||||||||....|	GAGTCCGAGCAGAAGAAGAANRG	1.89286	0.464286	within protospacer	OT-890	n.d.	n.d.	n.d.	n.d.
chr12	62861010	chr12_62860910_62861110	chr12	62861003	62861023	-	0	NGG	GGG	11	7	2	0	2	5	0	0	0	93.9091	TTTTCTTATCT--AGAAGAAGGG	...||..|.|.--|||||||..|	GAGTCCGAGCAGAAGAAGAANRG	1.89118	0.355882	within protospacer	OT-891	n.d.	n.d.	n.d.	n.d.
chr12	25643734	chr12_25643634_25643834	chr12	25643718	25643741	+	0	NGG	GGG	14	6	1	1	0	3	0	0	0	72	GGTTCTGATGGCAAAGAAGAAGGG	|..||.||-|...||||||||..|	GAGTCCGA-GCAGAAGAAGAANRG	1.88889	0.472222	within protospacer	OT-892	n.d.	n.d.	n.d.	n.d.
chr16	67345848	chr16_67345748_67345948	chr16	67345838	67345860	-	0	NGG	GGG	10	10	0	0	0	6	0	0	0	71.5455	ACCTTAATTTACAAGAAGAAGGG	...|......|.||||||||..|	GAGTCCGAGCAGAAGAAGAANRG	1.86364	0.409091	within protospacer	OT-759	n.d.	n.d.	n.d.	n.d.
chr18	40654017	chr18_40653917_40654117	chr18	40654002	40654024	+	0	NGG	GGG	11	9	0	0	0	4	0	0	0	74.4545	GTTTCTCCCAGGGAGAAGAAGGG	|..||......|.|||||||..|	GAGTCCGAGCAGAAGAAGAANRG	1.86364	0.409091	within protospacer	OT-893	n.d.	n.d.	n.d.	n.d.
chr10	123931194	chr10_123931094_123931294	chr10	123931187	123931209	+	0	NGG	GGG	11	9	0	0	0	6	0	1	0	71.1818	GGCAATTAACAAAAGAGGAAGGG	|......|.||.||||.|||..|	GAGTCCGAGCAGAAGAAGAANRG	1.85227	0.369318	within protospacer	OT-894	n.d.	n.d.	n.d.	n.d.
chr5	23693090	chr5_23692990_23693190	chr5	23693076	23693099	+	0	NGG	GGG	14	6	1	1	0	3	0	0	0	76.9091	GACCCCAAGCTCCTAGAAGAAGGG	||..||.|||-...|||||||..|	GAGTCCGAGC-AGAAGAAGAANRG	1.83333	0.5	within protospacer	OT-895	n.d.	n.d.	n.d.	n.d.
chr6	46849926	chr6_46849826_46850026	chr6	46849912	46849932	-	0	NAG	AAG	16	2	2	0	2	0	2	0	0	73.9091	GAGT--GGACAGAAGAAGAAAAG	||||--|..|||||||||||..|	GAGTCCGAGCAGAAGAAGAANRG	1.8125	0.4375	within protospacer	OT-896	n.d.	n.d.	n.d.	n.d.
chr8	121249113	chr8_121249013_121249213	chr8	121249099	121249121	-	0	NGG	AGG	11	9	0	0	0	5	0	1	0	70.3636	TAAAATGGACAGGAAAAGAAAGG	.|....|..|||.|.|||||..|	GAGTCCGAGCAGAAGAAGAANRG	1.79167	0.458333	within protospacer	OT-898	n.d.	n.d.	n.d.	n.d.
chr13	73305112	chr13_73305012_73305212	chr13	73305097	73305119	+	0	NGG	GGG	10	10	0	0	0	5	0	0	0	75.6364	CCTTTCATCATAAAGAAGAAGGG	...|.|......||||||||..|	GAGTCCGAGCAGAAGAAGAANRG	1.7861	0.358289	within protospacer	OT-762	n.d.	n.d.	n.d.	n.d.
chr16	2135017	chr16_2134917_2135117	chr16	2135010	2135030	-	0	NGG	GGG	12	6	2	0	2	3	0	0	0	95.1818	GAGGTGGGTCC--AGAAGAAGGG	|||...|..|.--|||||||..|	GAGTCCGAGCAGAAGAAGAANRG	1.78333	0.483333	within protospacer	OT-899	n.d.	n.d.	n.d.	n.d.
chr16	66361677	chr16_66361577_66361777	chr16	66361664	66361686	+	0	NGG	GGG	10	10	0	0	0	5	0	0	0	78.9091	ATGGCAAGTTATCAGAAGAAGGG	..|.|.....|..|||||||..|	GAGTCCGAGCAGAAGAAGAANRG	1.78175	0.400794	within protospacer	OT-900	n.d.	n.d.	n.d.	n.d.
chr2	111966680	chr2_111966580_111966780	chr2	111966673	111966695	-	0	NGG	GGG	10	10	0	0	0	6	0	0	0	76.4545	GTAATTACACATTAGAAGAAGGG	|........||..|||||||..|	GAGTCCGAGCAGAAGAAGAANRG	1.75	0.5	within protospacer	OT-901	n.d.	n.d.	n.d.	n.d.
chr6	12821810	chr6_12821710_12821910	chr6	12821799	12821820	+	0	NGG	AGG	13	6	1	0	1	3	0	1	0	86.7273	GATTTAGAA-AGAAGAAGGGAGG	||.|..||.-||||||||....|	GAGTCCGAGCAGAAGAAGAANRG	1.69856	0.320574	within protospacer	OT-902	n.d.	n.d.	n.d.	n.d.
chr3	133959501	chr3_133959401_133959601	chr3	133959489	133959511	+	0	NGG	TGG	12	8	0	0	0	4	0	1	0	74.9091	CAATGTGGGAAGAAGAAGGGTGG	.|.|..|.|.||||||||....|	GAGTCCGAGCAGAAGAAGAANRG	1.66667	0.333333	within protospacer	OT-903	n.d.	n.d.	n.d.	n.d.
chr17	75729302	chr17_75729202_75729402	chr17	75729296	75729319	-	0	NGG	GGG	13	7	1	1	0	3	0	1	0	83.8182	GATGACGTTCTTGAAGGAGAAGGG	||...||..|-.||||.||||..|	GAGTCCGAGC-AGAAGAAGAANRG	1.64286	0.464286	within protospacer	OT-976	n.d.	n.d.	n.d.	n.d.
chr8	69101078	chr8_69100978_69101178	chr8	69101064	69101087	-	0	NotNRG	GTG	14	6	1	1	0	3	0	0	0	84.8182	GTGTACAATATATAAGAAGAAGTG	|.||.|.|-..|.||||||||..|	GAGTCCGA-GCAGAAGAAGAANRG	1.64286	0.464286	within protospacer	OT-905	n.d.	n.d.	n.d.	n.d.
chr11	66677228	chr11_66677128_66677328	chr11	66677218	66677240	+	0	NGG	CGG	10	10	0	0	0	6	0	1	0	86.2727	CTTCCTCAATAGAAGAAGGGCGG	....|..|..||||||||....|	GAGTCCGAGCAGAAGAAGAANRG	1.5625	0.4375	within protospacer	OT-977	n.d.	n.d.	n.d.	n.d.
chrX	24470831	chrX_24470731_24470931	chrX	24470824	24470846	-	0	NGG	GGG	10	10	0	0	0	6	0	0	0	70.7273	ACTAACCTACTCAAGAAGAAGGG	.....|...|..||||||||..|	GAGTCCGAGCAGAAGAAGAANRG	1.54286	0.514286	within protospacer	OT-908	n.d.	n.d.	n.d.	n.d.
chr7	27185044	chr7_27184944_27185144	chr7	27185033	27185055	+	0	NGG	GGG	12	8	0	0	0	2	0	1	0	79	GGGTCTGGGGCAGAAAAGAAGGG	|.|||.|.|....|.|||||..|	GAGTCCGAGCAGAAGAAGAANRG	1.54286	0.514286	within protospacer	OT-907	n.d.	n.d.	n.d.	n.d.
chr17	16448721	chr17_16448621_16448821	chr17	16448714	16448734	+	0	NotNRG	ATG	16	2	2	0	2	2	0	0	0	71.3636	GTGTCCTA--AGAAGAAGAAATG	|.||||.|--||||||||||..|	GAGTCCGAGCAGAAGAAGAANRG	1.53175	0.436508	within protospacer	OT-910	n.d.	n.d.	n.d.	n.d.
chr4	46296420	chr4_46296320_46296520	chr4	46296415	46296435	+	0	NGG	GGG	15	3	2	0	2	1	2	1	0	74.4545	AAGTC--AACAGAATAAGAAGGG	.||||--|.|||||.|||||..|	GAGTCCGAGCAGAAGAAGAANRG	1.53175	0.436508	within protospacer	OT-909	n.d.	n.d.	n.d.	n.d.
chr9	41651908	chr9_41651808_41652008	chr9	41651895	41651917	-	0	NotNRG	GGA	11	9	0	0	0	4	0	0	0	88.0909	GAATATCTTACAAAGAAGAAGGA	||.|........||||||||...	GAGTCCGAGCAGAAGAAGAANRG	1.53125	0.40625	within protospacer	OT-911	n.d.	n.d.	n.d.	n.d.
chr8	60184403	chr8_60184303_60184503	chr8	60184393	60184415	-	0	NGG	AGG	12	8	0	0	0	4	0	1	0	75.7273	AAGCTGGGGTAGAAGAAGGGAGG	.||...|.|.||||||||....|	GAGTCCGAGCAGAAGAAGAANRG	1.5	0.5	within protospacer	OT-912	n.d.	n.d.	n.d.	n.d.
chr12	124371481	chr12_124371381_124371581	chr12	124371473	124371493	+	0	NotNRG	AGT	16	2	2	0	2	2	1	0	0	71.3636	GTGTCCT--CAGAAGAAGAAAGT	|.||||.--|||||||||||...	GAGTCCGAGCAGAAGAAGAANRG	1.46667	0.366667	within protospacer	OT-913	n.d.	n.d.	n.d.	n.d.
chr8	112725230	chr8_112725130_112725330	chr8	112725220	112725242	+	0	NGG	AGG	11	9	0	0	0	5	0	3	0	84.2727	ATGACTAAACAGAAAAAAGAAGG	..|.|..|.|||||.||..|..|	GAGTCCGAGCAGAAGAAGAANRG	1.45139	0.409722	within protospacer	OT-914	n.d.	n.d.	n.d.	n.d.
chr7	17992342	chr7_17992242_17992442	chr7	17992333	17992355	-	0	NotNRG	GAA	13	7	0	0	0	3	0	0	0	75.9091	GAATGCAAGACCTAGAAGAAGAA	||.|.|.||....|||||||...	GAGTCCGAGCAGAAGAAGAANRG	1.45076	0.344697	within protospacer	OT-915	n.d.	n.d.	n.d.	n.d.
chr8	25763187	chr8_25763087_25763287	chr8	25763175	25763197	-	0	NGG	GGG	10	10	0	0	0	6	0	0	0	73.1818	AATCTTCTAAAAAAGAAGAAGGG	.|........|.||||||||..|	GAGTCCGAGCAGAAGAAGAANRG	1.41538	0.353846	within protospacer	OT-866	n.d.	n.d.	n.d.	n.d.
chr4	90183402	chr4_90183302_90183502	chr4	90183395	90183416	+	0	NGG	GGG	11	8	1	0	1	5	0	1	0	87.4545	GCATTTTATAA-AAGGAGAAGGG	|..|...|..|-|||.||||..|	GAGTCCGAGCAGAAGAAGAANRG	1.39286	0.464286	within protospacer	OT-916	n.d.	n.d.	n.d.	n.d.
chrX	22186254	chrX_22186154_22186354	chrX	22186239	22186261	+	0	NGG	GGG	11	9	0	0	0	5	0	0	0	70.3636	GCTTTTCTGAGAAAGAAGAAGGG	|..|....|...||||||||..|	GAGTCCGAGCAGAAGAAGAANRG	1.375	0.375	within protospacer	OT-918	n.d.	n.d.	n.d.	n.d.
chr15	76666497	chr15_76666397_76666597	chr15	76666483	76666505	-	0	NGG	AGG	10	10	0	0	0	5	0	0	0	75.6364	ATGCATGTATGAAAGAAGAAAGG	..|...|.....||||||||..|	GAGTCCGAGCAGAAGAAGAANRG	1.37143	0.342857	within protospacer	OT-919	n.d.	n.d.	n.d.	n.d.
chr2	75031369	chr2_75031269_75031469	chr2	75031361	75031383	+	0	NGG	GGG	10	10	0	0	0	6	0	0	0	71.5455	CTATAAAGAAATAAGAAGAAGGG	...|......|.||||||||..|	GAGTCCGAGCAGAAGAAGAANRG	1.33654	0.317308	within protospacer	OT-920	n.d.	n.d.	n.d.	n.d.
chr3	71319743	chr3_71319643_71319843	chr3	71319736	71319758	-	0	NGG	GGG	9	11	0	0	0	6	0	0	0	86.6364	TGGGAACTGTTTGAGAAGAAGGG	..|.....|....|||||||..|	GAGTCCGAGCAGAAGAAGAANRG	1.3125	0.4375	within protospacer	OT-978	n.d.	n.d.	n.d.	n.d.
chr5	177351535	chr5_177351435_177351635	chr5	177351528	177351550	+	0	NotNRG	AGA	11	9	0	0	0	7	0	0	0	70.0909	CCCCAACAACAAAAGAAGAAAGA	.......|.||.||||||||...	GAGTCCGAGCAGAAGAAGAANRG	1.30672	0.289916	within protospacer	OT-921	n.d.	n.d.	n.d.	n.d.
chr7	104830864	chr7_104830764_104830964	chr7	104830856	104830878	+	0	NotNRG	ATG	11	9	0	0	0	6	0	0	0	72.5455	TGGAATATATAGAAGAAGAAATG	..|.......||||||||||..|	GAGTCCGAGCAGAAGAAGAANRG	1.3	0.366667	within protospacer	OT-922	n.d.	n.d.	n.d.	n.d.
chr9	21323274	chr9_21323174_21323374	chr9	21323263	21323286	+	0	NGG	GGG	14	6	1	1	0	4	0	1	0	71.1818	TAGAACTATGTAGAAGTAGAAGGG	.||..|.|-|.|||||.||||..|	GAGTCCGA-GCAGAAGAAGAANRG	1.28571	0.428571	within protospacer	OT-923	n.d.	n.d.	n.d.	n.d.
chr1	212955121	chr1_212955021_212955221	chr1	212955111	212955133	+	0	NGG	TGG	13	7	0	0	0	3	0	1	0	71.2727	GAATTTGTACAGAAGAAGGGTGG	||.|..|..|||||||||....|	GAGTCCGAGCAGAAGAAGAANRG	1.28571	0.428571	within protospacer	OT-980	n.d.	n.d.	n.d.	n.d.
chr14	99179814	chr14_99179714_99179914	chr14	99179799	99179821	-	0	NGG	GGG	11	9	0	0	0	5	0	1	0	72.8182	ATGTTTTATTAAAAAAAGAAGGG	..||...|..|.||.|||||..|	GAGTCCGAGCAGAAGAAGAANRG	1.25	0.416667	within protospacer	OT-924	n.d.	n.d.	n.d.	n.d.
chr19	6189143	chr19_6189043_6189243	chr19	6189127	6189148	-	0	NGG	GGG	13	6	1	0	1	3	0	1	1	81.8182	TAATCAGAGAAGAAGG-GAGGGG	.|.||.|||.|||||.-||...|	GAGTCCGAGCAGAAGAAGAANRG	1.23125	0.30625	within protospacer	OT-925	n.d.	n.d.	n.d.	n.d.
chr6	40587154	chr6_40587054_40587254	chr6	40587145	40587167	+	0	NGG	GGG	10	10	0	0	0	5	0	0	0	77.2727	ATGGCATTTAGCAAGAAGAAGGG	..|.|.......||||||||..|	GAGTCCGAGCAGAAGAAGAANRG	1.175	0.325	within protospacer	OT-884	n.d.	n.d.	n.d.	n.d.
chr2	179895487	chr2_179895387_179895587	chr2	179895483	179895506	+	0	NGG	GGG	13	7	1	1	0	4	1	0	0	89.5455	GATTATAAAGAAAAAGAAGAGGGG	||.|-...||.|.|||||||...|	GAGT-CCGAGCAGAAGAAGAANRG	1.14286	0.380952	within protospacer	OT-926	n.d.	n.d.	n.d.	n.d.
chr15	66743236	chr15_66743136_66743336	chr15	66743222	66743243	+	0	NGG	GGG	12	7	1	0	1	4	0	0	0	74.8182	GTTTTCTTTCT-AAGAAGAAGGG	|..|.|...|.-||||||||..|	GAGTCCGAGCAGAAGAAGAANRG	1.09615	0.365385	within protospacer	OT-927	n.d.	n.d.	n.d.	n.d.
chr11	66677225	chr11_66677125_66677325	chr11	66677218	66677240	+	0	NGG	CGG	10	10	0	0	0	6	0	1	0	86.2727	CTTCCTCAATAGAAGAAGGGCGG	....|..|..||||||||....|	GAGTCCGAGCAGAAGAAGAANRG	1.07576	0.30303	within protospacer	OT-977	n.d.	n.d.	n.d.	n.d.
chr15	72778860	chr15_72778760_72778960	chr15	72778846	72778869	+	0	NGG	AGG	12	8	1	1	0	5	0	0	0	76.8182	TCCTGCATCTAGATAGAAGAAAGG	...|.|....|||-|||||||..|	GAGTCCGAGCAGA-AGAAGAANRG	0.983333	0.283333	within protospacer	OT-928	n.d.	n.d.	n.d.	n.d.
chr12	101222618	chr12_101222518_101222718	chr12	101222608	101222630	-	0	NGG	GGG	11	9	0	0	0	4	0	0	0	74.4545	TAGTTTTCTGTCAAGAAGAAGGG	.|||........||||||||..|	GAGTCCGAGCAGAAGAAGAANRG	0.95	0.316667	within protospacer	OT-930	n.d.	n.d.	n.d.	n.d.
chr5	109024677	chr5_109024577_109024777	chr5	109024664	109024687	-	0	NGG	AGG	13	7	1	1	0	4	0	1	0	81.3636	CAGTGACAATATGAAAAAGAAAGG	.|||...|..|-|||.|||||..|	GAGTCCGAGCA-GAAGAAGAANRG	0.909091	0.30303	within protospacer	OT-931	n.d.	n.d.	n.d.	n.d.
chr17	49598948	chr17_49598848_49599048	chr17	49598942	49598964	+	0	NGG	AGG	9	11	0	0	0	6	0	1	0	95.6364	ATATTTAGTTAGAAGAAGGGAGG	...|......||||||||....|	GAGTCCGAGCAGAAGAAGAANRG	0.908333	0.258333	within protospacer	OT-932	n.d.	n.d.	n.d.	n.d.
chr18	72682599	chr18_72682499_72682699	chr18	72682585	72682607	-	0	NotNRG	GCA	12	8	0	0	0	5	0	1	0	70.5455	TTCTTCTATAAGAAAAAGAAGCA	...|.|.|..||||.|||||...	GAGTCCGAGCAGAAGAAGAANRG	2.41667	0.416667	target-strand edits	OT-876	n.d.	n.d.	n.d.	n.d.
chr9	126640083	chr9_126639983_126640183	chr9	126640096	126640117	+	0	NotNRG	CAC	13	6	1	0	1	3	0	0	1	85.6364	GAGGAGGAAAAAAAG-AGAACAC	|||...||..|.|||-||||...	GAGTCCGAGCAGAAGAAGAANRG	21.7946	0.778378	out of protospacer	OT-937	n.d.	n.d.	n.d.	n.d.
chr4	186604488	chr4_186604388_186604588	chr4	186604399	186604421	-	0	NotNRG	AGA	12	8	0	0	0	5	0	1	0	75.4545	GCCATCAAGAGGAAGGAGAAAGA	|....|.||..||||.||||...	GAGTCCGAGCAGAAGAAGAANRG	13.6718	0.62816	out of protospacer_target-strand edits	OT-938	n.d.	n.d.	n.d.	n.d.
chr12	57498900	chr12_57498800_57499000	chr12	57498957	57498980	-	0	NotNRG	TGA	16	4	1	1	0	3	0	1	0	70.1818	GAGTATTAGGCAGAGGAAGAATGA	||||...|-|||||.||||||...	GAGTCCGA-GCAGAAGAAGAANRG	12.7129	0.822129	out of protospacer	OT-939	n.d.	n.d.	n.d.	n.d.
chr7	131107272	chr7_131107172_131107372	chr7	131107243	131107265	-	0	NGG	GGG	13	7	0	0	0	3	0	2	0	73.7273	GAGGAGGAGGAGGAGGAGGAGGG	|||...|||.||.||.||.|..|	GAGTCCGAGCAGAAGAAGAANRG	12.3492	0.865079	out of protospacer	OT-940	n.d.	n.d.	n.d.	n.d.
chr4	54755565	chr4_54755465_54755665	chr4	54755622	54755643	-	0	NGG	AGG	12	7	1	0	1	5	0	0	1	72.3636	AAAAAGGAGAAGGA-AAGAAAGG	.|....|||.||.|-|||||..|	GAGTCCGAGCAGAAGAAGAANRG	9.74857	0.577143	out of protospacer	OT-942	n.d.	n.d.	n.d.	n.d.
chr11	60610630	chr11_60610530_60610730	chr11	60610538	60610559	+	0	NotNRG	TAT	14	5	1	0	1	3	0	1	1	78.7273	AAGTTTGAGTAGAA-AACAATAT	.|||..|||.||||-||.||...	GAGTCCGAGCAGAAGAAGAANRG	9.32381	0.549206	out of protospacer	OT-943	n.d.	n.d.	n.d.	n.d.
chr14	99271412	chr14_99271312_99271512	chr14	99271447	99271469	+	0	NGG	GGG	12	8	0	0	0	4	0	2	0	72.4545	GTTTGCAAAAAGAAAAAAAAGGG	|..|.|.|..||||.||.||..|	GAGTCCGAGCAGAAGAAGAANRG	9.30909	0.763636	out of protospacer_target-strand edits	OT-944	n.d.	n.d.	n.d.	n.d.
chr7	132013125	chr7_132013025_132013225	chr7	132013161	132013180	-	0	NotNRG	---	14	6	0	0	0	1	0	2	0	77.1818	GACTCCGTCCAAAAAAAAAA---	||.||||..||.||.||.||---	GAGTCCGAGCAGAAGAAGAANRG	8.875	0.875	out of protospacer	OT-945	n.d.	n.d.	n.d.	n.d.
chr7	132013127	chr7_132013027_132013227	chr7	132013161	132013180	-	0	NotNRG	---	14	6	0	0	0	1	0	2	0	77.1818	GACTCCGTCCAAAAAAAAAA---	||.||||..||.||.||.||---	GAGTCCGAGCAGAAGAAGAANRG	8.21664	0.549475	out of protospacer	OT-945	n.d.	n.d.	n.d.	n.d.
chr10	78140949	chr10_78140849_78141049	chr10	78140874	78140896	-	0	NAG	GAG	13	7	0	0	0	3	0	2	0	71.9091	GTGGGCGGGAAGAGGAACAAGAG	|.|..||.|.|||.|||.||..|	GAGTCCGAGCAGAAGAAGAANRG	7.02857	0.585714	out of protospacer	OT-947	n.d.	n.d.	n.d.	n.d.
chr4	187504092	chr4_187503992_187504192	chr4	187504046	187504068	-	0	NotNRG	TAA	13	7	0	0	0	4	0	2	0	75.0909	GAAAGAGAGAAGAAAACGAATAA	||....|||.||||.|.|||...	GAGTCCGAGCAGAAGAAGAANRG	5.90909	0.863636	out of protospacer	OT-949	n.d.	n.d.	n.d.	n.d.
chr11	21891205	chr11_21891105_21891305	chr11	21891127	21891149	-	0	NAG	AAG	11	9	0	0	0	6	0	0	0	71.8182	CAAAAGAAAAGGAAGAAGAAAAG	.|.....|...|||||||||..|	GAGTCCGAGCAGAAGAAGAANRG	5.17949	0.717949	out of protospacer	OT-950	n.d.	n.d.	n.d.	n.d.
chr7	148923527	chr7_148923427_148923627	chr7	148923465	148923486	+	0	NGG	GGG	11	8	1	0	1	5	0	0	1	80.0909	AGGAACATACAGGAGAA-AAGGG	..|..|...|||.||||-||..|	GAGTCCGAGCAGAAGAAGAANRG	4.38889	0.777778	out of protospacer_target-strand edits	OT-953	n.d.	n.d.	n.d.	n.d.
chrX	148487592	chrX_148487492_148487692	chrX	148487648	148487671	-	0	NAG	GAG	14	6	1	1	0	4	0	1	0	76.7273	TTGGCTGAGGATGAAGAGGAAGAG	..|.|.|||.|-|||||.|||..|	GAGTCCGAGCA-GAAGAAGAANRG	4.14118	0.494118	out of protospacer	OT-954	n.d.	n.d.	n.d.	n.d.
chr4	54755561	chr4_54755461_54755661	chr4	54755622	54755643	-	0	NGG	AGG	12	7	1	0	1	5	0	0	1	72.3636	AAAAAGGAGAAGGA-AAGAAAGG	.|....|||.||.|-|||||..|	GAGTCCGAGCAGAAGAAGAANRG	3.94118	0.544118	out of protospacer	OT-942	n.d.	n.d.	n.d.	n.d.
chr3	153224437	chr3_153224337_153224537	chr3	153224478	153224500	+	0	NotNRG	ATC	11	9	0	0	0	5	0	2	0	88.9091	GGAACACTACAGATGAAGCAATC	|...|....||||.||||.|...	GAGTCCGAGCAGAAGAAGAANRG	3.84821	0.598214	out of protospacer	OT-955	n.d.	n.d.	n.d.	n.d.
chr18	73514329	chr18_73514229_73514429	chr18	73514353	73514376	-	0	NGG	AGG	13	7	1	1	0	5	0	0	1	75.6364	AAGCAAAAGAAGGAGGAAGAAAGG	.||....||.||.|-||||||..|	GAGTCCGAGCAGAA-GAAGAANRG	3.43125	0.58125	out of protospacer	OT-956	n.d.	n.d.	n.d.	n.d.
chr18	40489251	chr18_40489151_40489351	chr18	40489268	40489288	-	0	NAG	AAG	15	3	2	0	2	2	0	0	1	76.7273	GAATCAGAA-AGAA-AAGAAAAG	||.||.||.-||||-|||||..|	GAGTCCGAGCAGAAGAAGAANRG	3.22619	0.702381	out of protospacer_target-strand edits	OT-959	n.d.	n.d.	n.d.	n.d.
chr12	46374775	chr12_46374675_46374875	chr12	46374744	46374766	+	0	NAG	CAG	12	8	0	0	0	4	0	3	0	82.0909	CTGTATGATCAGAACTTGAACAG	..||..||.|||||...|||..|	GAGTCCGAGCAGAAGAAGAANRG	3.14286	0.428571	out of protospacer	OT-961	n.d.	n.d.	n.d.	n.d.
chr4	54755567	chr4_54755467_54755667	chr4	54755622	54755643	-	0	NGG	AGG	12	7	1	0	1	5	0	0	1	72.3636	AAAAAGGAGAAGGA-AAGAAAGG	.|....|||.||.|-|||||..|	GAGTCCGAGCAGAAGAAGAANRG	2.95035	0.268214	out of protospacer	OT-942	n.d.	n.d.	n.d.	n.d.
chr4	186604491	chr4_186604391_186604591	chr4	186604399	186604421	-	0	NotNRG	AGA	12	8	0	0	0	5	0	1	0	75.4545	GCCATCAAGAGGAAGGAGAAAGA	|....|.||..||||.||||...	GAGTCCGAGCAGAAGAAGAANRG	2.93636	0.527273	out of protospacer_target-strand edits	OT-938	n.d.	n.d.	n.d.	n.d.
chr14	21351607	chr14_21351507_21351707	chr14	21351650	21351672	+	0	NGG	GGG	11	9	0	0	0	4	0	2	0	79.3636	GTGGGTGCAGAGAACCAGAAGGG	|.|...|...||||..||||..|	GAGTCCGAGCAGAAGAAGAANRG	2.89286	0.589286	out of protospacer_target-strand edits	OT-963	n.d.	n.d.	n.d.	n.d.
chr17	28705372	chr17_28705272_28705472	chr17	28705384	28705405	-	0	NAG	AAG	15	4	1	0	1	2	1	1	0	71.9091	GTGTCAG-GCAGGAGAAAAAAAG	|.|||.|-||||.||||.||..|	GAGTCCGAGCAGAAGAAGAANRG	2.825	0.475	out of protospacer	OT-964	n.d.	n.d.	n.d.	n.d.
chr7	43263706	chr7_43263606_43263806	chr7	43263775	43263797	+	0	NAG	GAG	11	9	0	0	0	6	0	0	0	74.2727	CAAAGAAAGAGAAAGAAGAAGAG	.|.....||...||||||||..|	GAGTCCGAGCAGAAGAAGAANRG	2.54416	0.30057	out of protospacer	OT-965	n.d.	n.d.	n.d.	n.d.
chr1	169001369	chr1_169001269_169001469	chr1	169001398	169001420	+	0	NGG	GGG	11	9	0	0	0	5	0	1	0	74.4545	GCAGGCTGGCTAAAGATGAAGGG	|....|..||..||||.|||..|	GAGTCCGAGCAGAAGAAGAANRG	2.53571	0.607143	out of protospacer_target-strand edits	OT-966	n.d.	n.d.	n.d.	n.d.
chr12	46374773	chr12_46374673_46374873	chr12	46374744	46374766	+	0	NAG	CAG	12	8	0	0	0	4	0	3	0	82.0909	CTGTATGATCAGAACTTGAACAG	..||..||.|||||...|||..|	GAGTCCGAGCAGAAGAAGAANRG	2.30435	0.304348	out of protospacer	OT-961	n.d.	n.d.	n.d.	n.d.
chr1	119739399	chr1_119739299_119739499	chr1	119739320	119739342	+	0	NGG	TGG	12	8	0	0	0	3	0	3	0	83.0909	CAGCCCCGGCAGTGGCAGCATGG	.||.||..||||..|.||.|..|	GAGTCCGAGCAGAAGAAGAANRG	2.27778	0.5	out of protospacer_target-strand edits	OT-967	n.d.	n.d.	n.d.	n.d.
chr11	101767325	chr11_101767225_101767425	chr11	101767289	101767311	+	0	NotNRG	GCA	12	8	0	0	0	4	0	1	0	79.5455	CAATCATGGTGGAAGAGGAAGCA	.|.||...|..|||||.|||...	GAGTCCGAGCAGAAGAAGAANRG	2.23333	0.633333	out of protospacer_target-strand edits	OT-968	n.d.	n.d.	n.d.	n.d.
chr7	131107274	chr7_131107174_131107374	chr7	131107243	131107265	-	0	NGG	GGG	13	7	0	0	0	3	0	2	0	73.7273	GAGGAGGAGGAGGAGGAGGAGGG	|||...|||.||.||.||.|..|	GAGTCCGAGCAGAAGAAGAANRG	2.13068	0.269886	out of protospacer	OT-940	n.d.	n.d.	n.d.	n.d.
chr6	39498443	chr6_39498343_39498543	chr6	39498383	39498405	+	0	NotNRG	AGA	11	9	0	0	0	6	0	1	0	82.3636	GTCATTTAGAAGGTGAAGAAAGA	|......||.||..||||||...	GAGTCCGAGCAGAAGAAGAANRG	2.03636	0.527273	out of protospacer	OT-971	n.d.	n.d.	n.d.	n.d.
chr11	60610632	chr11_60610532_60610732	chr11	60610538	60610559	+	0	NotNRG	TAT	14	5	1	0	1	3	0	1	1	78.7273	AAGTTTGAGTAGAA-AACAATAT	.|||..|||.||||-||.||...	GAGTCCGAGCAGAAGAAGAANRG	1.9697	0.393939	out of protospacer	OT-972	n.d.	n.d.	n.d.	n.d.
chr15	78074337	chr15_78074237_78074437	chr15	78074393	78074415	-	0	NotNRG	AGT	11	9	0	0	0	5	0	1	0	90.5455	AATTGGTCACAGAATAAGATAGT	.|.|.....|||||.||||....	GAGTCCGAGCAGAAGAAGAANRG	1.68889	0.422222	out of protospacer	OT-973	n.d.	n.d.	n.d.	n.d.
chr10	60099190	chr10_60099090_60099290	chr10	60099196	60099219	-	0	NotNRG	CTT	13	7	1	1	0	4	0	1	0	92.5455	CATACCCAAGAGAGAGAAAAACTT	.|..||.|..|||-||||.||...	GAGTCCGAGCAGA-AGAAGAANRG	1.65	0.55	out of protospacer	OT-975	n.d.	n.d.	n.d.	n.d.
chr11	15079792	chr11_15079692_15079892	chr11	15079715	15079736	+	0	NGG	GGG	13	6	1	0	1	4	0	0	1	70.3636	GTGACAAAGCGAAAGAA-AAGGG	|.|.|..|||..|||||-||..|	GAGTCCGAGCAGAAGAAGAANRG	1.64286	0.464286	out of protospacer	OT-906	n.d.	n.d.	n.d.	n.d.
chr2	60516983	chr2_60516883_60517083	chr2	60517060	60517082	+	0	NotNRG	ATG	12	8	0	0	0	3	0	1	0	82	GTCTCTGGAATGAAGAGGAAATG	|..||.|....|||||.|||..|	GAGTCCGAGCAGAAGAAGAANRG	1.45139	0.409722	out of protospacer	OT-970	n.d.	n.d.	n.d.	n.d.
chr20	34619098	chr20_34618998_34619198	chr20	34619010	34619033	+	0	NotNRG	CTT	14	6	1	1	0	3	0	1	0	87.2727	GAGAGAGTGGAGAGAAAAGAACTT	|||...|.|.|||-|.|||||...	GAGTCCGAGCAGA-AGAAGAANRG	1.38889	0.388889	out of protospacer	OT-917	n.d.	n.d.	n.d.	n.d.
chr6	127390450	chr6_127390350_127390550	chr6	127390387	127390409	-	0	NAG	CAG	12	8	0	0	0	4	0	1	0	74.7273	TATTTCTACATGAAGTAGAACAG	.|.|.|.|...||||.||||..|	GAGTCCGAGCAGAAGAAGAANRG	1.30952	0.380952	out of protospacer_target-strand edits	OT-979	n.d.	n.d.	n.d.	n.d.
chr10	61756778	chr10_61756678_61756878	chr10	61756733	61756754	-	0	NGG	AGG	12	7	1	0	1	4	0	1	1	80.5455	TCTTCAGATCAGGA-AACAAAGG	...||.||.|||.|-||.||..|	GAGTCCGAGCAGAAGAAGAANRG	0.846154	0.240385	out of protospacer_target-strand edits	OT-981	n.d.	n.d.	n.d.	n.d.

## Sheet: 293T.ABE8e.H2_Selict-seq
Supplementary Table 2. Selict-seq captured editing sites
chrom	site	region_index	align_chr_name	align_chr_start	align_chr_end	align_strand	align_dist_to_signal	PAM_type	PAM_seq	align_total_match	align_total_mismatch	align_total_gap	dna_bulge_num	rna_bulge_num	head_mismatch	head_gap	seed_mismatch	seed_gap	align_penalty_score	align_target_seq	align_info_state	align_query_seq	score	mutation.rate	type	name	mutation.1	mutation.2	mutation.average	mutation.rate.(%)
chr5	87944784	chr5_87944684_87944884	chr5	87944780	87944802	+	0	NGG	GGG	20	0	0	0	0	0	0	0	0	0	GAACACAAAGCATAGACTGCGGG	||||||||||||||||||||..|	GAACACAAAGCATAGACTGCNRG	61.5548	0.708509	within protospacer	Target	0.273234	0.298698	0.285966	28.6
chr12	6272325	chr12_6272225_6272425	chr12	6272314	6272336	+	0	NGG	GGG	11	9	0	0	0	7	0	0	0	63.8182	TCGTGTTGAGCATAGACTGTGGG	........|||||||||||...|	GAACACAAAGCATAGACTGCNRG	26.4078	0.811869	within protospacer	OT-1	n.d.	n.d.	n.d.	n.d.
chr15	74802404	chr15_74802304_74802504	chr15	74802397	74802419	-	0	NGG	GGG	11	9	0	0	0	6	0	0	0	57.2727	TTCATGACTTCATAGACTGCGGG	......|...||||||||||..|	GAACACAAAGCATAGACTGCNRG	15.1222	0.593216	within protospacer	OT-2	n.d.	n.d.	n.d.	n.d.
chr15	74802408	chr15_74802308_74802508	chr15	74802397	74802419	-	0	NGG	GGG	11	9	0	0	0	6	0	0	0	57.2727	TTCATGACTTCATAGACTGCGGG	......|...||||||||||..|	GAACACAAAGCATAGACTGCNRG	12.4101	0.39293	within protospacer	OT-2	n.d.	n.d.	n.d.	n.d.
chr22	24954041	chr22_24953941_24954141	chr22	24954034	24954056	-	0	NGG	GGG	12	8	0	0	0	4	0	0	0	65.9091	AAGGAGAGGCCATAGACTGAGGG	.|..|.|...|||||||||...|	GAACACAAAGCATAGACTGCNRG	10.9799	0.636494	within protospacer	OT-3	0.0054577	0.0016123	0.003535	0.35
chr5	87944786	chr5_87944686_87944886	chr5	87944780	87944802	+	0	NGG	GGG	20	0	0	0	0	0	0	0	0	0	GAACACAAAGCATAGACTGCGGG	||||||||||||||||||||..|	GAACACAAAGCATAGACTGCNRG	9.39487	0.523077	within protospacer	Target	0.2886	0.316057	0.302328	30.2
chr5	59041074	chr5_59040974_59041174	chr5	59041061	59041084	-	0	NGG	GGG	14	6	1	1	0	3	1	0	0	67.9091	GTATATATTTACATAGACTGCGGG	|.|.|.|-...||||||||||..|	GAACACA-AAGCATAGACTGCNRG	8.57273	0.527273	within protospacer	OT-4	0.00536026	0.000622587	0.00299142	0.3
chr18	74497168	chr18_74497068_74497268	chr18	74497156	74497179	+	0	NGG	AGG	18	2	1	1	0	2	1	0	0	36.1818	GATCATCCAAGCATAGACTGCAGG	||.||-|.|||||||||||||..|	GAACA-CAAAGCATAGACTGCNRG	8.38235	0.598039	within protospacer	OT-5	0.00313166	0.00112542	0.00212854	0.21
chr2	75585909	chr2_75585809_75586009	chr2	75585902	75585924	+	0	NGG	TGG	13	7	0	0	0	5	0	0	0	46.7273	AAGGAACACTCATAGACTGCTGG	.|..|..|..||||||||||..|	GAACACAAAGCATAGACTGCNRG	7.18571	0.635714	within protospacer	OT-6	n.d.	n.d.	n.d.	n.d.
chr2	79322277	chr2_79322177_79322377	chr2	79322262	79322284	+	0	NGG	GGG	10	10	0	0	0	6	0	0	0	69.9091	TCTTAGGTGATATAGACTGCGGG	....|......|||||||||..|	GAACACAAAGCATAGACTGCNRG	5.93462	0.719231	within protospacer	OT-7	0.0134983	0.0100902	0.0117943	1.18
chr18	74239947	chr18_74239847_74240047	chr18	74239940	74239962	-	0	NGG	AGG	14	6	0	0	0	3	0	0	0	43.9091	CATCAGAGACTATAGACTGCAGG	.|.||.|.|..|||||||||..|	GAACACAAAGCATAGACTGCNRG	5.78472	0.826389	within protospacer	OT-8	0.00599678	0.001136	0.00356639	0.36
chr18	74497164	chr18_74497064_74497264	chr18	74497156	74497179	+	0	NGG	AGG	18	2	1	1	0	2	1	0	0	36.1818	GATCATCCAAGCATAGACTGCAGG	||.||-|.|||||||||||||..|	GAACA-CAAAGCATAGACTGCNRG	5.59076	0.362185	within protospacer	OT-5	n.d.	n.d.	n.d.	n.d.
chr7	130232738	chr7_130232638_130232838	chr7	130232727	130232749	+	0	NotNRG	AGT	15	5	0	0	0	5	0	0	0	35.9091	CTTGACCAAGCATAGACTGCAGT	....||.|||||||||||||...	GAACACAAAGCATAGACTGCNRG	5.37063	0.671329	within protospacer	OT-9	n.d.	n.d.	n.d.	n.d.
chr12	6272322	chr12_6272222_6272422	chr12	6272314	6272336	+	0	NGG	GGG	11	9	0	0	0	7	0	0	0	63.8182	TCGTGTTGAGCATAGACTGTGGG	........|||||||||||...|	GAACACAAAGCATAGACTGCNRG	5.33643	0.296832	within protospacer	OT-1	n.d.	n.d.	n.d.	n.d.
chr2	143929819	chr2_143929719_143929919	chr2	143929804	143929827	-	0	NGG	AGG	15	5	1	1	0	3	0	1	0	61	CATCATATATGCATAAACTGCAGG	.|.||.|.|-|||||.|||||..|	GAACACAAA-GCATAGACTGCNRG	4.9375	0.6875	within protospacer	OT-10	n.d.	n.d.	n.d.	n.d.
chr15	75095810	chr15_75095710_75095910	chr15	75095803	75095825	-	0	NGG	AGG	13	7	0	0	0	4	0	0	0	48.3636	CCAGAGAGAAAATAGACTGCAGG	..|.|.|.|..|||||||||..|	GAACACAAAGCATAGACTGCNRG	4.70909	0.663636	within protospacer	OT-11	0.00512372	0.000124875	0.0026243	0.26
chr5	59041072	chr5_59040972_59041172	chr5	59041061	59041084	-	0	NGG	GGG	14	6	1	1	0	3	1	0	0	67.9091	GTATATATTTACATAGACTGCGGG	|.|.|.|-...||||||||||..|	GAACACA-AAGCATAGACTGCNRG	4.4697	0.560606	within protospacer	OT-4	n.d.	n.d.	n.d.	n.d.
chr14	100123721	chr14_100123621_100123821	chr14	100123706	100123728	+	0	NGG	GGG	12	8	0	0	0	6	0	1	0	55.2727	CTCCTAGAGGCATACACTGCGGG	...|...|.|||||.|||||..|	GAACACAAAGCATAGACTGCNRG	4.25	0.708333	within protospacer	OT-12	0.00419598	0.00111331	0.00265464	0.27
chr7	76048977	chr7_76048877_76049077	chr7	76048961	76048984	+	0	NGG	GGG	13	7	1	1	0	6	0	0	0	66.6364	ATTGAAGAAGCTTAAGACTGCGGG	....|..||||.|-|||||||..|	GAACACAAAGCAT-AGACTGCNRG	4.1	0.9	within protospacer	OT-13	0.000248231	0.000248447	0.000248339	0.02
chr5	87944791	chr5_87944691_87944891	chr5	87944780	87944802	+	0	NGG	GGG	20	0	0	0	0	0	0	0	0	0	GAACACAAAGCATAGACTGCGGG	||||||||||||||||||||..|	GAACACAAAGCATAGACTGCNRG	3.38333	0.483333	within protospacer	Target	0.212639	0.236242	0.224441	22.44
chr9	100166868	chr9_100166768_100166968	chr9	100166861	100166883	-	0	NGG	AGG	12	8	0	0	0	6	0	0	0	50.3636	ATATGTTGGGCATAGACTGCAGG	..|......|||||||||||..|	GAACACAAAGCATAGACTGCNRG	2.72222	0.611111	within protospacer	OT-14	0.00347653	0.000746733	0.00211163	0.21
chr7	37921565	chr7_37921465_37921665	chr7	37921558	37921580	-	0	NGG	AGG	15	5	0	0	0	1	0	0	0	45.1818	GAAGACACGCCCTAGACTGCAGG	|||.|||...|.||||||||..|	GAACACAAAGCATAGACTGCNRG	2.47619	0.619048	within protospacer	OT-15	0.00458431	0.000372439	0.00247838	0.25
chr9	14094685	chr9_14094585_14094785	chr9	14094677	14094699	+	0	NGG	AGG	14	6	0	0	0	3	0	1	0	47.1818	CACCAAATATCATAAACTGCAGG	.|.||.|.|.||||.|||||..|	GAACACAAAGCATAGACTGCNRG	2.34821	0.544643	within protospacer	OT-16	0.000782677	0.000441501	0.000612089	0.06
chr10	15371654	chr10_15371554_15371754	chr10	15371639	15371661	+	0	NotNRG	AGT	12	8	0	0	0	6	0	0	0	62.3636	CCCAAGCCAGTATAGACTGCAGT	....|...||.|||||||||...	GAACACAAAGCATAGACTGCNRG	2.08333	0.583333	within protospacer	OT-17	n.d.	n.d.	n.d.	n.d.
chr22	29152207	chr22_29152107_29152307	chr22	29152200	29152222	-	0	NGG	AGG	15	5	0	0	0	3	0	0	0	40.2727	GACCATTCAGCAAAGACTGCAGG	||.||...||||.|||||||..|	GAACACAAAGCATAGACTGCNRG	2.03175	0.492063	within protospacer	OT-18	n.d.	n.d.	n.d.	n.d.
chr9	21745945	chr9_21745845_21746045	chr9	21745938	21745960	-	0	NGG	GGG	12	8	0	0	0	5	0	0	0	65.9091	CAAAGTGTACCATAGACTGTGGG	.||.....|.|||||||||...|	GAACACAAAGCATAGACTGCNRG	1.54286	0.514286	within protospacer	OT-19	0.0115485	0.000371978	0.00596023	0.6
chr2	143929821	chr2_143929721_143929921	chr2	143929804	143929827	-	0	NGG	AGG	15	5	1	1	0	3	0	1	0	61	CATCATATATGCATAAACTGCAGG	.|.||.|.|-|||||.|||||..|	GAACACAAA-GCATAGACTGCNRG	1.14439	0.283422	within protospacer	OT-10	n.d.	n.d.	n.d.	n.d.
chr11	63401737	chr11_63401637_63401837	chr11	63401722	63401741	-	0	NGG	GGG	15	2	3	0	3	1	0	0	0	89.0909	GAACACTAG---TAGACTGCGGG	||||||.|.---||||||||..|	GAACACAAAGCATAGACTGCNRG	12.9093	0.679438	within protospacer	OT-20	n.d.	n.d.	n.d.	n.d.
chr16	29799171	chr16_29799071_29799271	chr16	29799156	29799175	-	0	NGG	GGG	16	1	3	0	3	1	2	0	0	76.4545	GAGCAC--AGCAT-GACTGCGGG	||.|||--|||||-||||||..|	GAACACAAAGCATAGACTGCNRG	11.1852	0.651852	within protospacer	OT-21	n.d.	n.d.	n.d.	n.d.
chr11	2778351	chr11_2778251_2778451	chr11	2778335	2778355	-	0	NAG	GAG	16	2	2	0	2	1	0	1	0	78	GAGCACAAAGC--AGACTACGAG	||.||||||||--|||||.|..|	GAACACAAAGCATAGACTGCNRG	6.3	0.825	within protospacer	OT-22	n.d.	n.d.	n.d.	n.d.
chr17	64201669	chr17_64201569_64201769	chr17	64201653	64201675	-	0	NGG	AGG	11	9	0	0	0	4	0	0	0	72	CTAGGCACAAGCCAGACTGCAGG	..|..||.|....|||||||..|	GAACACAAAGCATAGACTGCNRG	5.44091	0.695455	within protospacer	OT-23	n.d.	n.d.	n.d.	n.d.
chr6	43372755	chr6_43372655_43372855	chr6	43372746	43372768	+	0	NGG	GGG	9	11	0	0	0	6	0	0	0	90.7273	CATTCTCTTATATAGACTGAGGG	.|.........||||||||...|	GAACACAAAGCATAGACTGCNRG	5.35714	0.714286	within protospacer	OT-24	n.d.	n.d.	n.d.	n.d.
chr2	140556423	chr2_140556323_140556523	chr2	140556409	140556431	-	0	NGG	GGG	10	10	0	0	0	5	0	0	0	84.6364	ATAGTAATATACTAGACTGTGGG	..|...|.|...|||||||...|	GAACACAAAGCATAGACTGCNRG	2.04167	0.375	within protospacer	OT-25	n.d.	n.d.	n.d.	n.d.
chr13	31187849	chr13_31187749_31187949	chr13	31187842	31187864	-	0	NGG	AGG	9	11	0	0	0	7	0	0	0	76	TGGATTTGGTTATAGACTGCAGG	...........|||||||||..|	GAACACAAAGCATAGACTGCNRG	1.95476	0.340476	within protospacer	OT-26	n.d.	n.d.	n.d.	n.d.
chr4	7771615	chr4_7771515_7771715	chr4	7771604	7771626	-	0	NotNRG	GTG	11	9	0	0	0	6	0	0	0	78.2727	ACGGTCGCTGCATAGACTGTGTG	.....|...||||||||||...|	GAACACAAAGCATAGACTGCNRG	1.94286	0.485714	within protospacer	OT-27	n.d.	n.d.	n.d.	n.d.
chr6	19999853	chr6_19999753_19999953	chr6	19999837	19999860	+	0	NGG	GGG	13	7	1	1	0	4	0	0	0	85.4545	GAGTTCCAGCCAATAGACTGTGGG	||...|.|..|-||||||||...|	GAACACAAAGC-ATAGACTGCNRG	1.83462	0.380769	within protospacer	OT-28	n.d.	n.d.	n.d.	n.d.
chr3	112561303	chr3_112561203_112561403	chr3	112561288	112561310	+	0	NGG	GGG	12	8	0	0	0	2	0	1	0	85.5455	GAACAGCCGGTTAAGACTACGGG	|||||....|...|||||.|..|	GAACACAAAGCATAGACTGCNRG	1.56863	0.313725	within protospacer	OT-29	n.d.	n.d.	n.d.	n.d.
chr7	6549445	chr7_6549345_6549545	chr7	6549438	6549461	-	0	NGG	AGG	13	7	1	1	0	4	0	0	0	74.8182	AACCAGGCTGTGATAGACTGCAGG	.|.||....|-.|||||||||..|	GAACACAAAG-CATAGACTGCNRG	1.22917	0.354167	within protospacer	OT-31	n.d.	n.d.	n.d.	n.d.
chr10	13894558	chr10_13894458_13894658	chr10	13894547	13894569	+	0	NGG	GGG	10	10	0	0	0	5	0	0	0	76.4545	CTGCTCTGCTTAAAGACTGCGGG	...|.|.....|.|||||||..|	GAACACAAAGCATAGACTGCNRG	1.11111	0.277778	within protospacer	OT-32	n.d.	n.d.	n.d.	n.d.
chrX	130061102	chrX_130061002_130061202	chrX	130061095	130061117	-	0	NGG	AGG	9	11	0	0	0	4	0	1	0	99.7273	GCCCGCTCCTATAACACTGCAGG	|..|.|.......|.|||||..|	GAACACAAAGCATAGACTGCNRG	5.12143	0.592857	within protospacer	OT-33	n.d.	n.d.	n.d.	n.d.
chr1	59280011	chr1_59279911_59280111	chr1	59280035	59280057	+	0	NotNRG	TAT	12	8	0	0	0	3	0	1	0	94.2727	AAATATAAATGACAGGCTGATAT	.||.|.|||..|.||.|||....	GAACACAAAGCATAGACTGCNRG	3.02525	0.550505	out of protospace	OT-34	n.d.	n.d.	n.d.	n.d.
chr1	30801753	chr1_30801653_30801853	chr1	30801717	30801738	-	0	NGG	GGG	11	8	1	0	1	3	0	2	0	98.9091	TTGCACAGGGCAG-GAATTCGGG	...||||..|||.-||.|.|..|	GAACACAAAGCATAGACTGCNRG	2.9	0.5	out of protospacer_target-strand edits	OT-35	n.d.	n.d.	n.d.	n.d.
chr3	37314997	chr3_37314897_37315097	chr3	37315056	37315078	+	0	NotNRG	AGA	11	9	0	0	0	4	0	3	0	102	CAATTGAAATTATACAGTACAGA	.||...|||..|||.|.|.|...	GAACACAAAGCATAGACTGCNRG	1.25	0.416667	out of protospacer_target-strand edits	OT-30	n.d.	n.d.	n.d.	n.d.

## Sheet: 293T.ABE8e.RNF2_Selict-seq
Supplementary Table 2. Selict-seq captured editing sites
chrom	site	region_index	align_chr_name	align_chr_start	align_chr_end	align_strand	align_dist_to_signal	PAM_type	PAM_seq	align_total_match	align_total_mismatch	align_total_gap	dna_bulge_num	rna_bulge_num	head_mismatch	head_gap	seed_mismatch	seed_gap	align_penalty_score	align_target_seq	align_info_state	align_query_seq	score	mutation.rate	name	type	mutation.1	mutation.2	mutation.average	mutation.rate.(%)
chr11	47494323	chr11_47494223_47494423	chr11	47494315	47494336	+	0	NGG	AGG	13	6	1	0	1	5	0	0	0	63.8182	GCAGTAATAGTAA-TACCTGAGG	|...|..||||.|-||||||..|	GTCATCTTAGTCATTACCTGNRG	38.7201	0.88057	OT-1	within protospacer	0.135107	0.136605	0.135856	13.59
chr18	39545549	chr18_39545449_39545649	chr18	39545542	39545564	-	0	NGG	AGG	12	8	0	0	0	4	0	0	0	63.4545	GGCAAAAAGAACATTACCTGAGG	|.||.......|||||||||..|	GTCATCTTAGTCATTACCTGNRG	38.0357	0.889881	OT-2	within protospacer	0.0133184	0.016835	0.0150767	1.51
chr1	55609693	chr1_55609593_55609793	chr1	55609680	55609702	-	0	NGG	AGG	13	7	0	0	0	5	0	0	0	43.4545	AGAACATTGATCATTACCTGAGG	...|..||..||||||||||..|	GTCATCTTAGTCATTACCTGNRG	26.8117	0.606439	OT-3	within protospacer	0.0231106	0.0258621	0.0244863	2.45
chr12	31060769	chr12_31060669_31060869	chr12	31060753	31060776	+	0	NGG	AGG	14	6	1	1	0	3	0	0	0	67.9091	CTCCTCACTCTCCATTACCTGAGG	.||.||....|-|||||||||..|	GTCATCTTAGT-CATTACCTGNRG	16.7752	0.768276	OT-4	within protospacer	0.00124285	0.00136731	0.00130508	0.13
chr1	55609687	chr1_55609587_55609787	chr1	55609680	55609702	-	0	NGG	AGG	13	7	0	0	0	5	0	0	0	43.4545	AGAACATTGATCATTACCTGAGG	...|..||..||||||||||..|	GTCATCTTAGTCATTACCTGNRG	15.6242	0.921212	OT-3	within protospacer	0.00150019	0.0016252	0.0015627	0.16
chr5	127564069	chr5_127563969_127564169	chr5	127564055	127564076	+	0	NGG	AGG	12	7	1	0	1	5	0	0	0	67.4545	AGTATAGCTGT-ATTACCTGAGG	...||....||-||||||||..|	GTCATCTTAGTCATTACCTGNRG	14.731	0.813793	OT-5	within protospacer	0.00329693	0.0039208	0.00360887	0.36
chr13	107201843	chr13_107201743_107201943	chr13	107201828	107201848	-	0	NGG	AGG	15	3	2	0	2	3	1	0	0	63	GGAATAT--GTCATTACCTGAGG	|..||.|--|||||||||||..|	GTCATCTTAGTCATTACCTGNRG	12.5729	0.761429	OT-6	within protospacer	0.00734105	0.00771816	0.0075296	0.75
chr3	178588286	chr3_178588186_178588386	chr3	178588277	178588299	+	0	NGG	AGG	11	9	0	0	0	6	0	0	0	63	AGCTCTGTCACCATTACCTGAGG	..|....|...|||||||||..|	GTCATCTTAGTCATTACCTGNRG	12.3532	0.545513	OT-7	within protospacer	0.0273641	0.0198078	0.023586	2.36
chr3	178588292	chr3_178588192_178588392	chr3	178588277	178588299	+	0	NGG	AGG	11	9	0	0	0	6	0	0	0	63	AGCTCTGTCACCATTACCTGAGG	..|....|...|||||||||..|	GTCATCTTAGTCATTACCTGNRG	11.4595	0.856275	OT-7	within protospacer	0.000741152	0.00132528	0.00103322	0.1
chr2	145258619	chr2_145258519_145258719	chr2	145258604	145258626	+	0	NGG	AGG	12	8	0	0	0	4	0	0	0	61.8182	AGCCTCATCTCTATTACCTGAGG	..|.||.|....||||||||..|	GTCATCTTAGTCATTACCTGNRG	8.28125	0.71875	OT-8	within protospacer	0.00599027	0.00399501	0.00499264	0.5
chr15	100160247	chr15_100160147_100160347	chr15	100160240	100160262	-	0	NGG	AGG	12	8	0	0	0	6	0	0	0	51.1818	TGAAAAGTTCTCATTACCTGAGG	...|...|..||||||||||..|	GTCATCTTAGTCATTACCTGNRG	7.72249	0.42168	OT-9	within protospacer	0.00289017	0.00443222	0.0036612	0.37
chr1	147993078	chr1_147992978_147993178	chr1	147993063	147993084	-	0	NGG	AGG	14	5	1	0	1	4	0	1	0	58.5455	ATGGTCATAGT-ATCACCTGAGG	.|..||.||||-||.|||||..|	GTCATCTTAGTCATTACCTGNRG	6.75	0.5625	OT-10	within protospacer	0.00135962	0	0.00067981	0.07
chr16	64196183	chr16_64196083_64196283	chr16	64196175	64196196	+	0	NGG	AGG	14	5	1	0	1	3	0	0	0	56.9091	GGGAACTCACT-ATTACCTGAGG	|..|.||.|.|-||||||||..|	GTCATCTTAGTCATTACCTGNRG	6.52767	0.598814	OT-11	within protospacer	0.000506971	0.000747384	0.000627178	0.06
chr5	93183381	chr5_93183281_93183481	chr5	93183373	93183395	+	0	NGG	AGG	13	7	0	0	0	5	0	0	0	45.9091	CCTATTACAGTTATTACCTGAGG	...||...|||.||||||||..|	GTCATCTTAGTCATTACCTGNRG	6.52101	0.638655	OT-12	within protospacer	0.0459985	0.0416407	0.0438196	4.38
chr1	68976504	chr1_68976404_68976604	chr1	68976489	68976511	+	0	NGG	AGG	11	9	0	0	0	5	0	0	0	69.5455	CTAAAAAGAACAATTACCTGAGG	.|.|....|...||||||||..|	GTCATCTTAGTCATTACCTGNRG	6.44444	0.638889	OT-13	within protospacer	0.00236171	0.00323343	0.00279757	0.28
chr9	20557405	chr9_20557305_20557505	chr9	20557390	20557412	+	0	NotNRG	ATG	13	7	0	0	0	4	0	0	0	64.4545	ATTATAATCAACATTACCTGATG	.|.||..|...|||||||||..|	GTCATCTTAGTCATTACCTGNRG	6.28409	0.738636	OT-14	within protospacer	n.d.	n.d.	n.d.	n.d.
chr3	29383986	chr3_29383886_29384086	chr3	29383979	29384001	+	0	NGG	AGG	13	7	0	0	0	4	0	0	0	50	TTGAAATAAACCATTACCTGAGG	.|.|..|.|..|||||||||..|	GTCATCTTAGTCATTACCTGNRG	5.05592	0.398026	OT-15	within protospacer	0.0100985	0.00872383	0.00941116	0.94
chr20	51670339	chr20_51670239_51670439	chr20	51670324	51670346	+	0	NGG	AGG	12	8	0	0	0	4	0	0	0	69.1818	CACACCATGCCCATTACCTAAGG	..||.|.|...||||||||...|	GTCATCTTAGTCATTACCTGNRG	4.75	0.75	OT-16	within protospacer	n.d.	n.d.	n.d.	n.d.
chr2	69917371	chr2_69917271_69917471	chr2	69917357	69917378	+	0	NAG	AAG	16	3	1	0	1	3	0	0	0	44.5455	CCCACCTTAG-CATTACCTGAAG	..||.|||||-|||||||||..|	GTCATCTTAGTCATTACCTGNRG	4.6125	0.6375	OT-17	within protospacer	0.00273156	0.00148791	0.00210974	0.21
chr3	29383988	chr3_29383888_29384088	chr3	29383979	29384001	+	0	NGG	AGG	13	7	0	0	0	4	0	0	0	50	TTGAAATAAACCATTACCTGAGG	.|.|..|.|..|||||||||..|	GTCATCTTAGTCATTACCTGNRG	4.55844	0.512987	OT-15	within protospacer	0.0138352	0.0138301	0.0138326	1.38
chr18	13032329	chr18_13032229_13032429	chr18	13032315	13032336	+	0	NGG	AGG	12	7	1	0	1	6	0	0	0	67.4545	ATGGCGATAC-CATTACCTGAGG	.|.....||.-|||||||||..|	GTCATCTTAGTCATTACCTGNRG	4.24432	0.596591	OT-18	within protospacer	n.d.	n.d.	n.d.	n.d.
chr9	124293517	chr9_124293417_124293617	chr9	124293502	124293524	+	0	NGG	AGG	11	9	0	0	0	5	0	0	0	67.9091	GAATTGGGTTTTATTACCTGAGG	|...|.....|.||||||||..|	GTCATCTTAGTCATTACCTGNRG	4.10909	0.563636	OT-19	within protospacer	n.d.	n.d.	n.d.	n.d.
chr22	39521549	chr22_39521449_39521649	chr22	39521539	39521562	+	0	NAG	GAG	16	4	1	1	0	3	0	0	0	57.1818	GGTCTCTTAGATGATTACCTGGAG	|...||||||-|.||||||||..|	GTCATCTTAG-TCATTACCTGNRG	3.81696	0.495536	OT-20	within protospacer	n.d.	n.d.	n.d.	n.d.
chr10	131078409	chr10_131078309_131078509	chr10	131078393	131078415	-	0	NotNRG	AGA	14	6	0	0	0	4	0	0	0	52.6364	GGGGTCATCATCATTACCTGAGA	|...||.|..||||||||||...	GTCATCTTAGTCATTACCTGNRG	3.73529	0.397059	OT-21	within protospacer	n.d.	n.d.	n.d.	n.d.
chr2	29401323	chr2_29401223_29401423	chr2	29401316	29401338	-	0	NGG	AGG	13	7	0	0	0	4	0	1	0	58.1818	GTAACAGCAGACACTACCTGAGG	||.|....||.||.||||||..|	GTCATCTTAGTCATTACCTGNRG	3.625	0.625	OT-22	within protospacer	n.d.	n.d.	n.d.	n.d.
chr15	58635367	chr15_58635267_58635467	chr15	58635355	58635377	-	0	NGG	AGG	12	8	0	0	0	5	0	1	0	61.8182	ATGTGCATATACATCACCTGAGG	.|...|.||..|||.|||||..|	GTCATCTTAGTCATTACCTGNRG	3.21569	0.568627	OT-23	within protospacer	n.d.	n.d.	n.d.	n.d.
chr2	197167128	chr2_197167028_197167228	chr2	197167121	197167143	-	0	NGG	AGG	12	8	0	0	0	5	0	1	0	61.8182	ATGTGCATACACATCACCTGAGG	.|...|.||..|||.|||||..|	GTCATCTTAGTCATTACCTGNRG	3.2	0.8	OT-24	within protospacer	n.d.	n.d.	n.d.	n.d.
chr20	25881145	chr20_25881045_25881245	chr20	25881130	25881152	+	0	NAG	AAG	12	8	0	0	0	5	0	0	0	63.2727	AGCAGGAGGATCATTACCTGAAG	..||......||||||||||..|	GTCATCTTAGTCATTACCTGNRG	3.15	0.675	OT-25	within protospacer	n.d.	n.d.	n.d.	n.d.
chr9	131659634	chr9_131659534_131659734	chr9	131659627	131659649	-	0	NGG	AGG	13	7	0	0	0	2	0	0	0	58.1818	TTAATCTCCACAATTACCTGAGG	.|.||||.....||||||||..|	GTCATCTTAGTCATTACCTGNRG	3.13235	0.485294	OT-26	within protospacer	n.d.	n.d.	n.d.	n.d.
chr1	55609690	chr1_55609590_55609790	chr1	55609680	55609702	-	0	NGG	AGG	13	7	0	0	0	5	0	0	0	43.4545	AGAACATTGATCATTACCTGAGG	...|..||..||||||||||..|	GTCATCTTAGTCATTACCTGNRG	2.91429	0.314286	OT-3	within protospacer	0.0104974	0.0112472	0.0108723	1.09
chr15	55575310	chr15_55575210_55575410	chr15	55575300	55575322	-	0	NGG	AGG	11	9	0	0	0	5	0	0	0	69.5455	ACCAGTATCTGTATTACCTGAGG	..||...|....||||||||..|	GTCATCTTAGTCATTACCTGNRG	2.89286	0.464286	OT-27	within protospacer	n.d.	n.d.	n.d.	n.d.
chr18	13032323	chr18_13032223_13032423	chr18	13032315	13032336	+	0	NGG	AGG	12	7	1	0	1	6	0	0	0	67.4545	ATGGCGATAC-CATTACCTGAGG	.|.....||.-|||||||||..|	GTCATCTTAGTCATTACCTGNRG	2.8366	0.398693	OT-18	within protospacer	n.d.	n.d.	n.d.	n.d.
chr17	59531245	chr17_59531145_59531345	chr17	59531238	59531259	-	0	NGG	AGG	13	6	1	0	1	5	0	0	0	61.3636	TTGAAGATGGT-ATTACCTGAGG	.|.|...|.||-||||||||..|	GTCATCTTAGTCATTACCTGNRG	2.70301	0.379699	OT-28	within protospacer	n.d.	n.d.	n.d.	n.d.
chr7	37063263	chr7_37063163_37063363	chr7	37063249	37063270	+	0	NGG	AGG	12	7	1	0	1	5	0	0	0	67.4545	AGTATGACTGT-ATTACCTGAGG	...||....||-||||||||..|	GTCATCTTAGTCATTACCTGNRG	2.63333	0.483333	OT-29	within protospacer	n.d.	n.d.	n.d.	n.d.
chr15	45444179	chr15_45444079_45444279	chr15	45444164	45444186	+	0	NotNRG	AGA	14	6	0	0	0	3	0	0	0	60	GGCAGCATCAGCATTACCTGAGA	|.||.|.|...|||||||||...	GTCATCTTAGTCATTACCTGNRG	2.57143	0.428571	OT-30	within protospacer	n.d.	n.d.	n.d.	n.d.
chr20	26268773	chr20_26268673_26268873	chr20	26268766	26268788	-	0	NAG	AAG	12	8	0	0	0	5	0	0	0	63.2727	AGCAGGAGGATCATTACCTGAAG	..||......||||||||||..|	GTCATCTTAGTCATTACCTGNRG	2.5625	0.5625	OT-31	within protospacer	n.d.	n.d.	n.d.	n.d.
chr12	113767556	chr12_113767456_113767656	chr12	113767541	113767563	+	0	NGG	AGG	12	8	0	0	0	4	0	0	0	69.1818	CTGACATTCTCCATTACCTAAGG	.|.|..||...||||||||...|	GTCATCTTAGTCATTACCTGNRG	2.54583	0.329167	OT-32	within protospacer	0.000124301	0.000372995	0.000248648	0.02
chr20	35642316	chr20_35642216_35642416	chr20	35642306	35642328	-	0	NGG	GGG	13	7	0	0	0	6	0	0	0	40.1818	CAACTTCTGGTCATTACCTGGGG	....|..|.|||||||||||..|	GTCATCTTAGTCATTACCTGNRG	2.47619	0.619048	OT-33	within protospacer	n.d.	n.d.	n.d.	n.d.
chr11	93665271	chr11_93665171_93665371	chr11	93665262	93665284	+	0	NGG	AGG	12	8	0	0	0	4	0	0	0	67.5455	GTTAATATCAGAATTACCTGAGG	||.|...|....||||||||..|	GTCATCTTAGTCATTACCTGNRG	2.20536	0.526786	OT-34	within protospacer	n.d.	n.d.	n.d.	n.d.
chr10	113177003	chr10_113176903_113177103	chr10	113176996	113177017	-	0	NGG	AGG	16	3	1	0	1	1	0	0	0	56.1818	GTCTTCTAAG-CATTACCTCAGG	|||.|||.||-||||||||...|	GTCATCTTAGTCATTACCTGNRG	2.14286	0.535714	OT-35	within protospacer	n.d.	n.d.	n.d.	n.d.
chr16	24729170	chr16_24729070_24729270	chr16	24729156	24729177	+	0	NGG	AGG	13	6	1	0	1	4	1	0	0	69.5455	GGTATGC-ATTCTTTACCTGAGG	|..||..-|.||.|||||||..|	GTCATCTTAGTCATTACCTGNRG	2.03175	0.492063	OT-36	within protospacer	n.d.	n.d.	n.d.	n.d.
chr2	172121566	chr2_172121466_172121666	chr2	172121551	172121573	+	0	NGG	AGG	11	9	0	0	0	6	0	1	0	63	CCTTTAAAACTCACTACCTGAGG	....|...|.|||.||||||..|	GTCATCTTAGTCATTACCTGNRG	1.88889	0.472222	OT-37	within protospacer	n.d.	n.d.	n.d.	n.d.
chr9	136255655	chr9_136255555_136255755	chr9	136255640	136255662	+	0	NGG	GGG	13	7	0	0	0	4	0	0	0	48.3636	GGGGGCTGGGGCATTACCTGGGG	|....||..|.|||||||||..|	GTCATCTTAGTCATTACCTGNRG	1.69886	0.414773	OT-38	within protospacer	n.d.	n.d.	n.d.	n.d.
chr9	122032155	chr9_122032055_122032255	chr9	122032148	122032170	-	0	NGG	AGG	13	7	0	0	0	5	0	0	0	55.7273	GCTTCCCTATTCATTACCTAAGG	|....|.||.|||||||||...|	GTCATCTTAGTCATTACCTGNRG	1.69286	0.378571	OT-39	within protospacer	n.d.	n.d.	n.d.	n.d.
chr13	69882275	chr13_69882175_69882375	chr13	69882268	69882288	+	0	NGG	TGG	16	2	2	0	2	1	1	0	0	64.2727	GTCA-CACA-TCATTACCTGTGG	||||-|..|-||||||||||..|	GTCATCTTAGTCATTACCTGNRG	1.55	0.45	OT-40	within protospacer	n.d.	n.d.	n.d.	n.d.
chr4	119097455	chr4_119097355_119097555	chr4	119097442	119097464	-	0	NGG	TGG	13	7	0	0	0	4	0	0	0	54.9091	GACAGAATTACCATTACCTGTGG	|.||...|...|||||||||..|	GTCATCTTAGTCATTACCTGNRG	1.4	0.466667	OT-41	within protospacer	n.d.	n.d.	n.d.	n.d.
chr6	31272549	chr6_31272449_31272649	chr6	31272537	31272558	-	0	NGG	AGG	13	6	1	0	1	5	0	0	0	58.0909	TGTAGTTTAAT-ATTACCTGAGG	...|..|||.|-||||||||..|	GTCATCTTAGTCATTACCTGNRG	1.13636	0.318182	OT-42	within protospacer	n.d.	n.d.	n.d.	n.d.
chr10	131078406	chr10_131078306_131078506	chr10	131078393	131078415	-	0	NotNRG	AGA	14	6	0	0	0	4	0	0	0	52.6364	GGGGTCATCATCATTACCTGAGA	|...||.|..||||||||||...	GTCATCTTAGTCATTACCTGNRG	1.10227	0.306818	OT-21	within protospacer	n.d.	n.d.	n.d.	n.d.
chr8	53390976	chr8_53390876_53391076	chr8	53390907	53390929	-	0	NGG	AGG	13	7	0	0	0	5	0	0	0	47.5455	AGCAAGGTTGCCATTACCTGAGG	..||...|.|.|||||||||..|	GTCATCTTAGTCATTACCTGNRG	10.9613	0.574194	OT-43	out of protospacer	n.d.	n.d.	n.d.	n.d.
chr8	53390914	chr8_53390814_53391014	chr8	53390907	53390929	-	0	NGG	AGG	13	7	0	0	0	5	0	0	0	47.5455	AGCAAGGTTGCCATTACCTGAGG	..||...|.|.|||||||||..|	GTCATCTTAGTCATTACCTGNRG	8.3317	0.687908	OT-43	out of protospacer	n.d.	n.d.	n.d.	n.d.
chr2	73981107	chr2_73981007_73981207	chr2	73981068	73981090	+	0	NAG	AAG	15	5	0	0	0	3	0	1	0	50.7273	GACAAATTACTCATTAGCTGAAG	|.||..|||.||||||.|||..|	GTCATCTTAGTCATTACCTGNRG	1.29798	0.358586	OT-44	out of protospacer	n.d.	n.d.	n.d.	n.d.
chrX	135338324	chrX_135338224_135338424	chrX	135338309	135338331	+	0	NGG	AGG	10	10	0	0	0	5	0	1	0	84.6364	CTGAGGGCACTGTATACCTGAGG	.|.|....|.|...||||||..|	GTCATCTTAGTCATTACCTGNRG	8.69841	0.873016	OT-45	within protospacer	n.d	n.d	n.d	n.d
chr22	40917250	chr22_40917150_40917350	chr22	40917235	40917257	+	0	NGG	AGG	11	9	0	0	0	5	0	0	0	72	AGGTTTTTGCACATTACCTAAGG	....|.||...||||||||...|	GTCATCTTAGTCATTACCTGNRG	7.37607	0.811966	OT-46	within protospacer	n.d	n.d	n.d	n.d
chr3	56004111	chr3_56004011_56004211	chr3	56004099	56004121	-	0	NGG	AGG	11	9	0	0	0	3	0	1	0	83.4545	TTCAATTAATATTATACCTGAGG	.|||..|.|.....||||||..|	GTCATCTTAGTCATTACCTGNRG	6.67014	0.684028	OT-47	within protospacer	n.d	n.d	n.d	n.d
chr9	112462581	chr9_112462481_112462681	chr9	112462573	112462593	+	0	NGG	AGG	14	4	2	0	2	3	0	0	0	73.1818	GCAATATTACT--TTACCTGAGG	|..||.|||.|--|||||||..|	GTCATCTTAGTCATTACCTGNRG	6.57895	0.578947	OT-48	within protospacer	n.d	n.d	n.d	n.d
chr1	28273510	chr1_28273410_28273610	chr1	28273503	28273525	-	0	NGG	AGG	11	9	0	0	0	4	0	1	0	74.4545	TGCCTGTGACCCTGTACCTGAGG	..|.|.|.|..|..||||||..|	GTCATCTTAGTCATTACCTGNRG	6.5487	0.711039	OT-49	within protospacer	n.d	n.d	n.d	n.d
chr7	33109723	chr7_33109623_33109823	chr7	33109716	33109736	-	0	NGG	AGG	12	6	2	0	2	5	0	0	0	87	CTGTTGCTAGTA--TACCTGAGG	.|..|..||||.--||||||..|	GTCATCTTAGTCATTACCTGNRG	6.05158	0.516842	OT-50	within protospacer	n.d	n.d	n.d	n.d
chr2	103397008	chr2_103396908_103397108	chr2	103396996	103397018	-	0	NGG	AGG	11	9	0	0	0	5	0	0	0	70.3636	ACTTCCTAATACATTACCTCAGG	.....||.|..||||||||...|	GTCATCTTAGTCATTACCTGNRG	5.81538	0.646154	OT-51	within protospacer	n.d	n.d	n.d	n.d
chr2	19704993	chr2_19704893_19705093	chr2	19704978	19705000	+	0	NGG	AGG	10	10	0	0	0	5	0	0	0	81.3636	GTTCCACCCACAATTACCTGAGG	||..........||||||||..|	GTCATCTTAGTCATTACCTGNRG	5.55556	0.777778	OT-52	within protospacer	n.d	n.d	n.d	n.d
chr17	8400488	chr17_8400388_8400588	chr17	8400472	8400495	+	0	NGG	AGG	11	9	1	1	0	6	0	0	0	83.7273	ACGGACACACACATTTACCTGAGG	.....|..|..||-|||||||..|	GTCATCTTAGTCA-TTACCTGNRG	5.11806	0.756944	OT-53	within protospacer	n.d	n.d	n.d	n.d
chr16	71387120	chr16_71387020_71387220	chr16	71387104	71387127	+	0	NGG	AGG	12	8	1	1	0	5	0	0	1	76.8182	TGAGACTCTGTCTTATACCTGAGG	.....||..|||.|-||||||..|	GTCATCTTAGTCAT-TACCTGNRG	4.05556	0.722222	OT-54	within protospacer	n.d	n.d	n.d	n.d
chr5	131647141	chr5_131647041_131647241	chr5	131647134	131647156	-	0	NGG	AGG	10	10	0	0	0	5	0	1	0	75.6364	AAATGCTGTCTGAATACCTGAGG	.....||...|.|.||||||..|	GTCATCTTAGTCATTACCTGNRG	3.78333	0.683333	OT-55	within protospacer	n.d	n.d	n.d	n.d
chr11	17816848	chr11_17816748_17816948	chr11	17816841	17816865	-	0	NAG	AAG	14	6	2	2	0	4	0	0	0	96.6364	CACATTCCAGCCCCATTACCTGAAG	..|||...||--.|||||||||..|	GTCATCTTAG--TCATTACCTGNRG	3.35	0.65	OT-57	within protospacer	n.d	n.d	n.d	n.d
chr18	22186152	chr18_22186052_22186252	chr18	22186145	22186168	-	0	NGG	AGG	12	8	1	1	0	4	1	0	0	94.8182	GTGGGGTGGACGCATTACCTTAGG	||....|-.|..||||||||...|	GTCATCT-TAGTCATTACCTGNRG	3.34821	0.669643	OT-58	within protospacer	n.d	n.d	n.d	n.d
chr8	22214386	chr8_22214286_22214486	chr8	22214379	22214402	-	0	NGG	AGG	11	9	1	1	0	5	0	1	0	94.3636	CTGAGGGGCTTCCATCACCTGAGG	.|.|......|-|||.|||||..|	GTCATCTTAGT-CATTACCTGNRG	3.25	0.583333	OT-59	within protospacer	n.d	n.d	n.d	n.d
chr1	33255499	chr1_33255399_33255599	chr1	33255492	33255515	-	0	NGG	AGG	13	7	1	1	0	4	0	0	1	74.8182	CCAAACTTACACTTCTACCTGAGG	...|.||||..|.|-||||||..|	GTCATCTTAGTCAT-TACCTGNRG	3.16761	0.491477	OT-60	within protospacer	n.d	n.d	n.d	n.d
chr1	24990087	chr1_24989987_24990187	chr1	24990072	24990094	+	0	NGG	AGG	10	10	0	0	0	6	0	1	0	78.0909	GATGAAGTGCCCACTACCTGAGG	|......|...||.||||||..|	GTCATCTTAGTCATTACCTGNRG	2.95139	0.590278	OT-61	within protospacer	n.d	n.d	n.d	n.d
chr1	53395506	chr1_53395406_53395606	chr1	53395491	53395513	+	0	NGG	AGG	11	9	0	0	0	4	0	0	0	74.4545	TGGAGCTCCACCATTACCTCAGG	...|.||....||||||||...|	GTCATCTTAGTCATTACCTGNRG	2.70536	0.598214	OT-62	within protospacer	n.d	n.d	n.d	n.d
chr14	41260416	chr14_41260316_41260516	chr14	41260409	41260429	+	0	NGG	AGG	13	5	2	0	2	2	0	0	0	85	ATCAACTATAT--TTACCTGAGG	.|||.||...|--|||||||..|	GTCATCTTAGTCATTACCTGNRG	2.70378	0.371849	OT-63	within protospacer	n.d	n.d	n.d	n.d
chrX	115564193	chrX_115564093_115564293	chrX	115564178	115564200	+	0	NGG	AGG	11	9	0	0	0	4	0	0	0	73.6364	GATAGCAACCCCTTTACCTGAGG	|..|.|.....|.|||||||..|	GTCATCTTAGTCATTACCTGNRG	2.53571	0.607143	OT-64	within protospacer	n.d	n.d	n.d	n.d
chr14	39114460	chr14_39114360_39114560	chr14	39114446	39114467	+	0	NGG	AGG	13	6	1	0	1	3	0	0	0	70.3636	GACGCCTCAGGAA-TACCTGAGG	|.|..||.||..|-||||||..|	GTCATCTTAGTCATTACCTGNRG	2.5	0.5	OT-65	within protospacer	n.d	n.d	n.d	n.d
chr1	242564725	chr1_242564625_242564825	chr1	242564710	242564732	+	0	NGG	AGG	10	10	0	0	0	4	0	1	0	83	AAAATGTGCTCCTCTACCTGAGG	...||.|....|..||||||..|	GTCATCTTAGTCATTACCTGNRG	2.45	0.4	OT-66	within protospacer	n.d	n.d	n.d	n.d
chr19	34100142	chr19_34100042_34100242	chr19	34100132	34100155	+	0	NGG	AGG	13	7	1	1	0	4	0	0	0	80.5455	AGCTTTTAAGACTATTACCTAAGG	..|.|.|.||.|-|||||||...|	GTCATCTTAGTC-ATTACCTGNRG	2.28125	0.46875	OT-67	within protospacer	n.d	n.d	n.d	n.d
chr7	149015566	chr7_149015466_149015666	chr7	149015551	149015573	+	0	NotNRG	AGA	11	9	0	0	0	6	0	0	0	70.9091	AGGTGCAGTGGCATTACCTGAGA	.....|...|.|||||||||...	GTCATCTTAGTCATTACCTGNRG	2.22727	0.431818	OT-68	within protospacer	n.d	n.d	n.d	n.d
chr14	61589528	chr14_61589428_61589628	chr14	61589525	61589544	+	0	NGG	AGG	16	1	3	0	3	1	0	0	0	79.7273	GTCATCAT-GT--TTACCTGAGG	||||||.|-||--|||||||..|	GTCATCTTAGTCATTACCTGNRG	2.21795	0.397436	OT-69	within protospacer	n.d	n.d	n.d	n.d
chr8	117943328	chr8_117943228_117943428	chr8	117943312	117943335	+	0	NGG	AGG	14	6	1	1	0	3	0	1	0	75.2727	TTTATCCTATGGAAATACCTGAGG	.|.|||.||-|..|.||||||..|	GTCATCTTA-GTCATTACCTGNRG	2.20536	0.526786	OT-70	within protospacer	n.d	n.d	n.d	n.d
chr6	122182483	chr6_122182383_122182583	chr6	122182476	122182498	-	0	NGG	AGG	10	10	0	0	0	6	0	1	0	77.2727	ATAGAAGTCTGCACTACCTGAGG	.|.....|...||.||||||..|	GTCATCTTAGTCATTACCTGNRG	2.20536	0.526786	OT-71	within protospacer	n.d	n.d	n.d	n.d
chr11	80843070	chr11_80842970_80843170	chr11	80843059	80843082	+	0	NGG	AGG	13	7	1	1	0	2	1	1	0	86.2727	TACATACTTTTATAATACCTGAGG	..|||-|||....|.||||||..|	GTCAT-CTTAGTCATTACCTGNRG	2.04286	0.585714	OT-72	within protospacer	n.d	n.d	n.d	n.d
chr14	36763579	chr14_36763479_36763679	chr14	36763572	36763594	-	0	NGG	AGG	9	11	0	0	0	5	0	1	0	89.9091	CACCACCACCCAAATACCTGAGG	..|..|......|.||||||..|	GTCATCTTAGTCATTACCTGNRG	1.88462	0.397436	OT-73	within protospacer	n.d	n.d	n.d	n.d
chr7	154331133	chr7_154331033_154331233	chr7	154331126	154331148	-	0	NGG	AGG	9	11	0	0	0	6	0	1	0	89.0909	TTTGGGGTCTAAAATACCTGAGG	.|.....|....|.||||||..|	GTCATCTTAGTCATTACCTGNRG	1.69886	0.414773	OT-74	within protospacer	n.d	n.d	n.d	n.d
chr17	81604546	chr17_81604446_81604646	chr17	81604531	81604553	+	0	NGG	AGG	10	10	0	0	0	6	0	0	0	74	AATCCCGTCATGTTTACCTGAGG	.....|.|..|..|||||||..|	GTCATCTTAGTCATTACCTGNRG	1.69481	0.350649	OT-75	within protospacer	n.d	n.d	n.d	n.d
chr12	15753961	chr12_15753861_15754061	chr12	15753946	15753968	+	0	NGG	AGG	11	9	0	0	0	3	0	1	0	82.6364	GGTATTTCATCTTATACCTGAGG	|..||.|.|.....||||||..|	GTCATCTTAGTCATTACCTGNRG	1.68182	0.272727	OT-76	within protospacer	n.d	n.d	n.d	n.d
chr2	218205654	chr2_218205554_218205754	chr2	218205647	218205668	-	0	NGG	AGG	13	6	1	0	1	2	0	0	0	76.9091	GTCCTCGCTATG-TTACCTGAGG	|||.||....|.-|||||||..|	GTCATCTTAGTCATTACCTGNRG	1.5625	0.4375	OT-77	within protospacer	n.d	n.d	n.d	n.d
chr20	44561738	chr20_44561638_44561838	chr20	44561731	44561754	-	0	NGG	AGG	12	8	1	1	0	4	0	0	0	86.6364	GCAGTCCCACCTATTTACCTGAGG	|...||..|...|-|||||||..|	GTCATCTTAGTCA-TTACCTGNRG	1.5625	0.4375	OT-78	within protospacer	n.d	n.d	n.d	n.d
chr2	191963523	chr2_191963423_191963623	chr2	191963516	191963538	-	0	NGG	AGG	11	9	0	0	0	4	0	1	0	75.2727	GAAAACGGTTACATCACCTGAGG	|..|.|.....|||.|||||..|	GTCATCTTAGTCATTACCTGNRG	1.39286	0.464286	OT-79	within protospacer	n.d	n.d	n.d	n.d
chr14	41260422	chr14_41260322_41260522	chr14	41260409	41260429	+	0	NGG	AGG	13	5	2	0	2	2	0	0	0	85	ATCAACTATAT--TTACCTGAGG	.|||.||...|--|||||||..|	GTCATCTTAGTCATTACCTGNRG	1.0625	0.354167	OT-63	within protospacer	n.d	n.d	n.d	n.d
chr6	103489373	chr6_103489273_103489473	chr6	103489358	103489380	+	0	NGG	AGG	11	9	0	0	0	4	0	1	0	85.9091	GATATTCTTCTTAATACCTAAGG	|..||..|..|.|.|||||...|	GTCATCTTAGTCATTACCTGNRG	1.05195	0.350649	OT-80	within protospacer	n.d	n.d	n.d	n.d
chr22	38017521	chr22_38017421_38017621	chr22	38017514	38017536	-	0	NAG	AAG	11	9	0	0	0	5	0	0	0	73.4545	ACCCTACAGCCCATTACCTGAAG	..|.|......|||||||||..|	GTCATCTTAGTCATTACCTGNRG	1.04167	0.291667	OT-81	within protospacer	n.d	n.d	n.d	n.d
chr2	17760106	chr2_17760006_17760206	chr2	17760099	17760121	-	0	NGG	AGG	11	9	0	0	0	4	0	1	0	73.6364	AAGAGCTTTTACTATACCTGAGG	...|.|||...|..||||||..|	GTCATCTTAGTCATTACCTGNRG	1.02448	0.29021	OT-82	within protospacer	n.d	n.d	n.d	n.d
chr19	53103263	chr19_53103163_53103363	chr19	53103249	53103270	+	0	NGG	AGG	10	9	1	0	1	5	0	0	0	93.5455	AGCAAGGCC-TATTTACCTGAGG	..||.....-|..|||||||..|	GTCATCTTAGTCATTACCTGNRG	0.796154	0.265385	OT-95	within protospacer	n.d	n.d	n.d	n.d
chr2	19704987	chr2_19704887_19705087	chr2	19704978	19705000	+	0	NGG	AGG	10	10	0	0	0	5	0	0	0	81.3636	GTTCCACCCACAATTACCTGAGG	||..........||||||||..|	GTCATCTTAGTCATTACCTGNRG	0.721154	0.240385	OT-52	within protospacer	n.d	n.d	n.d	n.d
chr2	66483596	chr2_66483496_66483696	chr2	66483577	66483597	-	0	NGG	TGG	13	5	2	0	2	4	0	1	1	86.6364	GTAAAAGTAG-CAG-ACCTGTGG	||.|...|||-||.-|||||..|	GTCATCTTAGTCATTACCTGNRG	1.34266	0.335664	OT-83	target-strand edits	n.d	n.d	n.d	n.d
chr17	46728941	chr17_46728841_46729041	chr17	46729014	46729036	-	0	NotNRG	CTT	13	7	0	0	0	3	0	1	0	71.8182	TTTATGTTTATGATAACCTGCTT	.|.||.||..|.||.|||||...	GTCATCTTAGTCATTACCTGNRG	19.0486	0.951389	OT-84	out of protospacer	n.d	n.d	n.d	n.d
chr12	28460107	chr12_28460007_28460207	chr12	28460152	28460174	+	0	NGG	GGG	11	9	0	0	0	5	0	2	0	84.2727	AAGCTGTTAGTAATTGTCTTGGG	....|.|||||.|||..||...|	GTCATCTTAGTCATTACCTGNRG	7.73125	0.75625	OT-85	out of protospacer_target-strand edits	n.d	n.d	n.d	n.d
chr7	152528603	chr7_152528503_152528703	chr7	152528678	152528698	-	0	NGG	TGG	12	6	2	0	2	5	0	0	2	81.2727	ACTGTTTTATTCATT--CTGTGG	....|.|||.|||||--|||..|	GTCATCTTAGTCATTACCTGNRG	5.44444	0.611111	OT-86	out of protospacer_target-strand edits	n.d	n.d	n.d	n.d
chr2	39265606	chr2_39265506_39265706	chr2	39265540	39265562	-	0	NAG	CAG	11	9	0	0	0	4	0	2	0	91.4545	CACAGCCTCATTATAACCAGCAG	..||.|.|..|.||.|||.|..|	GTCATCTTAGTCATTACCTGNRG	3.75824	0.56044	OT-87	out of protospacer_target-strand edits	n.d	n.d	n.d	n.d
chr13	71913917	chr13_71913817_71914017	chr13	71913925	71913947	-	0	NotNRG	CCC	12	8	0	0	0	4	0	1	0	73.8182	AGTTTCTCTGTAATTAACTGCCC	....|||..||.||||.|||...	GTCATCTTAGTCATTACCTGNRG	3.69583	0.579167	OT-56	out of protospacer_target-strand edits	n.d	n.d	n.d	n.d
chr13	100245911	chr13_100245811_100246011	chr13	100245976	100245998	-	0	NotNRG	ATG	13	7	0	0	0	3	0	1	0	71.8182	GCTCTCTAAATTATTAGCTGATG	|...|||.|.|.||||.|||..|	GTCATCTTAGTCATTACCTGNRG	2.70536	0.598214	OT-88	out of protospacer_target-strand edits	n.d	n.d	n.d	n.d
chr17	46728944	chr17_46728844_46729044	chr17	46729014	46729036	-	0	NotNRG	CTT	13	7	0	0	0	3	0	1	0	71.8182	TTTATGTTTATGATAACCTGCTT	.|.||.||..|.||.|||||...	GTCATCTTAGTCATTACCTGNRG	2.70136	0.300905	OT-84	out of protospacer	n.d	n.d	n.d	n.d
chr19	14442495	chr19_14442395_14442595	chr19	14442520	14442541	-	0	NotNRG	TAA	12	7	1	0	1	3	0	1	1	95	GTGAGGTGGCTCAC-ACCTGTAA	||.|..|...|||.-|||||...	GTCATCTTAGTCATTACCTGNRG	2.6	0.65	OT-89	out of protospacer	n.d	n.d	n.d	n.d
chr10	88934925	chr10_88934825_88935025	chr10	88934929	88934951	+	0	NotNRG	AGA	13	7	0	0	0	3	0	1	0	80	GTGATTCTACCCTTTGCCTGAGA	||.||..||..|.||.||||...	GTCATCTTAGTCATTACCTGNRG	2.4	0.6	OT-90	out of protospacer_target-strand edits	n.d	n.d	n.d	n.d
chr1	10507805	chr1_10507705_10507905	chr1	10507721	10507743	-	0	NAG	GAG	11	9	0	0	0	5	0	2	0	82.4545	CGGATTCCAGTGACTCCCTGGAG	...||...|||.|.|.||||..|	GTCATCTTAGTCATTACCTGNRG	2.28889	0.577778	OT-91	out of protospacer	n.d	n.d	n.d	n.d
chr1	228514940	chr1_228514840_228515040	chr1	228515016	228515038	-	0	NotNRG	TCT	11	9	0	0	0	5	0	0	0	78.2727	TCTGTCCCTGTATTTACCTGTCT	....||...||..|||||||...	GTCATCTTAGTCATTACCTGNRG	2.03175	0.507937	OT-92	out of protospacer	n.d	n.d	n.d	n.d
chr11	57346681	chr11_57346581_57346781	chr11	57346597	57346618	-	0	NGG	AGG	13	6	1	0	1	2	0	2	1	81.8182	TTCACCTTGGTTACCACC-GAGG	.|||.|||.||.|..|||-|..|	GTCATCTTAGTCATTACCTGNRG	1.75	0.5	OT-93	out of protospacer	n.d	n.d	n.d	n.d
chr1	228414257	chr1_228414157_228414357	chr1	228414328	228414350	-	0	NotNRG	TAA	12	8	0	0	0	5	0	1	0	73.8182	GCACTGAAATTCATTCCCTGTAA	|...|...|.|||||.||||...	GTCATCTTAGTCATTACCTGNRG	1.3373	0.246032	OT-94	out of protospacer	n.d	n.d	n.d	n.d

## Sheet: EMX1_GUIDE-seq
Supplementary Table 2. Selict-seq captured editing sites
chrom	site	region_index	align_chr_name	align_chr_start	align_chr_end	align_strand	align_dist_to_signal	PAM_type	PAM_seq	align_total_match	align_total_mismatch	align_total_gap	dna_bulge_num	rna_bulge_num	head_mismatch	head_gap	seed_mismatch	seed_gap	align_penalty_score	align_target_seq	align_info_state	align_query_seq	score	mutation.rate	type	name	mutation.1	mutation.2	mutation.average	mutation.rate.(%)
chr2	72933602	72934125	chr2_72933602_72934125	chr2	72933853	72933875	+	0	NGG	GGG	20	0	0	0	0	0	0	0	0	0	GAGTCCGAGCAGAAGAAGAAGGG	||||||||||||||||||||..|	GAGTCCGAGCAGAAGAAGAANRG	Target
chr5	45358708	45359231	chr5_45358708_45359231	chr5	45358959	45358981	-	0	NGG	AGG	18	2	0	0	0	2	0	0	0	13	GAGTTAGAGCAGAAGAAGAAAGG	||||..||||||||||||||..|	GAGTCCGAGCAGAAGAAGAANRG	OT-1
chr15	43817298	43817821	chr15_43817298_43817821	chr15	43817549	43817571	+	0	NAG	GAG	18	2	0	0	0	2	0	0	0	22.6364	GAGTCTAAGCAGAAGAAGAAGAG	|||||..|||||||||||||..|	GAGTCCGAGCAGAAGAAGAANRG	OT-2
chr2	218980083	218980606	chr2_218980083_218980606	chr2	218980331	218980353	+	0	NotNRG	AGA	13	7	0	0	0	3	0	0	0	71	GAGGAGGCCGAGCAGAAGAAAGA	|||...|...||.|||||||...	GAGTCCGAGCAGAAGAAGAANRG	OT-3
chr8	127788745	127789268	chr8_127788745_127789268	chr8	127788996	127789018	+	0	NAG	GAG	18	2	0	0	0	1	0	0	0	28.3636	GAGTCCTAGCAGGAGAAGAAGAG	||||||.|||||.|||||||..|	GAGTCCGAGCAGAAGAAGAANRG	OT-4
chr5	9226783	9227306	chr5_9226783_9227306	chr5	9227034	9227056	+	0	NGG	TGG	17	3	0	0	0	2	0	0	0	21.5454	AAGTCTGAGCACAAGAAGAATGG	.||||.|||||.||||||||..|	GAGTCCGAGCAGAAGAAGAANRG	OT-5
chrX	53440507	53441030	chrX_53440507_53441030	chrX	53440758	53440780	-	0	NGG	AGG	17	3	0	0	0	0	0	0	0	31.3636	GAGTCCGGGAAGGAGAAGAAAGG	|||||||.|.||.|||||||..|	GAGTCCGAGCAGAAGAAGAANRG	OT-6
chr5	147453370	147453893	chr5_147453370_147453893	chr5	147453621	147453643	-	0	NGG	GGG	17	3	0	0	0	2	0	1	0	29.7273	GAGCCGGAGCAGAAGAAGGAGGG	|||.|.||||||||||||.|..|	GAGTCCGAGCAGAAGAAGAANRG	OT-7
chr1	23393868	23394391	chr1_23393868_23394391	chr1	23394119	23394141	-	0	NGG	AGG	17	3	0	0	0	1	0	1	0	26.4546	AAGTCCGAGGAGAGGAAGAAAGG	.||||||||.|||.||||||..|	GAGTCCGAGCAGAAGAAGAANRG	OT-8
chr3	4989662	4990185	chr3_4989662_4990185	chr3	4989913	4989932	+	0	NotNRG	---	17	3	0	0	0	2	0	0	0	36.8182	GAATCCAAGCAGGAGAAGAA---	||.|||.|||||.|||||||---	GAGTCCGAGCAGAAGAAGAANRG	OT-9
chr6	9118309	9118832	chr6_9118309_9118832	chr6	9118560	9118582	-	0	NGG	TGG	17	3	0	0	0	3	0	0	0	13.3636	ACGTCTGAGCAGAAGAAGAATGG	..|||.||||||||||||||..|	GAGTCCGAGCAGAAGAAGAANRG	OT-10
chr13	27195253	27195776	chr13_27195253_27195776	chr13	27195504	27195526	+	0	NotNRG	GGA	17	3	0	0	0	2	0	0	0	37.6364	GAGTAGGAGCAGGAGAAGAAGGA	||||..||||||.|||||||...	GAGTCCGAGCAGAAGAAGAANRG	OT-11
chr15	99752006	99752529	chr15_99752006_99752529	chr15	99752257	99752279	+	0	NGG	GGG	16	4	0	0	0	2	0	1	0	32.5455	AAGTCCCGGCAGAGGAAGAAGGG	.|||||..|||||.||||||..|	GAGTCCGAGCAGAAGAAGAANRG	OT-12
chr3	95971085	95971608	chr3_95971085_95971608	chr3	95971336	95971358	-	0	NAG	GAG	16	4	0	0	0	4	0	0	0	26.6364	TCATCCAAGCAGAAGAAGAAGAG	...|||.|||||||||||||..|	GAGTCCGAGCAGAAGAAGAANRG	OT-13
chr2	217513128	217513651	chr2_217513128_217513651	chr2	217513379	217513401	-	0	NGG	AGG	16	4	0	0	0	2	0	1	0	44	GAGTCTAAGCAGGAGAATAAAGG	|||||..|||||.||||.||..|	GAGTCCGAGCAGAAGAAGAANRG	OT-14
chr10	57088701	57089224	chr10_57088701_57089224	chr10	57088952	57088974	+	0	NGG	GGG	16	4	0	0	0	2	0	0	0	35.8182	GAGCACGAGCAAGAGAAGAAGGG	|||..||||||..|||||||..|	GAGTCCGAGCAGAAGAAGAANRG	OT-15

## Sheet: 293T.ABE8e.HBG_Selict-seq
Supplementary Table 2. Selict-seq captured editing sites
chrom	site	region_index	align_chr_name	align_chr_start	align_chr_end	align_strand	align_dist_to_signal	PAM_type	PAM_seq	align_total_match	align_total_mismatch	align_total_gap	dna_bulge_num	rna_bulge_num	head_mismatch	head_gap	seed_mismatch	seed_gap	align_penalty_score	align_target_seq	align_info_state	align_query_seq	score	mutation.rate	type	name	mutation.1	mutation.2	mutation.average	mutation.rate.(%)
chr15	85263975	chr15_85263875_85264075	chr15	85263967	85263989	+	0	NGG	AGG	10	10	0	0	0	7	0	0	0	67.4545	CCACATCCAGGGACCCCAAGAGG	.........|||.|||||||..|	GTGGGGAAGGGGCCCCCAAGNRG	56.898	0.840707	within protospacer	OT-1	n.d.	n.d.	n.d.	n.d.
chr6	148232636	chr6_148232536_148232736	chr6	148232629	148232651	+	0	NGG	AGG	12	8	0	0	0	5	0	1	0	58.5455	AGATGGGATTGGCCCTCAAGAGG	....||.|..|||||.||||..|	GTGGGGAAGGGGCCCCCAAGNRG	56.872	0.889881	within protospacer	OT-2	n.d.	n.d.	n.d.	n.d.
chr22	45584025	chr22_45583925_45584125	chr22	45584018	45584040	+	0	NGG	AGG	15	5	0	0	0	4	0	1	0	37.8182	ATAAGGCAGGGGCCCCCAGGAGG	.|..||.|||||||||||.|..|	GTGGGGAAGGGGCCCCCAAGNRG	53.8296	0.890584	within protospacer	OT-3	n.d.	n.d.	n.d.	n.d.
chr15	78932782	chr15_78932682_78932882	chr15	78932767	78932789	-	0	NGG	AGG	14	6	0	0	0	3	0	1	0	49.6364	GGTGGGGATTGGCCACCAAGAGG	|..|||.|..||||.|||||..|	GTGGGGAAGGGGCCCCCAAGNRG	46.893	0.788625	within protospacer	OT-4	n.d.	n.d.	n.d.	n.d.
chr7	98470487	chr7_98470387_98470587	chr7	98470471	98470493	-	0	NGG	AGG	12	8	0	0	0	6	0	0	0	50.3636	CAAAATAGGGGGACCCCAAGAGG	......|.||||.|||||||..|	GTGGGGAAGGGGCCCCCAAGNRG	44.6388	0.73845	within protospacer	OT-5	n.d.	n.d.	n.d.	n.d.
chr14	77954252	chr14_77954152_77954352	chr14	77954239	77954261	-	0	NGG	AGG	13	7	0	0	0	3	0	0	0	62.2727	GTGATGGGGAGAGCCCCAAGAGG	|||..|..|.|..|||||||..|	GTGGGGAAGGGGCCCCCAAGNRG	40.8225	0.707843	within protospacer	OT-6	n.d.	n.d.	n.d.	n.d.
chr17	81127496	chr17_81127396_81127596	chr17	81127479	81127501	+	0	NAG	GAG	14	6	0	0	0	4	0	0	0	51.0909	GAGGATGTGAGGCCCCCAAGGAG	|.||....|.||||||||||..|	GTGGGGAAGGGGCCCCCAAGNRG	34.2058	0.820447	within protospacer	OT-7	n.d.	n.d.	n.d.	n.d.
chr9	16266957	chr9_16266857_16267057	chr9	16266946	16266968	-	0	NGG	AGG	13	7	0	0	0	5	0	0	0	45.0909	AGGTTTATGGGACCCCCAAGAGG	..|...|.|||.||||||||..|	GTGGGGAAGGGGCCCCCAAGNRG	33.8722	0.82847	within protospacer	OT-8	n.d.	n.d.	n.d.	n.d.
chr6	33877906	chr6_33877806_33878006	chr6	33877895	33877917	-	0	NGG	AGG	14	6	0	0	0	4	0	0	0	39	TCAGGGTGGGGACCCCCAAGAGG	...|||..|||.||||||||..|	GTGGGGAAGGGGCCCCCAAGNRG	33.3245	0.910354	within protospacer	OT-9	n.d.	n.d.	n.d.	n.d.
chr14	104554422	chr14_104554322_104554522	chr14	104554412	104554433	+	0	NGG	AGG	16	3	1	0	1	2	1	0	0	48.8182	GTGAGGG-GGGACCCCCAAGAGG	|||.||.-|||.||||||||..|	GTGGGGAAGGGGCCCCCAAGNRG	32.7171	0.641429	within protospacer	OT-10	n.d.	n.d.	n.d.	n.d.
chr4	7441093	chr4_7440993_7441193	chr4	7441086	7441108	+	0	NGG	AGG	12	8	0	0	0	4	0	0	0	62.6364	CCAGGGGATAGCACCCCAAGAGG	...|||.|..|..|||||||..|	GTGGGGAAGGGGCCCCCAAGNRG	30.9474	0.737103	within protospacer	OT-11	n.d.	n.d.	n.d.	n.d.
chr4	14678980	chr4_14678880_14679080	chr4	14678974	14678996	+	0	NGG	AGG	14	6	0	0	0	4	0	0	0	39.8182	TCACGGAAGGAGACCCCAAGAGG	....||||||.|.|||||||..|	GTGGGGAAGGGGCCCCCAAGNRG	29.7514	0.598011	within protospacer	OT-12	n.d.	n.d.	n.d.	n.d.
chr2	64845560	chr2_64845460_64845660	chr2	64845545	64845566	-	0	NGG	AGG	16	3	1	0	1	2	0	1	0	48.8182	TTAGGGAAGGGG-CCCCATGAGG	.|.|||||||||-|||||.|..|	GTGGGGAAGGGGCCCCCAAGNRG	27.2682	0.620117	within protospacer	OT-13	n.d.	n.d.	n.d.	n.d.
chr19	38789042	chr19_38788942_38789142	chr19	38789037	38789059	+	0	NAG	AAG	15	5	0	0	0	3	0	0	0	44.1818	GGGGGATCAGGGCCCCCAAGAAG	|.|||....|||||||||||..|	GTGGGGAAGGGGCCCCCAAGNRG	27.0587	0.572612	within protospacer	OT-14	n.d.	n.d.	n.d.	n.d.
chrX	40746419	chrX_40746319_40746519	chrX	40746412	40746434	+	0	NGG	AGG	15	5	0	0	0	3	0	0	0	41.0909	GGGAGGGAGGGATCCCCAAGAGG	|.|.||.||||..|||||||..|	GTGGGGAAGGGGCCCCCAAGNRG	26.3407	0.71506	within protospacer	OT-15	n.d.	n.d.	n.d.	n.d.
chr17	17977672	chr17_17977572_17977772	chr17	17977664	17977686	+	0	NGG	AGG	13	7	0	0	0	4	0	1	0	56.5455	CGGGGACCAGGGCCCCCAGGAGG	..|||....|||||||||.|..|	GTGGGGAAGGGGCCCCCAAGNRG	25.8495	0.867956	within protospacer	OT-16	n.d.	n.d.	n.d.	n.d.
chr21	43757417	chr21_43757317_43757517	chr21	43757411	43757433	+	0	NAG	AAG	15	5	0	0	0	4	0	0	0	38.4545	GGGCCCATGGGGCCCCCAAGAAG	|.|...|.||||||||||||..|	GTGGGGAAGGGGCCCCCAAGNRG	25.5238	0.869048	within protospacer	OT-17	n.d.	n.d.	n.d.	n.d.
chr17	80494181	chr17_80494081_80494281	chr17	80494164	80494186	-	0	NGG	AGG	14	6	0	0	0	4	0	0	0	40.6364	GGCAGAAGGGGCCCCCCAAGAGG	|...|.|.|||.||||||||..|	GTGGGGAAGGGGCCCCCAAGNRG	25.159	0.55729	within protospacer	OT-18	n.d.	n.d.	n.d.	n.d.
chr17	17977669	chr17_17977569_17977769	chr17	17977664	17977686	+	0	NGG	AGG	13	7	0	0	0	4	0	1	0	56.5455	CGGGGACCAGGGCCCCCAGGAGG	..|||....|||||||||.|..|	GTGGGGAAGGGGCCCCCAAGNRG	24.8866	0.554117	within protospacer	OT-16	n.d.	n.d.	n.d.	n.d.
chr9	133680582	chr9_133680482_133680682	chr9	133680574	133680596	+	0	NGG	AGG	10	10	0	0	0	7	0	1	0	69.9091	ACCTCCCCAGGGCCCTCAAGAGG	.........||||||.||||..|	GTGGGGAAGGGGCCCCCAAGNRG	23.4127	0.65873	within protospacer	OT-19	n.d.	n.d.	n.d.	n.d.
chr4	77655423	chr4_77655323_77655523	chr4	77655408	77655430	-	0	NGG	AGG	13	7	0	0	0	4	0	2	0	67.1818	TGGGGTCAGGGACCCCCTTGAGG	..|||..||||.|||||..|..|	GTGGGGAAGGGGCCCCCAAGNRG	23.024	0.752404	within protospacer	OT-20	n.d.	n.d.	n.d.	n.d.
chr1	152072722	chr1_152072622_152072822	chr1	152072706	152072728	-	0	NAG	AAG	14	6	0	0	0	5	0	0	0	42.0909	CCCCTGAAGGGACCCCCAAGAAG	.....||||||.||||||||..|	GTGGGGAAGGGGCCCCCAAGNRG	22.8324	0.317869	within protospacer	OT-21	n.d.	n.d.	n.d.	n.d.
chr17	73495128	chr17_73495028_73495228	chr17	73495117	73495139	+	0	NGG	AGG	15	5	0	0	0	4	0	0	0	34.5455	GGGCTGGAGGGACCCCCAAGAGG	|.|..|.||||.||||||||..|	GTGGGGAAGGGGCCCCCAAGNRG	21.5556	0.833333	within protospacer	OT-22	n.d.	n.d.	n.d.	n.d.
chr15	84159366	chr15_84159266_84159466	chr15	84159350	84159372	-	0	NGG	AGG	13	7	0	0	0	5	0	0	0	45.0909	TCAAAGAAGGACCCCCCAAGAGG	.....|||||..||||||||..|	GTGGGGAAGGGGCCCCCAAGNRG	20.5648	0.411087	within protospacer	OT-23	n.d.	n.d.	n.d.	n.d.
chr1	151294238	chr1_151294138_151294338	chr1	151294225	151294247	-	0	NGG	AGG	12	8	0	0	0	5	0	0	0	58.5455	GGAAATAACAGGGCCCCAAGAGG	|.....||..||.|||||||..|	GTGGGGAAGGGGCCCCCAAGNRG	20.5197	0.782895	within protospacer	OT-24	n.d.	n.d.	n.d.	n.d.
chr9	32738615	chr9_32738515_32738715	chr9	32738601	32738623	-	0	NGG	AGG	14	6	0	0	0	3	0	0	0	48.8182	GTGAAAAGAGGGACCCCAAGAGG	|||...|..|||.|||||||..|	GTGGGGAAGGGGCCCCCAAGNRG	19.924	0.759505	within protospacer	OT-25	n.d.	n.d.	n.d.	n.d.
chr9	129703970	chr9_129703870_129704070	chr9	129703963	129703985	+	0	NGG	AGG	15	5	0	0	0	4	0	0	0	35.3636	GCTGGCCAGGGGACCCCAAGAGG	|..||..|||||.|||||||..|	GTGGGGAAGGGGCCCCCAAGNRG	19.5399	0.549754	within protospacer	OT-26	n.d.	n.d.	n.d.	n.d.
chr10	71522462	chr10_71522362_71522562	chr10	71522447	71522468	-	0	NGG	AGG	18	1	1	0	1	0	1	0	0	34.1818	GTGGGG-AGTGGCCCCCAAGAGG	||||||-||.||||||||||..|	GTGGGGAAGGGGCCCCCAAGNRG	19.4286	0.742857	within protospacer	OT-27	n.d.	n.d.	n.d.	n.d.
chr22	43408628	chr22_43408528_43408728	chr22	43408613	43408635	-	0	NGG	AGG	14	6	0	0	0	4	0	1	0	44.7273	GCTTGGGAGAGGCTCCCAAGAGG	|...||.||.|||.||||||..|	GTGGGGAAGGGGCCCCCAAGNRG	19.0361	0.611475	within protospacer	OT-28	n.d.	n.d.	n.d.	n.d.
chr19	38789045	chr19_38788945_38789145	chr19	38789037	38789059	+	0	NAG	AAG	15	5	0	0	0	3	0	0	0	44.1818	GGGGGATCAGGGCCCCCAAGAAG	|.|||....|||||||||||..|	GTGGGGAAGGGGCCCCCAAGNRG	18.8214	0.714286	within protospacer	OT-14	n.d.	n.d.	n.d.	n.d.
chr19	38773674	chr19_38773574_38773774	chr19	38773660	38773682	-	0	NAG	AAG	15	5	0	0	0	3	0	0	0	44.1818	GGGGGATCAGGGCCCCCAAGAAG	|.|||....|||||||||||..|	GTGGGGAAGGGGCCCCCAAGNRG	17.8697	0.689076	within protospacer	OT-29	n.d.	n.d.	n.d.	n.d.
chr11	75581654	chr11_75581554_75581754	chr11	75581638	75581660	-	0	NGG	TGG	14	6	0	0	0	5	0	0	0	33.2727	CAAAAGAAGGAGCCCCCAAGTGG	.....|||||.|||||||||..|	GTGGGGAAGGGGCCCCCAAGNRG	16.8016	0.515873	within protospacer	OT-30	n.d.	n.d.	n.d.	n.d.
chr10	59528900	chr10_59528800_59529000	chr10	59528885	59528907	-	0	NGG	AGG	14	6	0	0	0	3	0	2	0	64.3636	GGGGGTCAGGGACCCCCTTGAGG	|.|||..||||.|||||..|..|	GTGGGGAAGGGGCCCCCAAGNRG	16.4416	0.792208	within protospacer	OT-31	n.d.	n.d.	n.d.	n.d.
chr6	168090840	chr6_168090740_168090940	chr6	168090835	168090858	-	0	NGG	AGG	15	5	1	1	0	3	1	0	0	61	ATGGACAGAGTAGCCCCCAAGAGG	.|||..|-||..|||||||||..|	GTGGGGA-AGGGGCCCCCAAGNRG	16.3496	0.809387	within protospacer	OT-32	n.d.	n.d.	n.d.	n.d.
chr16	30370430	chr16_30370330_30370530	chr16	30370425	30370447	-	0	NAG	CAG	13	7	0	0	0	3	0	0	0	66.1818	GTCGGCGGCTCGCCCCCAAGCAG	||.||......|||||||||..|	GTGGGGAAGGGGCCCCCAAGNRG	16.3065	0.782738	within protospacer	OT-33	n.d.	n.d.	n.d.	n.d.
chr16	29844519	chr16_29844419_29844619	chr16	29844509	29844529	+	0	NotNRG	A-G	15	4	1	0	1	3	0	0	0	60.3636	GACCGGAAGGA-CCCCCAAGA-G	|...||||||.-||||||||.-|	GTGGGGAAGGGGCCCCCAAGNRG	16.0892	0.706763	within protospacer	OT-34	n.d.	n.d.	n.d.	n.d.
chr16	29844515	chr16_29844415_29844615	chr16	29844509	29844529	+	0	NotNRG	A-G	15	4	1	0	1	3	0	0	0	60.3636	GACCGGAAGGA-CCCCCAAGA-G	|...||||||.-||||||||.-|	GTGGGGAAGGGGCCCCCAAGNRG	15.7271	0.428899	within protospacer	OT-34	n.d.	n.d.	n.d.	n.d.
chr1	108747450	chr1_108747350_108747550	chr1	108747437	108747457	-	0	NotNRG	A--	14	6	0	0	0	5	0	1	0	52.6364	AGCAGGGAGGGGCCCCCGAGA--	....||.||||||||||.||.--	GTGGGGAAGGGGCCCCCAAGNRG	15.347	0.671735	within protospacer	OT-35	n.d.	n.d.	n.d.	n.d.
chr6	28684515	chr6_28684415_28684615	chr6	28684511	28684531	+	0	NGG	AGG	16	2	2	0	2	2	0	0	0	56.9091	CTGGAGAAGGGG--CCCAAGAGG	.|||.|||||||--||||||..|	GTGGGGAAGGGGCCCCCAAGNRG	15.0099	0.733202	within protospacer	OT-36	n.d.	n.d.	n.d.	n.d.
chr1	40659766	chr1_40659666_40659866	chr1	40659757	40659779	+	0	NGG	AGG	12	8	0	0	0	4	0	0	0	61.8182	GGAGTTAGCAGGGCCCCAAGAGG	|..|..|...||.|||||||..|	GTGGGGAAGGGGCCCCCAAGNRG	14.9368	0.840959	within protospacer	OT-37	n.d.	n.d.	n.d.	n.d.
chr20	33600623	chr20_33600523_33600723	chr20	33600609	33600631	-	0	NGG	AGG	14	6	0	0	0	3	0	0	0	45.5455	GTTTGAATAGTGCCCCCAAGAGG	||..|.|..|.|||||||||..|	GTGGGGAAGGGGCCCCCAAGNRG	14.8196	0.703378	within protospacer	OT-38	n.d.	n.d.	n.d.	n.d.
chr19	18432831	chr19_18432731_18432931	chr19	18432820	18432842	+	0	NGG	AGG	13	7	0	0	0	5	0	1	0	54.0909	TGTGTGCAGGGACCCCCAGGAGG	...|.|.||||.||||||.|..|	GTGGGGAAGGGGCCCCCAAGNRG	14.7273	0.69697	within protospacer	OT-39	n.d.	n.d.	n.d.	n.d.
chr22	50200585	chr22_50200485_50200685	chr22	50200579	50200601	+	0	NGG	AGG	13	7	0	0	0	2	0	1	0	63.9091	CAGGGGACAAGGTCCCCGAGAGG	..|||||...||.||||.||..|	GTGGGGAAGGGGCCCCCAAGNRG	14.632	0.551573	within protospacer	OT-40	n.d.	n.d.	n.d.	n.d.
chr3	87097691	chr3_87097591_87097791	chr3	87097684	87097706	+	0	NGG	AGG	14	6	0	0	0	3	0	2	0	64.3636	GGGGGTCAGGGACCCCCTTGAGG	|.|||..||||.|||||..|..|	GTGGGGAAGGGGCCCCCAAGNRG	14.4453	0.758987	within protospacer	OT-41	n.d.	n.d.	n.d.	n.d.
chr14	100694002	chr14_100693902_100694102	chr14	100693996	100694018	+	0	NotNRG	AGA	13	7	0	0	0	4	0	0	0	62	GGGCACAGCAGGCCCCCAAGAGA	|.|...|...||||||||||...	GTGGGGAAGGGGCCCCCAAGNRG	14.4401	0.760263	within protospacer	OT-42	n.d.	n.d.	n.d.	n.d.
chr2	61531138	chr2_61531038_61531238	chr2	61531121	61531143	+	0	NAG	GAG	12	8	0	0	0	4	0	0	0	68.1818	TTTGAAATAAGACCCCCAAGGAG	.|.|..|...|.||||||||..|	GTGGGGAAGGGGCCCCCAAGNRG	14.3077	0.923077	within protospacer	OT-43	n.d.	n.d.	n.d.	n.d.
chr5	154283760	chr5_154283660_154283860	chr5	154283746	154283768	-	0	NGG	AGG	14	6	0	0	0	4	0	0	0	41.4545	GCTTGCAAAGGTCCCCCAAGAGG	|...|.||.||.||||||||..|	GTGGGGAAGGGGCCCCCAAGNRG	14.2407	0.716552	within protospacer	OT-44	n.d.	n.d.	n.d.	n.d.
chr17	38770531	chr17_38770431_38770631	chr17	38770526	38770548	-	0	NAG	AAG	11	9	0	0	0	7	0	0	0	67.7273	TCCCTCCAGGTTCCCCCAAGAAG	.......|||..||||||||..|	GTGGGGAAGGGGCCCCCAAGNRG	14.0882	0.584603	within protospacer	OT-45	n.d.	n.d.	n.d.	n.d.
chr19	35721369	chr19_35721269_35721469	chr19	35721355	35721377	-	0	NGG	AGG	12	8	0	0	0	4	0	0	0	66.7273	GGGGCTTCAGGAGCCCCAAGAGG	|.||.....||..|||||||..|	GTGGGGAAGGGGCCCCCAAGNRG	13.9767	0.759857	within protospacer	OT-46	n.d.	n.d.	n.d.	n.d.
chr18	6818643	chr18_6818543_6818743	chr18	6818633	6818655	+	0	NGG	AGG	14	6	0	0	0	3	0	0	0	47.1818	CTGGAAAGGGATCCCCCAAGAGG	.|||..|.||..||||||||..|	GTGGGGAAGGGGCCCCCAAGNRG	13.705	0.7725	within protospacer	OT-47	n.d.	n.d.	n.d.	n.d.
chr21	42308171	chr21_42308071_42308271	chr21	42308154	42308176	+	0	NAG	AAG	13	7	0	0	0	4	0	0	0	62.9091	GTGCCTCTCGAGCCCCCAAGAAG	|||......|.|||||||||..|	GTGGGGAAGGGGCCCCCAAGNRG	13.1792	0.714393	within protospacer	OT-48	n.d.	n.d.	n.d.	n.d.
chr7	141754998	chr7_141754898_141755098	chr7	141754982	141755002	-	0	NGG	AGG	16	2	2	0	2	2	0	0	0	56.9091	CTGGAGAAGGGG--CCCAAGAGG	.|||.|||||||--||||||..|	GTGGGGAAGGGGCCCCCAAGNRG	12.7125	0.6375	within protospacer	OT-49	n.d.	n.d.	n.d.	n.d.
chr6	170510937	chr6_170510837_170511037	chr6	170510921	170510943	-	0	NotNRG	AGA	16	4	0	0	0	3	0	1	0	40.4545	ACAGGGAAGGGGCCCCCAGGAGA	...|||||||||||||||.|...	GTGGGGAAGGGGCCCCCAAGNRG	12.5158	0.560323	within protospacer	OT-50	n.d.	n.d.	n.d.	n.d.
chr10	122245770	chr10_122245670_122245870	chr10	122245765	122245787	-	0	NAG	AAG	12	8	0	0	0	4	0	0	0	68.1818	ATGTATATAAAGCCCCCAAGAAG	.||...|....|||||||||..|	GTGGGGAAGGGGCCCCCAAGNRG	12.4923	0.784615	within protospacer	OT-51	n.d.	n.d.	n.d.	n.d.
chr1	227951852	chr1_227951752_227951952	chr1	227951846	227951868	+	0	NGG	AGG	15	5	0	0	0	1	0	2	0	55.8182	GAGGGGACTGGGCCCCCTTGAGG	|.|||||..||||||||..|..|	GTGGGGAAGGGGCCCCCAAGNRG	12.4063	0.524727	within protospacer	OT-52	n.d.	n.d.	n.d.	n.d.
chr1	152072721	chr1_152072621_152072821	chr1	152072706	152072728	-	0	NAG	AAG	14	6	0	0	0	5	0	0	0	42.0909	CCCCTGAAGGGACCCCCAAGAAG	.....||||||.||||||||..|	GTGGGGAAGGGGCCCCCAAGNRG	12.3517	0.233	within protospacer	OT-21	n.d.	n.d.	n.d.	n.d.
chr9	129703975	chr9_129703875_129704075	chr9	129703963	129703985	+	0	NGG	AGG	15	5	0	0	0	4	0	0	0	35.3636	GCTGGCCAGGGGACCCCAAGAGG	|..||..|||||.|||||||..|	GTGGGGAAGGGGCCCCCAAGNRG	12.1206	0.656875	within protospacer	OT-26	n.d.	n.d.	n.d.	n.d.
chr17	38715817	chr17_38715717_38715917	chr17	38715802	38715824	-	0	NGG	AGG	13	7	0	0	0	5	0	1	0	51.6364	AGGCTGGAAGGGCCCCCCAGAGG	..|..|.|.||||||||.||..|	GTGGGGAAGGGGCCCCCAAGNRG	11.8747	0.55628	within protospacer	OT-53	n.d.	n.d.	n.d.	n.d.
chr1	238645868	chr1_238645768_238645968	chr1	238645861	238645883	+	0	NGG	AGG	12	8	0	0	0	6	0	1	0	53.6364	AAAAAGGAAGGGCCTCCAAGAGG	.....|.|.|||||.|||||..|	GTGGGGAAGGGGCCCCCAAGNRG	11.4231	0.519231	within protospacer	OT-54	n.d.	n.d.	n.d.	n.d.
chr17	79109148	chr17_79109048_79109248	chr17	79109224	79109246	-	0	NAG	GAG	12	8	0	0	0	6	0	0	0	63.2727	ACATGTCAGGGAACCCCAAGGAG	....|..||||..|||||||..|	GTGGGGAAGGGGCCCCCAAGNRG	11.3738	0.67381	out of protospacer_target-strand edits	OT-55	n.d.	n.d.	n.d.	n.d.
chr22	50703645	chr22_50703545_50703745	chr22	50703713	50703735	-	0	NotNRG	TCC	13	7	0	0	0	5	0	0	0	68.5455	TGGAAGTAGGGGGCCCCAAATCC	..|..|.|||||.||||||....	GTGGGGAAGGGGCCCCCAAGNRG	11.1725	0.620335	out of protospacer	OT-56	n.d.	n.d.	n.d.	n.d.
chr5	1385568	chr5_1385468_1385668	chr5	1385560	1385582	+	0	NGG	AGG	11	9	0	0	0	6	0	1	0	66.2727	GCCTCTCCAGGGCCACCAAGAGG	|........|||||.|||||..|	GTGGGGAAGGGGCCCCCAAGNRG	11.1579	0.701754	within protospacer	OT-57	n.d.	n.d.	n.d.	n.d.
chr7	24278445	chr7_24278345_24278545	chr7	24278438	24278460	+	0	NGG	AGG	13	7	0	0	0	4	0	2	0	67.1818	AGGGGTCAGGGACCCCCTTGAGG	..|||..||||.|||||..|..|	GTGGGGAAGGGGCCCCCAAGNRG	11.1044	0.700549	within protospacer	OT-58	n.d.	n.d.	n.d.	n.d.
chr22	50200587	chr22_50200487_50200687	chr22	50200579	50200601	+	0	NGG	AGG	13	7	0	0	0	2	0	1	0	63.9091	CAGGGGACAAGGTCCCCGAGAGG	..|||||...||.||||.||..|	GTGGGGAAGGGGCCCCCAAGNRG	10.7231	0.716247	within protospacer	OT-40	n.d.	n.d.	n.d.	n.d.
chr5	170466258	chr5_170466158_170466358	chr5	170466252	170466274	+	0	NGG	AGG	13	7	0	0	0	4	0	1	0	51.6364	ACTGAGAAAGGACACCCAAGAGG	...|.|||.||.|.||||||..|	GTGGGGAAGGGGCCCCCAAGNRG	10.5556	0.374164	within protospacer	OT-59	n.d.	n.d.	n.d.	n.d.
chr2	20538901	chr2_20538801_20539001	chr2	20538887	20538908	-	0	NGG	AGG	15	4	1	0	1	3	0	1	0	57.3636	GAAGGGGAGGGG-CCCCAGGAGG	|..|||.|||||-|||||.|..|	GTGGGGAAGGGGCCCCCAAGNRG	10.5464	0.629735	within protospacer	OT-60	n.d.	n.d.	n.d.	n.d.
chr14	77301373	chr14_77301273_77301473	chr14	77301358	77301380	-	0	NotNRG	ACA	13	7	0	0	0	5	0	0	0	57.9091	TGAGGCTAAGAGCCCCCAAGACA	...||..|.|.|||||||||...	GTGGGGAAGGGGCCCCCAAGNRG	10.4545	0.651515	within protospacer	OT-61	n.d.	n.d.	n.d.	n.d.
chr12	66100177	chr12_66100077_66100277	chr12	66100170	66100192	+	0	NGG	AGG	14	6	0	0	0	3	0	2	0	64.3636	GGGGGTCAGGGACCCCCTTGAGG	|.|||..||||.|||||..|..|	GTGGGGAAGGGGCCCCCAAGNRG	10.2833	0.783333	within protospacer	OT-62	n.d.	n.d.	n.d.	n.d.
chr2	61531132	chr2_61531032_61531232	chr2	61531121	61531143	+	0	NAG	GAG	12	8	0	0	0	4	0	0	0	68.1818	TTTGAAATAAGACCCCCAAGGAG	.|.|..|...|.||||||||..|	GTGGGGAAGGGGCCCCCAAGNRG	10.1501	0.527444	within protospacer	OT-43	n.d.	n.d.	n.d.	n.d.
chr9	104913690	chr9_104913590_104913790	chr9	104913679	104913701	-	0	NGG	AGG	14	6	0	0	0	3	0	0	0	46.3636	GAGTGGTGAGGACCCCCAAGAGG	|.|.||...||.||||||||..|	GTGGGGAAGGGGCCCCCAAGNRG	9.63429	0.565714	within protospacer	OT-63	n.d.	n.d.	n.d.	n.d.
chr16	60344590	chr16_60344490_60344690	chr16	60344577	60344599	-	0	NGG	AGG	12	8	0	0	0	4	0	0	0	62.6364	GTCCATAGCAGACCCCCAAGAGG	||....|...|.||||||||..|	GTGGGGAAGGGGCCCCCAAGNRG	9.62615	0.724615	within protospacer	OT-64	n.d.	n.d.	n.d.	n.d.
chr20	50063816	chr20_50063716_50063916	chr20	50063809	50063831	+	0	NotNRG	AGC	15	5	0	0	0	5	0	0	0	40.8182	CTGCACCAGGGGCCCCCAAGAGC	.||....|||||||||||||...	GTGGGGAAGGGGCCCCCAAGNRG	9.61492	0.549564	within protospacer	OT-65	n.d.	n.d.	n.d.	n.d.
chr1	27934916	chr1_27934816_27935016	chr1	27934911	27934933	-	0	NGG	AGG	13	7	0	0	0	3	0	0	0	58.1818	GTGCAGCCCCTGCCCCCAAGAGG	|||..|.....|||||||||..|	GTGGGGAAGGGGCCCCCAAGNRG	9.56818	0.659091	within protospacer	OT-66	n.d.	n.d.	n.d.	n.d.
chr18	25267460	chr18_25267360_25267560	chr18	25267445	25267467	-	0	NGG	AGG	13	7	0	0	0	4	0	2	0	67.1818	AGGGGTCAGGGACCCCCTTGAGG	..|||..||||.|||||..|..|	GTGGGGAAGGGGCCCCCAAGNRG	9.42824	0.608796	within protospacer	OT-67	n.d.	n.d.	n.d.	n.d.
chr7	75571374	chr7_75571274_75571474	chr7	75571359	75571380	-	0	NotNRG	A-G	16	4	0	0	0	2	0	0	0	38.8182	GGGTGGAGTGGGCCCCCAAGA-G	|.|.|||..|||||||||||.-|	GTGGGGAAGGGGCCCCCAAGNRG	9.39048	0.72381	within protospacer	OT-68	n.d.	n.d.	n.d.	n.d.
chr13	111575437	chr13_111575337_111575537	chr13	111575429	111575451	+	0	NAG	AAG	12	8	0	0	0	5	0	0	0	63.2727	CTTCAAACAGGACCCCCAAGAAG	.|....|..||.||||||||..|	GTGGGGAAGGGGCCCCCAAGNRG	9.34962	0.680451	within protospacer	OT-69	n.d.	n.d.	n.d.	n.d.
chr1	40754527	chr1_40754427_40754627	chr1	40754512	40754534	-	0	NGG	AGG	14	6	0	0	0	4	0	0	0	40.6364	AGGAGGGAAGGACCCCCAAGAGG	..|.||.|.||.||||||||..|	GTGGGGAAGGGGCCCCCAAGNRG	9.32499	0.329141	within protospacer	OT-70	n.d.	n.d.	n.d.	n.d.
chr1	152480965	chr1_152480865_152481065	chr1	152480948	152480970	+	0	NAG	GAG	14	6	0	0	0	5	0	0	0	42.0909	CTCCAAAGGGGGCCCCCAAGGAG	.|....|.||||||||||||..|	GTGGGGAAGGGGCCCCCAAGNRG	9.15556	0.577778	within protospacer	OT-71	n.d.	n.d.	n.d.	n.d.
chr2	126747283	chr2_126747183_126747383	chr2	126747275	126747297	+	0	NGG	AGG	14	6	0	0	0	1	0	0	0	53.7273	TTGGGGATATCTCCCCCAAGAGG	.||||||.....||||||||..|	GTGGGGAAGGGGCCCCCAAGNRG	9.10823	0.722944	within protospacer	OT-72	n.d.	n.d.	n.d.	n.d.
chr14	36147989	chr14_36147889_36148089	chr14	36147982	36148004	+	0	NGG	AGG	13	7	0	0	0	4	0	2	0	67.1818	AGGGGTCAGGGACCCCCTTGAGG	..|||..||||.|||||..|..|	GTGGGGAAGGGGCCCCCAAGNRG	9.07072	0.722039	within protospacer	OT-73	n.d.	n.d.	n.d.	n.d.
chr20	567459	chr20_567359_567559	chr20	567452	567474	+	0	NGG	AGG	16	4	0	0	0	2	0	1	0	41.5455	GTGGAGGAGAGGCCCCCAGGAGG	||||.|.||.||||||||.|..|	GTGGGGAAGGGGCCCCCAAGNRG	8.75783	0.51567	within protospacer	OT-74	n.d.	n.d.	n.d.	n.d.
chr17	33014404	chr17_33014304_33014504	chr17	33014399	33014421	-	0	NotNRG	AGA	12	8	0	0	0	6	0	0	0	61.5455	CCCCGAGGGAGGCCCCCAAGAGA	....|...|.||||||||||...	GTGGGGAAGGGGCCCCCAAGNRG	8.69841	0.873016	within protospacer	OT-75	n.d.	n.d.	n.d.	n.d.
chr20	1107818	chr20_1107718_1107918	chr20	1107803	1107825	-	0	NGG	AGG	12	8	0	0	0	6	0	1	0	56.0909	TCATGATAAGGGCCCCTAAGAGG	....|..|.|||||||.|||..|	GTGGGGAAGGGGCCCCCAAGNRG	8.49451	0.664835	within protospacer	OT-76	n.d.	n.d.	n.d.	n.d.
chr11	75517851	chr11_75517751_75517951	chr11	75517845	75517867	+	0	NAG	CAG	15	5	0	0	0	2	0	0	0	46.6364	GGTGGGACAGGGGCCCCAAGCAG	|..||||..|||.|||||||..|	GTGGGGAAGGGGCCCCCAAGNRG	8.24632	0.636029	within protospacer	OT-77	n.d.	n.d.	n.d.	n.d.
chr19	4210083	chr19_4209983_4210183	chr19	4210077	4210099	+	0	NAG	AAG	15	5	0	0	0	4	0	0	0	36.8182	GAAAGCAGGGGGCCCCCAAGAAG	|...|.|.||||||||||||..|	GTGGGGAAGGGGCCCCCAAGNRG	8.23684	0.657895	within protospacer	OT-78	n.d.	n.d.	n.d.	n.d.
chr22	37490478	chr22_37490378_37490578	chr22	37490461	37490483	+	0	NGG	AGG	11	9	0	0	0	6	0	0	0	63.8182	GCCCTCCTCGGCCCCCCAAGAGG	|........||.||||||||..|	GTGGGGAAGGGGCCCCCAAGNRG	8.18182	0.784091	within protospacer	OT-79	n.d.	n.d.	n.d.	n.d.
chr6	105716825	chr6_105716725_105716925	chr6	105716810	105716832	-	0	NGG	AGG	13	7	0	0	0	4	0	2	0	67.1818	AGGGGTCAGGGACCCCCTTGAGG	..|||..||||.|||||..|..|	GTGGGGAAGGGGCCCCCAAGNRG	8.17059	0.782353	within protospacer	OT-80	n.d.	n.d.	n.d.	n.d.
chr2	98373474	chr2_98373374_98373574	chr2	98373457	98373479	+	0	NGG	AGG	11	9	0	0	0	6	0	0	0	59.7273	CCTCGCTGAGTGCCCCCAAGAGG	....|....|.|||||||||..|	GTGGGGAAGGGGCCCCCAAGNRG	8.11905	0.880952	within protospacer	OT-81	n.d.	n.d.	n.d.	n.d.
chr17	80494180	chr17_80494080_80494280	chr17	80494164	80494186	-	0	NGG	AGG	14	6	0	0	0	4	0	0	0	40.6364	GGCAGAAGGGGCCCCCCAAGAGG	|...|.|.|||.||||||||..|	GTGGGGAAGGGGCCCCCAAGNRG	8.06592	0.323509	within protospacer	OT-18	n.d.	n.d.	n.d.	n.d.
chr9	96990097	chr9_96989997_96990197	chr9	96990080	96990102	+	0	NAG	TAG	12	8	0	0	0	4	0	0	0	68.1818	GCAGACACTCTGCCCCCAAGTAG	|..|..|....|||||||||..|	GTGGGGAAGGGGCCCCCAAGNRG	8.02477	0.668731	within protospacer	OT-82	n.d.	n.d.	n.d.	n.d.
chr17	79414712	chr17_79414612_79414812	chr17	79414695	79414717	+	0	NGG	AGG	13	7	0	0	0	3	0	0	0	56.5455	GTAAGCAGCAGACCCCCAAGAGG	||..|.|...|.||||||||..|	GTGGGGAAGGGGCCCCCAAGNRG	7.73077	0.596154	within protospacer	OT-83	n.d.	n.d.	n.d.	n.d.
chr4	164997669	chr4_164997569_164997769	chr4	164997665	164997685	+	0	NGG	AGG	16	2	2	0	2	2	0	0	0	56.9091	CTGGAGAAGGGG--CCCAAGAGG	.|||.|||||||--||||||..|	GTGGGGAAGGGGCCCCCAAGNRG	7.64216	0.615196	within protospacer	OT-84	n.d.	n.d.	n.d.	n.d.
chr22	49514463	chr22_49514363_49514563	chr22	49514458	49514480	-	0	NAG	AAG	16	4	0	0	0	3	0	0	0	32.3636	GGGAGCATGGGGCCCCCAAGAAG	|.|.|.|.||||||||||||..|	GTGGGGAAGGGGCCCCCAAGNRG	7.577	0.582846	within protospacer	OT-85	n.d.	n.d.	n.d.	n.d.
chr15	84159365	chr15_84159265_84159465	chr15	84159350	84159372	-	0	NGG	AGG	13	7	0	0	0	5	0	0	0	45.0909	TCAAAGAAGGACCCCCCAAGAGG	.....|||||..||||||||..|	GTGGGGAAGGGGCCCCCAAGNRG	7.54251	0.252391	within protospacer	OT-23	n.d.	n.d.	n.d.	n.d.
chr5	176281841	chr5_176281741_176281941	chr5	176281836	176281858	-	0	NAG	TAG	13	7	0	0	0	5	0	0	0	54.7273	AACTGGGAGGCACCCCCAAGTAG	....||.|||..||||||||..|	GTGGGGAAGGGGCCCCCAAGNRG	7.49143	0.637143	within protospacer	OT-86	n.d.	n.d.	n.d.	n.d.
chr9	89368588	chr9_89368488_89368688	chr9	89368580	89368602	+	0	NGG	AGG	13	7	0	0	0	4	0	0	0	53.2727	GAGTAGCCAGGGGCCCCAAGAGG	|.|..|...|||.|||||||..|	GTGGGGAAGGGGCCCCCAAGNRG	7.41758	0.741758	within protospacer	OT-87	n.d.	n.d.	n.d.	n.d.
chr12	53952561	chr12_53952461_53952661	chr12	53952545	53952567	-	0	NGG	AGG	12	8	0	0	0	5	0	0	0	53.6364	CCTAGAAGAGGGACCCCAAGAGG	....|.|..|||.|||||||..|	GTGGGGAAGGGGCCCCCAAGNRG	7.27469	0.368723	within protospacer	OT-88	n.d.	n.d.	n.d.	n.d.
chr5	8566956	chr5_8566856_8567056	chr5	8566942	8566963	-	0	NAG	GAG	15	4	1	0	1	2	0	0	0	63.7273	ATGGGGTAAGGT-CCCCAAGGAG	.|||||.|.||.-|||||||..|	GTGGGGAAGGGGCCCCCAAGNRG	7.17647	0.647059	within protospacer	OT-89	n.d.	n.d.	n.d.	n.d.
chr11	11482632	chr11_11482532_11482732	chr11	11482617	11482639	-	0	NGG	AGG	15	5	0	0	0	4	0	1	0	32.9091	ACAGGGCAGGGGCCTCCAAGAGG	...|||.|||||||.|||||..|	GTGGGGAAGGGGCCCCCAAGNRG	7.15	0.6	within protospacer	OT-90	n.d.	n.d.	n.d.	n.d.
chr12	98741839	chr12_98741739_98741939	chr12	98741834	98741856	-	0	NotNRG	TAA	14	6	0	0	0	4	0	0	0	52.6364	GAAGTCAAAAGGCCCCCAAGTAA	|..|..||..||||||||||...	GTGGGGAAGGGGCCCCCAAGNRG	7.11786	0.646429	within protospacer	OT-91	n.d.	n.d.	n.d.	n.d.
chr17	81655747	chr17_81655647_81655847	chr17	81655737	81655759	-	0	NGG	AGG	16	4	0	0	0	3	0	0	0	27.6364	GCAGGAAAGGGGACCCCAAGAGG	|..||.||||||.|||||||..|	GTGGGGAAGGGGCCCCCAAGNRG	7.04221	0.555195	within protospacer	OT-92	n.d.	n.d.	n.d.	n.d.
chr15	40906935	chr15_40906835_40907035	chr15	40906929	40906951	+	0	NGG	GGG	14	6	0	0	0	2	0	3	0	66.8182	TGGGGGAAGGGGACCAAGAGGGG	..||||||||||.||...||..|	GTGGGGAAGGGGCCCCCAAGNRG	7.02222	0.711111	within protospacer	OT-93	n.d.	n.d.	n.d.	n.d.
chr22	19842531	chr22_19842431_19842631	chr22	19842522	19842544	+	0	NGG	AGG	13	7	0	0	0	4	0	0	0	51.6364	GTAATGCCCAGGCCCCCAAGAGG	||...|....||||||||||..|	GTGGGGAAGGGGCCCCCAAGNRG	6.88333	0.816667	within protospacer	OT-94	n.d.	n.d.	n.d.	n.d.
chr1	49257872	chr1_49257772_49257972	chr1	49257857	49257879	-	0	NGG	AGG	13	7	0	0	0	4	0	2	0	64.7273	AGGGGTCAGGGACCCTCTAGAGG	..|||..||||.|||.|.||..|	GTGGGGAAGGGGCCCCCAAGNRG	6.48904	0.633772	within protospacer	OT-95	n.d.	n.d.	n.d.	n.d.
chr19	4059434	chr19_4059334_4059534	chr19	4059419	4059441	-	0	NotNRG	AGA	15	5	0	0	0	1	0	1	0	61.2727	GGGGGGAACAGGGGCCCAAGAGA	|.||||||..||..||||||...	GTGGGGAAGGGGCCCCCAAGNRG	6.4794	0.575549	within protospacer	OT-96	n.d.	n.d.	n.d.	n.d.
chr5	144195382	chr5_144195282_144195482	chr5	144195377	144195399	-	0	NAG	GAG	11	9	0	0	0	7	0	0	0	66.0909	CAACCTCAGATGCCCCCAAGGAG	.......||..|||||||||..|	GTGGGGAAGGGGCCCCCAAGNRG	6.41667	0.791667	within protospacer	OT-97	n.d.	n.d.	n.d.	n.d.
chr11	66313602	chr11_66313502_66313702	chr11	66313595	66313617	+	0	NGG	AGG	12	8	0	0	0	7	0	0	0	47.0909	CCTAATTAGAGGCCCCCAAGAGG	.......||.||||||||||..|	GTGGGGAAGGGGCCCCCAAGNRG	6.225	0.658333	within protospacer	OT-98	n.d.	n.d.	n.d.	n.d.
chr4	7441095	chr4_7440995_7441195	chr4	7441086	7441108	+	0	NGG	AGG	12	8	0	0	0	4	0	0	0	62.6364	CCAGGGGATAGCACCCCAAGAGG	...|||.|..|..|||||||..|	GTGGGGAAGGGGCCCCCAAGNRG	6.08373	0.614833	within protospacer	OT-11	n.d.	n.d.	n.d.	n.d.
chr22	43408626	chr22_43408526_43408726	chr22	43408613	43408635	-	0	NGG	AGG	14	6	0	0	0	4	0	1	0	44.7273	GCTTGGGAGAGGCTCCCAAGAGG	|...||.||.|||.||||||..|	GTGGGGAAGGGGCCCCCAAGNRG	5.96377	0.572464	within protospacer	OT-28	n.d.	n.d.	n.d.	n.d.
chr18	46742772	chr18_46742672_46742872	chr18	46742757	46742779	-	0	NGG	AGG	14	6	0	0	0	3	0	2	0	64.3636	GGGGGTCAGGGACCCCCTTGAGG	|.|||..||||.|||||..|..|	GTGGGGAAGGGGCCCCCAAGNRG	5.87166	0.625668	within protospacer	OT-99	n.d.	n.d.	n.d.	n.d.
chr11	65181846	chr11_65181746_65181946	chr11	65181839	65181860	+	0	NGG	AGG	15	4	1	0	1	2	0	1	0	63.9091	GCGGGGTAGGAG-CCCCAGGAGG	|.||||.|||.|-|||||.|..|	GTGGGGAAGGGGCCCCCAAGNRG	5.84343	0.59596	within protospacer	OT-100	n.d.	n.d.	n.d.	n.d.
chr15	59569126	chr15_59569026_59569226	chr15	59569121	59569143	-	0	NGG	AGG	12	8	0	0	0	4	0	0	0	63.4545	CTGAATAACACACCCCCAAGAGG	.||...||....||||||||..|	GTGGGGAAGGGGCCCCCAAGNRG	5.81944	0.548611	within protospacer	OT-101	n.d.	n.d.	n.d.	n.d.
chr5	4882895	chr5_4882795_4882995	chr5	4882891	4882912	-	0	NotNRG	A-G	12	8	0	0	0	5	0	0	0	64	ACCCAGATGCTGCCCCCAAGA-G	.....||.|..|||||||||.-|	GTGGGGAAGGGGCCCCCAAGNRG	5.78571	0.714286	within protospacer	OT-102	n.d.	n.d.	n.d.	n.d.
chr4	14678984	chr4_14678884_14679084	chr4	14678974	14678996	+	0	NGG	AGG	14	6	0	0	0	4	0	0	0	39.8182	TCACGGAAGGAGACCCCAAGAGG	....||||||.|.|||||||..|	GTGGGGAAGGGGCCCCCAAGNRG	5.76654	0.571691	within protospacer	OT-12	n.d.	n.d.	n.d.	n.d.
chr6	156252031	chr6_156251931_156252131	chr6	156252020	156252042	-	0	NGG	AGG	13	7	0	0	0	3	0	0	0	68	GAGTGGGAGATACCCCCAAAAGG	|.|.||.||...|||||||...|	GTGGGGAAGGGGCCCCCAAGNRG	5.66154	0.707692	within protospacer	OT-103	n.d.	n.d.	n.d.	n.d.
chr16	86338950	chr16_86338850_86339050	chr16	86338940	86338962	+	0	NGG	AGG	12	8	0	0	0	4	0	0	0	56.9091	TCTGGCATTCAGCCCCCAAGAGG	...||.|....|||||||||..|	GTGGGGAAGGGGCCCCCAAGNRG	5.55627	0.517903	within protospacer	OT-104	n.d.	n.d.	n.d.	n.d.
chrX	150037443	chrX_150037343_150037543	chrX	150037429	150037451	-	0	NAG	AAG	12	8	0	0	0	6	0	0	0	58.3636	AAACAAAAAGGACCCCCAAGAAG	......||.||.||||||||..|	GTGGGGAAGGGGCCCCCAAGNRG	5.51786	0.39881	within protospacer	OT-105	n.d.	n.d.	n.d.	n.d.
chr6	138430471	chr6_138430371_138430571	chr6	138430466	138430488	-	0	NAG	CAG	12	8	0	0	0	5	0	0	0	67.3636	ATGTCTCACCAGCCCCCAAGCAG	.||....|...|||||||||..|	GTGGGGAAGGGGCCCCCAAGNRG	5.47949	0.617949	within protospacer	OT-106	n.d.	n.d.	n.d.	n.d.
chr9	124790708	chr9_124790608_124790808	chr9	124790701	124790723	+	0	NGG	AGG	12	8	0	0	0	7	0	0	0	48.7273	CACTTTCAGGGACCCCCAAGAGG	.......||||.||||||||..|	GTGGGGAAGGGGCCCCCAAGNRG	5.38642	0.364543	within protospacer	OT-107	n.d.	n.d.	n.d.	n.d.
chr12	104741344	chr12_104741244_104741444	chr12	104741301	104741323	-	0	NotNRG	CCC	14	6	0	0	0	3	0	2	0	64.0909	CTGCAGATGGGGCTCCAAAGCCC	.||..||.|||||.||.|||...	GTGGGGAAGGGGCCCCCAAGNRG	5.375	0.708333	out of protospacer	OT-108	n.d.	n.d.	n.d.	n.d.
chr10	103913908	chr10_103913808_103914008	chr10	103913891	103913913	+	0	NAG	AAG	12	8	0	0	0	5	0	0	0	60.8182	TGGATCATCAGGCCCCCAAGAAG	..|...|...||||||||||..|	GTGGGGAAGGGGCCCCCAAGNRG	5.34286	0.671429	within protospacer	OT-109	n.d.	n.d.	n.d.	n.d.
chr6	6740934	chr6_6740834_6741034	chr6	6740918	6740940	-	0	NGG	AGG	14	6	0	0	0	2	0	1	0	56.1818	GCAGGGAATAAGCCCCCAGGAGG	|..|||||...|||||||.|..|	GTGGGGAAGGGGCCCCCAAGNRG	5.31131	0.401401	within protospacer	OT-110	n.d.	n.d.	n.d.	n.d.
chr17	81655754	chr17_81655654_81655854	chr17	81655737	81655759	-	0	NGG	AGG	16	4	0	0	0	3	0	0	0	27.6364	GCAGGAAAGGGGACCCCAAGAGG	|..||.||||||.|||||||..|	GTGGGGAAGGGGCCCCCAAGNRG	5.28677	0.278251	within protospacer	OT-92	n.d.	n.d.	n.d.	n.d.
chr9	133982468	chr9_133982368_133982568	chr9	133982461	133982483	+	0	NGG	AGG	15	5	0	0	0	3	0	0	0	39.4545	GCAGGGCAGGAGGCCCCAAGAGG	|..|||.|||.|.|||||||..|	GTGGGGAAGGGGCCCCCAAGNRG	5.26087	0.554348	within protospacer	OT-111	n.d.	n.d.	n.d.	n.d.
chr9	127634862	chr9_127634762_127634962	chr9	127634857	127634879	-	0	NGG	AGG	11	9	0	0	0	6	0	0	0	60.5455	AGTGATTTTGCGCCCCCAAGAGG	...|.....|.|||||||||..|	GTGGGGAAGGGGCCCCCAAGNRG	5.13529	0.652941	within protospacer	OT-112	n.d.	n.d.	n.d.	n.d.
chr5	170466260	chr5_170466160_170466360	chr5	170466252	170466274	+	0	NGG	AGG	13	7	0	0	0	4	0	1	0	51.6364	ACTGAGAAAGGACACCCAAGAGG	...|.|||.||.|.||||||..|	GTGGGGAAGGGGCCCCCAAGNRG	5.122	0.337691	within protospacer	OT-59	n.d.	n.d.	n.d.	n.d.
chr19	49525613	chr19_49525513_49525713	chr19	49525605	49525627	+	0	NotNRG	AGA	13	7	0	0	0	3	0	0	0	64.4545	AGAGGGACAGAGACCCCAAGAGA	...||||..|.|.|||||||...	GTGGGGAAGGGGCCCCCAAGNRG	5.11389	0.547222	within protospacer	OT-113	n.d.	n.d.	n.d.	n.d.
chr10	102752874	chr10_102752774_102752974	chr10	102752865	102752887	+	0	NGG	AGG	10	10	0	0	0	7	0	0	0	65	CCTCTTTTCAGGCCCCCAAGAGG	..........||||||||||..|	GTGGGGAAGGGGCCCCCAAGNRG	5.07143	0.607143	within protospacer	OT-114	n.d.	n.d.	n.d.	n.d.
chr2	32355738	chr2_32355638_32355838	chr2	32355727	32355749	+	0	NAG	AAG	14	6	0	0	0	5	0	0	0	50.2727	GTATTTTAGGGACCCCCAAGAAG	||.....||||.||||||||..|	GTGGGGAAGGGGCCCCCAAGNRG	4.93452	0.613095	within protospacer	OT-115	n.d.	n.d.	n.d.	n.d.
chr17	68161351	chr17_68161251_68161451	chr17	68161341	68161363	-	0	NGG	AGG	13	7	0	0	0	6	0	0	0	45.9091	TTCCTTGAGGGGACCCCAAGAGG	.|.....|||||.|||||||..|	GTGGGGAAGGGGCCCCCAAGNRG	4.89614	0.411836	within protospacer	OT-116	n.d.	n.d.	n.d.	n.d.
chr5	170466259	chr5_170466159_170466359	chr5	170466252	170466274	+	0	NGG	AGG	13	7	0	0	0	4	0	1	0	51.6364	ACTGAGAAAGGACACCCAAGAGG	...|.|||.||.|.||||||..|	GTGGGGAAGGGGCCCCCAAGNRG	4.85828	0.267977	within protospacer	OT-59	n.d.	n.d.	n.d.	n.d.
chr9	114614578	chr9_114614478_114614678	chr9	114614565	114614587	-	0	NGG	AGG	11	9	0	0	0	5	0	1	0	67.0909	CCACTGATCAGGCCCCCTAGAGG	.....||...|||||||.||..|	GTGGGGAAGGGGCCCCCAAGNRG	4.75852	0.599432	within protospacer	OT-117	n.d.	n.d.	n.d.	n.d.
chr22	44692530	chr22_44692430_44692630	chr22	44692515	44692537	-	0	NGG	AGG	14	6	0	0	0	4	0	1	0	48.8182	CGGGAGGAGGAGCCCCCAGGAGG	..||.|.|||.|||||||.|..|	GTGGGGAAGGGGCCCCCAAGNRG	4.75081	0.434677	within protospacer	OT-118	n.d.	n.d.	n.d.	n.d.
chr2	128281363	chr2_128281263_128281463	chr2	128281346	128281368	+	0	NotNRG	AGA	14	6	0	0	0	3	0	1	0	64.0909	GTGCTCATGTGGCCCTCAAGAGA	|||...|.|.|||||.||||...	GTGGGGAAGGGGCCCCCAAGNRG	4.64091	0.495455	within protospacer	OT-119	n.d.	n.d.	n.d.	n.d.
chr1	30044312	chr1_30044212_30044412	chr1	30044300	30044321	-	0	NGG	-GG	15	5	0	0	0	3	0	0	0	37	GTTGAGGGGAGGCCCCCAAG-GG	||.|.|..|.||||||||||-.|	GTGGGGAAGGGGCCCCCAAGNRG	4.47011	0.361413	within protospacer	OT-120	n.d.	n.d.	n.d.	n.d.
chr5	93812928	chr5_93812828_93813028	chr5	93812922	93812942	+	0	NotNRG	A--	16	4	0	0	0	2	0	0	0	39.6364	ATGAGGATGGAGCCCCCAAGA--	.||.|||.||.|||||||||.--	GTGGGGAAGGGGCCCCCAAGNRG	4.45946	0.382883	within protospacer	OT-121	n.d.	n.d.	n.d.	n.d.
chr21	42496668	chr21_42496568_42496768	chr21	42496662	42496684	+	0	NGG	AGG	15	5	0	0	0	2	0	1	0	42.7273	CTGGGTACTGGGCCCTCAAGAGG	.||||.|..||||||.||||..|	GTGGGGAAGGGGCCCCCAAGNRG	4.45536	0.633929	within protospacer	OT-122	n.d.	n.d.	n.d.	n.d.
chr1	40754523	chr1_40754423_40754623	chr1	40754512	40754534	-	0	NGG	AGG	14	6	0	0	0	4	0	0	0	40.6364	AGGAGGGAAGGACCCCCAAGAGG	..|.||.|.||.||||||||..|	GTGGGGAAGGGGCCCCCAAGNRG	4.40426	0.296819	within protospacer	OT-70	n.d.	n.d.	n.d.	n.d.
chr9	85323380	chr9_85323280_85323480	chr9	85323372	85323394	+	0	NGG	AGG	13	7	0	0	0	5	0	0	0	47.5455	GGGCCACCAGGGCCCCCAAGAGG	|.|......|||||||||||..|	GTGGGGAAGGGGCCCCCAAGNRG	4.375	0.625	within protospacer	OT-123	n.d.	n.d.	n.d.	n.d.
chr12	55355911	chr12_55355811_55356011	chr12	55355896	55355918	-	0	NGG	AGG	13	7	0	0	0	4	0	2	0	67.1818	AGGGGTCAGGGACCCCCTTGAGG	..|||..||||.|||||..|..|	GTGGGGAAGGGGCCCCCAAGNRG	4.36905	0.702381	within protospacer	OT-124	n.d.	n.d.	n.d.	n.d.
chr3	14360508	chr3_14360408_14360608	chr3	14360495	14360517	-	0	NGG	AGG	15	5	0	0	0	1	0	1	0	52.5455	GTGGGCACCAGGCCCCCAGGAGG	|||||.|...||||||||.|..|	GTGGGGAAGGGGCCCCCAAGNRG	4.34375	0.53125	within protospacer	OT-125	n.d.	n.d.	n.d.	n.d.
chrX	13725308	chrX_13725208_13725408	chrX	13725293	13725315	-	0	NGG	AGG	14	6	0	0	0	3	0	2	0	64.3636	GGGGGTCAGGGACCCCCTTGAGG	|.|||..||||.|||||..|..|	GTGGGGAAGGGGCCCCCAAGNRG	4.30882	0.573529	within protospacer	OT-126	n.d.	n.d.	n.d.	n.d.
chr9	15914127	chr9_15914027_15914227	chr9	15914116	15914138	+	0	NGG	AGG	14	6	0	0	0	3	0	2	0	64.3636	GGGGGTCAGGGACCCCCTTGAGG	|.|||..||||.|||||..|..|	GTGGGGAAGGGGCCCCCAAGNRG	4.30556	0.694444	within protospacer	OT-127	n.d.	n.d.	n.d.	n.d.
chr5	174192798	chr5_174192698_174192898	chr5	174192781	174192803	+	0	NGG	AGG	12	8	0	0	0	6	0	0	0	52	TTCTCTGGGTGGCCCCCAAGAGG	.|......|.||||||||||..|	GTGGGGAAGGGGCCCCCAAGNRG	4.2987	0.538961	within protospacer	OT-128	n.d.	n.d.	n.d.	n.d.
chr15	77533990	chr15_77533890_77534090	chr15	77533984	77534006	+	0	NAG	GAG	13	7	0	0	0	3	0	0	0	60.4545	ACAGGGAGAGAGGCCCCAAGGAG	...||||..|.|.|||||||..|	GTGGGGAAGGGGCCCCCAAGNRG	4.25185	0.385185	within protospacer	OT-129	n.d.	n.d.	n.d.	n.d.
chr8	47349425	chr8_47349325_47349525	chr8	47349418	47349440	+	0	NGG	AGG	14	6	0	0	0	3	0	2	0	64.3636	GGGGGTCAGGGACCCCCTTGAGG	|.|||..||||.|||||..|..|	GTGGGGAAGGGGCCCCCAAGNRG	4.22588	0.497807	within protospacer	OT-130	n.d.	n.d.	n.d.	n.d.
chr20	567461	chr20_567361_567561	chr20	567452	567474	+	0	NGG	AGG	16	4	0	0	0	2	0	1	0	41.5455	GTGGAGGAGAGGCCCCCAGGAGG	||||.|.||.||||||||.|..|	GTGGGGAAGGGGCCCCCAAGNRG	4.17421	0.477376	within protospacer	OT-74	n.d.	n.d.	n.d.	n.d.
chr9	133713006	chr9_133712906_133713106	chr9	133713001	133713023	-	0	NGG	AGG	11	9	0	0	0	6	0	0	0	60.5455	CAGCCCTCCTGGCCCCCAAGAGG	..|.......||||||||||..|	GTGGGGAAGGGGCCCCCAAGNRG	4.17033	0.554945	within protospacer	OT-131	n.d.	n.d.	n.d.	n.d.
chr12	76023307	chr12_76023207_76023407	chr12	76023290	76023312	+	0	NAG	GAG	12	8	0	0	0	4	0	0	0	69.8182	GGATGCAGGTTACCCCCAAGGAG	|...|.|.|...||||||||..|	GTGGGGAAGGGGCCCCCAAGNRG	4.13462	0.519231	within protospacer	OT-132	n.d.	n.d.	n.d.	n.d.
chr11	75581653	chr11_75581553_75581753	chr11	75581638	75581660	-	0	NGG	TGG	14	6	0	0	0	5	0	0	0	33.2727	CAAAAGAAGGAGCCCCCAAGTGG	.....|||||.|||||||||..|	GTGGGGAAGGGGCCCCCAAGNRG	4.07937	0.253968	within protospacer	OT-30	n.d.	n.d.	n.d.	n.d.
chr2	218959051	chr2_218958951_218959151	chr2	218959034	218959056	+	0	NAG	AAG	12	8	0	0	0	5	0	0	0	65.7273	CTCAAGCTGGAACCCCCAAGAAG	.|...|..||..||||||||..|	GTGGGGAAGGGGCCCCCAAGNRG	4.05556	0.722222	within protospacer	OT-133	n.d.	n.d.	n.d.	n.d.
chr20	5636124	chr20_5636024_5636224	chr20	5636119	5636141	-	0	NGG	AGG	13	7	0	0	0	2	0	0	0	61.4545	GTCCGGATCCAGACCCCAAGAGG	||..|||....|.|||||||..|	GTGGGGAAGGGGCCCCCAAGNRG	4.04167	0.625	within protospacer	OT-134	n.d.	n.d.	n.d.	n.d.
chr10	122245779	chr10_122245679_122245879	chr10	122245765	122245787	-	0	NAG	AAG	12	8	0	0	0	4	0	0	0	68.1818	ATGTATATAAAGCCCCCAAGAAG	.||...|....|||||||||..|	GTGGGGAAGGGGCCCCCAAGNRG	4.02007	0.371237	within protospacer	OT-51	n.d.	n.d.	n.d.	n.d.
chr22	47300894	chr22_47300794_47300994	chr22	47300882	47300903	-	0	NotNRG	A-G	13	7	0	0	0	6	0	0	0	52.1818	AGAAAGCAGAGGCCCCCAAGA-G	.....|.||.||||||||||.-|	GTGGGGAAGGGGCCCCCAAGNRG	3.96682	0.419908	within protospacer	OT-135	n.d.	n.d.	n.d.	n.d.
chr19	29500873	chr19_29500773_29500973	chr19	29500856	29500878	+	0	NGG	AGG	13	7	0	0	0	3	0	0	0	56.5455	GGGAAGATGTCCCCCCCAAGAGG	|.|..||.|...||||||||..|	GTGGGGAAGGGGCCCCCAAGNRG	3.925	0.5125	within protospacer	OT-136	n.d.	n.d.	n.d.	n.d.
chr17	31670370	chr17_31670270_31670470	chr17	31670363	31670385	+	0	NGG	AGG	13	7	0	0	0	4	0	2	0	66.3636	AGGGGTCAGGAGCCCCCTTGAGG	..|||..|||.||||||..|..|	GTGGGGAAGGGGCCCCCAAGNRG	3.8125	0.6875	within protospacer	OT-137	n.d.	n.d.	n.d.	n.d.
chr6	100448721	chr6_100448621_100448821	chr6	100448714	100448736	+	0	NGG	AGG	12	8	0	0	0	5	0	0	0	64.2727	AGGTAGGAAGAGCCCCCAAAAGG	..|..|.|.|.||||||||...|	GTGGGGAAGGGGCCCCCAAGNRG	3.80625	0.43125	within protospacer	OT-138	n.d.	n.d.	n.d.	n.d.
chr2	153256778	chr2_153256678_153256878	chr2	153256771	153256793	+	0	NGG	AGG	13	7	0	0	0	4	0	2	0	67.1818	AAGGGTCAGGGACCCCCTTGAGG	..|||..||||.|||||..|..|	GTGGGGAAGGGGCCCCCAAGNRG	3.79798	0.585859	within protospacer	OT-139	n.d.	n.d.	n.d.	n.d.
chr6	6740933	chr6_6740833_6741033	chr6	6740918	6740940	-	0	NGG	AGG	14	6	0	0	0	2	0	1	0	56.1818	GCAGGGAATAAGCCCCCAGGAGG	|..|||||...|||||||.|..|	GTGGGGAAGGGGCCCCCAAGNRG	3.7978	0.347347	within protospacer	OT-110	n.d.	n.d.	n.d.	n.d.
chr11	45898968	chr11_45898868_45899068	chr11	45898951	45898973	+	0	NGG	AGG	10	10	0	0	0	7	0	0	0	65.8182	AGCTCCTCTGAGCCCCCAAGAGG	.........|.|||||||||..|	GTGGGGAAGGGGCCCCCAAGNRG	3.71154	0.442308	within protospacer	OT-140	n.d.	n.d.	n.d.	n.d.
chr16	86338957	chr16_86338857_86339057	chr16	86338940	86338962	+	0	NGG	AGG	12	8	0	0	0	4	0	0	0	56.9091	TCTGGCATTCAGCCCCCAAGAGG	...||.|....|||||||||..|	GTGGGGAAGGGGCCCCCAAGNRG	3.7	0.6	within protospacer	OT-104	n.d.	n.d.	n.d.	n.d.
chr19	49525611	chr19_49525511_49525711	chr19	49525605	49525627	+	0	NotNRG	AGA	13	7	0	0	0	3	0	0	0	64.4545	AGAGGGACAGAGACCCCAAGAGA	...||||..|.|.|||||||...	GTGGGGAAGGGGCCCCCAAGNRG	3.69167	0.391667	within protospacer	OT-113	n.d.	n.d.	n.d.	n.d.
chr17	14849151	chr17_14849051_14849251	chr17	14849178	14849200	+	0	NAG	CAG	14	6	0	0	0	2	0	1	0	65.8182	CTGGGTAGAGGGTCCCCAGGCAG	.||||.|..|||.|||||.|..|	GTGGGGAAGGGGCCCCCAAGNRG	3.66667	0.583333	out of protospacer	OT-141	n.d.	n.d.	n.d.	n.d.
chr4	109822412	chr4_109822312_109822512	chr4	109822404	109822426	+	0	NGG	AGG	14	6	0	0	0	3	0	1	0	49.6364	GGTGAGAAAGGACCTCCAAGAGG	|..|.|||.||.||.|||||..|	GTGGGGAAGGGGCCCCCAAGNRG	3.6518	0.331982	within protospacer	OT-142	n.d.	n.d.	n.d.	n.d.
chr11	65108932	chr11_65108832_65109032	chr11	65108923	65108945	-	0	NGG	AGG	13	7	0	0	0	4	0	1	0	57.3636	TTGAACAAGGAACACCCAAGAGG	.||...||||..|.||||||..|	GTGGGGAAGGGGCCCCCAAGNRG	3.60417	0.604167	within protospacer	OT-143	n.d.	n.d.	n.d.	n.d.
chr10	133268021	chr10_133267921_133268121	chr10	133268007	133268028	-	0	NotNRG	A-G	13	7	0	0	0	7	0	0	0	48.9091	CCCATCCAGGGGCCCCCAAGA-G	.......|||||||||||||.-|	GTGGGGAAGGGGCCCCCAAGNRG	3.60417	0.604167	within protospacer	OT-144	n.d.	n.d.	n.d.	n.d.
chr1	155187027	chr1_155186927_155187127	chr1	155187012	155187034	-	0	NGG	AGG	15	5	0	0	0	4	0	1	0	35.3636	GGAAGAAAGGGGCCCTCAAGAGG	|...|.|||||||||.||||..|	GTGGGGAAGGGGCCCCCAAGNRG	3.55682	0.295455	within protospacer	OT-145	n.d.	n.d.	n.d.	n.d.
chr17	4716794	chr17_4716694_4716894	chr17	4716779	4716801	-	0	NGG	AGG	14	6	0	0	0	4	0	2	0	48.8182	AGAAGGAAGGGGCCCCAGAGAGG	....||||||||||||..||..|	GTGGGGAAGGGGCCCCCAAGNRG	3.53175	0.251984	within protospacer	OT-146	n.d.	n.d.	n.d.	n.d.
chr10	14993471	chr10_14993371_14993571	chr10	14993456	14993478	-	0	NGG	AGG	12	8	0	0	0	6	0	0	0	55.2727	GACCCTTATGGTCCCCCAAGAGG	|......|.||.||||||||..|	GTGGGGAAGGGGCCCCCAAGNRG	3.53125	0.552083	within protospacer	OT-147	n.d.	n.d.	n.d.	n.d.
chr7	98470481	chr7_98470381_98470581	chr7	98470471	98470493	-	0	NGG	AGG	12	8	0	0	0	6	0	0	0	50.3636	CAAAATAGGGGGACCCCAAGAGG	......|.||||.|||||||..|	GTGGGGAAGGGGCCCCCAAGNRG	3.52083	0.395833	within protospacer	OT-5	n.d.	n.d.	n.d.	n.d.
chr17	9079854	chr17_9079754_9079954	chr17	9079908	9079930	+	0	NGG	TGG	13	7	0	0	0	3	0	2	0	65.5455	CTAAGGAAGTGGTTCCCCAGTGG	.|..|||||.||..|||.||..|	GTGGGGAAGGGGCCCCCAAGNRG	3.5	0.75	out of protospacer	OT-148	n.d.	n.d.	n.d.	n.d.
chr17	76407560	chr17_76407460_76407660	chr17	76407545	76407567	-	0	NGG	TGG	13	7	0	0	0	6	0	0	0	45.0909	CTCTCTCAGGGACCCCCAAGTGG	.|.....||||.||||||||..|	GTGGGGAAGGGGCCCCCAAGNRG	3.45906	0.315136	within protospacer	OT-149	n.d.	n.d.	n.d.	n.d.
chr21	38043686	chr21_38043586_38043786	chr21	38043672	38043694	-	0	NGG	AGG	14	6	0	0	0	1	0	1	0	61.0909	CTGGGGATATGGACCCCATGAGG	.||||||...||.|||||.|..|	GTGGGGAAGGGGCCCCCAAGNRG	3.41667	0.583333	within protospacer	OT-150	n.d.	n.d.	n.d.	n.d.
chr2	64845559	chr2_64845459_64845659	chr2	64845545	64845566	-	0	NGG	AGG	16	3	1	0	1	2	0	1	0	48.8182	TTAGGGAAGGGG-CCCCATGAGG	.|.|||||||||-|||||.|..|	GTGGGGAAGGGGCCCCCAAGNRG	3.38525	0.217668	within protospacer	OT-13	n.d.	n.d.	n.d.	n.d.
chr11	68979914	chr11_68979814_68980014	chr11	68979897	68979919	+	0	NAG	AAG	12	8	0	0	0	5	0	0	0	69.8182	GTCCTTGGGGCTCCCCCAAGAAG	||......||..||||||||..|	GTGGGGAAGGGGCCCCCAAGNRG	3.35909	0.513636	within protospacer	OT-151	n.d.	n.d.	n.d.	n.d.
chr11	134846200	chr11_134846100_134846300	chr11	134846196	134846217	-	0	NotNRG	A-G	12	8	0	0	0	5	0	0	0	68.9091	CTGCACCTCTGGCCCCCAAGA-G	.||.......||||||||||.-|	GTGGGGAAGGGGCCCCCAAGNRG	3.34821	0.669643	within protospacer	OT-152	n.d.	n.d.	n.d.	n.d.
chr22	21014032	chr22_21013932_21014132	chr22	21014025	21014046	+	0	NGG	-GG	15	5	0	0	0	3	0	0	0	37	CTGCGGGAGAAGCCCCCAAG-GG	.||.||.||..|||||||||-.|	GTGGGGAAGGGGCCCCCAAGNRG	3.33125	0.51875	within protospacer	OT-153	n.d.	n.d.	n.d.	n.d.
chr9	61699730	chr9_61699630_61699830	chr9	61699723	61699744	+	0	NGG	AGG	15	4	1	0	1	2	0	1	1	62.2727	GAGGGGTAGGAGCCCCT-AGAGG	|.||||.|||.|||||.-||..|	GTGGGGAAGGGGCCCCCAAGNRG	3.30952	0.547619	within protospacer	OT-154	n.d.	n.d.	n.d.	n.d.
chr8	33227586	chr8_33227486_33227686	chr8	33227572	33227594	-	0	NGG	AGG	11	9	0	0	0	5	0	0	0	68.7273	TTGTTTTCATGACCCCCAAGAGG	.||.......|.||||||||..|	GTGGGGAAGGGGCCCCCAAGNRG	3.2197	0.643939	within protospacer	OT-155	n.d.	n.d.	n.d.	n.d.
chr21	45698226	chr21_45698126_45698326	chr21	45698211	45698233	-	0	NGG	AGG	14	6	0	0	0	3	0	0	0	49.6364	GAAGGGGAAGGAGCCCCAAGAGG	|..|||.|.||..|||||||..|	GTGGGGAAGGGGCCCCCAAGNRG	3.20265	0.327652	within protospacer	OT-156	n.d.	n.d.	n.d.	n.d.
chr21	38043688	chr21_38043588_38043788	chr21	38043672	38043694	-	0	NGG	AGG	14	6	0	0	0	1	0	1	0	61.0909	CTGGGGATATGGACCCCATGAGG	.||||||...||.|||||.|..|	GTGGGGAAGGGGCCCCCAAGNRG	3.17409	0.453441	within protospacer	OT-150	n.d.	n.d.	n.d.	n.d.
chr1	44651315	chr1_44651215_44651415	chr1	44651301	44651322	-	0	NGG	AGG	14	5	1	0	1	3	0	0	0	63.4545	GAGAGGCAGGTA-CCCCAAGAGG	|.|.||.|||..-|||||||..|	GTGGGGAAGGGGCCCCCAAGNRG	3.17325	0.445175	within protospacer	OT-157	n.d.	n.d.	n.d.	n.d.
chr7	102102788	chr7_102102688_102102888	chr7	102102784	102102805	-	0	NotNRG	A-G	13	7	0	0	0	3	0	0	0	66.9091	CTGTGGCCCCAGCCCCCAAGA-G	.||.||.....|||||||||.-|	GTGGGGAAGGGGCCCCCAAGNRG	3.1625	0.7125	within protospacer	OT-158	n.d.	n.d.	n.d.	n.d.
chr5	1385574	chr5_1385474_1385674	chr5	1385560	1385582	+	0	NGG	AGG	11	9	0	0	0	6	0	1	0	66.2727	GCCTCTCCAGGGCCACCAAGAGG	|........|||||.|||||..|	GTGGGGAAGGGGCCCCCAAGNRG	3.1625	0.7125	within protospacer	OT-57	n.d.	n.d.	n.d.	n.d.
chr11	75517853	chr11_75517753_75517953	chr11	75517845	75517867	+	0	NAG	CAG	15	5	0	0	0	2	0	0	0	46.6364	GGTGGGACAGGGGCCCCAAGCAG	|..||||..|||.|||||||..|	GTGGGGAAGGGGCCCCCAAGNRG	3.13333	0.633333	within protospacer	OT-77	n.d.	n.d.	n.d.	n.d.
chr11	70616340	chr11_70616240_70616440	chr11	70616332	70616354	+	0	NGG	AGG	13	7	0	0	0	4	0	0	0	54.0909	CTGGCTCCAGGGACCCCAAGAGG	.|||.....|||.|||||||..|	GTGGGGAAGGGGCCCCCAAGNRG	3.04167	0.541667	within protospacer	OT-159	n.d.	n.d.	n.d.	n.d.
chr14	77954250	chr14_77954150_77954350	chr14	77954239	77954261	-	0	NGG	AGG	13	7	0	0	0	3	0	0	0	62.2727	GTGATGGGGAGAGCCCCAAGAGG	|||..|..|.|..|||||||..|	GTGGGGAAGGGGCCCCCAAGNRG	3.04074	0.396296	within protospacer	OT-6	n.d.	n.d.	n.d.	n.d.
chr3	34783030	chr3_34782930_34783130	chr3	34783014	34783036	-	0	NGG	AGG	16	4	0	0	0	3	0	1	0	26.8182	GGTAGGAAGGGGCTCCCAAGAGG	|...|||||||||.||||||..|	GTGGGGAAGGGGCCCCCAAGNRG	3.01795	0.464103	within protospacer	OT-160	n.d.	n.d.	n.d.	n.d.
chr22	47300896	chr22_47300796_47300996	chr22	47300882	47300903	-	0	NotNRG	A-G	13	7	0	0	0	6	0	0	0	52.1818	AGAAAGCAGAGGCCCCCAAGA-G	.....|.||.||||||||||.-|	GTGGGGAAGGGGCCCCCAAGNRG	2.98976	0.313039	within protospacer	OT-135	n.d.	n.d.	n.d.	n.d.
chr16	81559270	chr16_81559170_81559370	chr16	81559253	81559275	+	0	NotNRG	AGT	13	7	0	0	0	5	0	0	0	63.6364	GGGTAAGAGTGACCCCCAAGAGT	|.|....||.|.||||||||...	GTGGGGAAGGGGCCCCCAAGNRG	2.98889	0.677778	within protospacer	OT-161	n.d.	n.d.	n.d.	n.d.
chrX	57592200	chrX_57592100_57592300	chrX	57592183	57592204	+	0	NotNRG	AT-	14	6	0	0	0	5	0	0	0	49.3636	GCTGCTCCGGGGCCCCCAAGAT-	|..|....||||||||||||..-	GTGGGGAAGGGGCCCCCAAGNRG	2.98889	0.677778	within protospacer	OT-162	n.d.	n.d.	n.d.	n.d.
chr20	19261284	chr20_19261184_19261384	chr20	19261273	19261295	+	0	NAG	AAG	15	5	0	0	0	3	0	0	0	45	ATGGACAATGGACCCCCAAGAAG	.|||..||.||.||||||||..|	GTGGGGAAGGGGCCCCCAAGNRG	2.92595	0.302162	within protospacer	OT-163	n.d.	n.d.	n.d.	n.d.
chr2	61531129	chr2_61531029_61531229	chr2	61531121	61531143	+	0	NAG	GAG	12	8	0	0	0	4	0	0	0	68.1818	TTTGAAATAAGACCCCCAAGGAG	.|.|..|...|.||||||||..|	GTGGGGAAGGGGCCCCCAAGNRG	2.89524	0.247619	within protospacer	OT-43	n.d.	n.d.	n.d.	n.d.
chr1	5934469	chr1_5934369_5934569	chr1	5934452	5934474	+	0	NAG	CAG	13	7	0	0	0	3	0	0	0	62.9091	CAGGAGAAACAACCCCCAAGCAG	..||.|||....||||||||..|	GTGGGGAAGGGGCCCCCAAGNRG	2.8	0.55	within protospacer	OT-164	n.d.	n.d.	n.d.	n.d.
chr11	17022392	chr11_17022292_17022492	chr11	17022381	17022403	-	0	NGG	AGG	12	8	0	0	0	6	0	0	0	55.2727	CTATACCAGAGACCCCCAAGAGG	.|.....||.|.||||||||..|	GTGGGGAAGGGGCCCCCAAGNRG	2.7619	0.380952	within protospacer	OT-165	n.d.	n.d.	n.d.	n.d.
chr14	81817887	chr14_81817787_81817987	chr14	81817870	81817892	+	0	NAG	AAG	13	7	0	0	0	4	0	0	0	57.1818	TGTGGTAAATGTCCCCCAAGAAG	...||.||..|.||||||||..|	GTGGGGAAGGGGCCCCCAAGNRG	2.73636	0.427273	within protospacer	OT-166	n.d.	n.d.	n.d.	n.d.
chr2	219287130	chr2_219287030_219287230	chr2	219287117	219287139	-	0	NGG	AGG	12	8	0	0	0	5	0	0	0	56.0909	GCCAGTTGTAGGCCCCCAAGAGG	|...|.....||||||||||..|	GTGGGGAAGGGGCCCCCAAGNRG	2.73636	0.427273	within protospacer	OT-167	n.d.	n.d.	n.d.	n.d.
chr1	153542585	chr1_153542485_153542685	chr1	153542577	153542599	+	0	NGG	AGG	13	7	0	0	0	3	0	1	0	61.4545	GAGGAAAGAGGACCCTCAAGAGG	|.||..|..||.|||.||||..|	GTGGGGAAGGGGCCCCCAAGNRG	2.70272	0.270032	within protospacer	OT-168	n.d.	n.d.	n.d.	n.d.
chr19	5707020	chr19_5706920_5707120	chr19	5707014	5707034	+	0	NotNRG	AGT	17	1	2	0	2	1	0	0	0	63.6364	GAGGGGAA--GGCCCCCAAGAGT	|.||||||--||||||||||...	GTGGGGAAGGGGCCCCCAAGNRG	2.68889	0.522222	within protospacer	OT-169	n.d.	n.d.	n.d.	n.d.
chr4	22147123	chr4_22147023_22147223	chr4	22147108	22147130	-	0	NGG	AGG	13	7	0	0	0	4	0	2	0	67.1818	AGGGGTCAGGGACCCCCTTGAGG	..|||..||||.|||||..|..|	GTGGGGAAGGGGCCCCCAAGNRG	2.64583	0.604167	within protospacer	OT-170	n.d.	n.d.	n.d.	n.d.
chr1	238645869	chr1_238645769_238645969	chr1	238645861	238645883	+	0	NGG	AGG	12	8	0	0	0	6	0	1	0	53.6364	AAAAAGGAAGGGCCTCCAAGAGG	.....|.|.|||||.|||||..|	GTGGGGAAGGGGCCCCCAAGNRG	2.64253	0.271493	within protospacer	OT-54	n.d.	n.d.	n.d.	n.d.
chr11	75581650	chr11_75581550_75581750	chr11	75581638	75581660	-	0	NGG	TGG	14	6	0	0	0	5	0	0	0	33.2727	CAAAAGAAGGAGCCCCCAAGTGG	.....|||||.|||||||||..|	GTGGGGAAGGGGCCCCCAAGNRG	2.61189	0.451049	within protospacer	OT-30	n.d.	n.d.	n.d.	n.d.
chr17	38715816	chr17_38715716_38715916	chr17	38715802	38715824	-	0	NGG	AGG	13	7	0	0	0	5	0	1	0	51.6364	AGGCTGGAAGGGCCCCCCAGAGG	..|..|.|.||||||||.||..|	GTGGGGAAGGGGCCCCCAAGNRG	2.58819	0.251201	within protospacer	OT-53	n.d.	n.d.	n.d.	n.d.
chr20	567456	chr20_567356_567556	chr20	567452	567474	+	0	NGG	AGG	16	4	0	0	0	2	0	1	0	41.5455	GTGGAGGAGAGGCCCCCAGGAGG	||||.|.||.||||||||.|..|	GTGGGGAAGGGGCCCCCAAGNRG	2.53929	0.239286	within protospacer	OT-74	n.d.	n.d.	n.d.	n.d.
chr17	75774219	chr17_75774119_75774319	chr17	75774212	75774233	+	0	NGG	-GG	14	6	0	0	0	4	0	0	0	43.9091	AGGGAGTAGGAGTCCCCAAG-GG	..||.|.|||.|.|||||||-.|	GTGGGGAAGGGGCCCCCAAGNRG	2.52172	0.255716	within protospacer	OT-171	n.d.	n.d.	n.d.	n.d.
chr19	13021798	chr19_13021698_13021898	chr19	13021795	13021815	+	0	NGG	TGG	16	2	2	0	2	1	0	0	0	64.2727	GTGAGGAAGGT--CCCCAAGTGG	|||.||||||.--|||||||..|	GTGGGGAAGGGGCCCCCAAGNRG	2.5	0.5	within protospacer	OT-172	n.d.	n.d.	n.d.	n.d.
chr20	36222085	chr20_36221985_36222185	chr20	36222068	36222088	+	0	NotNRG	A--	12	8	0	0	0	5	0	0	0	68.9091	TCAGATAAGAAACCCCCAAGA--	...|..|||...||||||||.--	GTGGGGAAGGGGCCCCCAAGNRG	2.47118	0.348371	within protospacer	OT-173	n.d.	n.d.	n.d.	n.d.
chr11	68373891	chr11_68373791_68373991	chr11	68373886	68373908	-	0	NAG	CAG	12	8	0	0	0	6	0	0	0	59.1818	ACTGCCCAAAGGCCCCCAAGCAG	...|...|..||||||||||..|	GTGGGGAAGGGGCCCCCAAGNRG	2.44286	0.514286	within protospacer	OT-174	n.d.	n.d.	n.d.	n.d.
chr17	36487035	chr17_36486935_36487135	chr17	36487031	36487052	-	0	NotNRG	AC-	12	8	0	0	0	4	0	0	0	69.7273	CAAGGGTCCACGCCCCCAAGAC-	...|||.....|||||||||..-	GTGGGGAAGGGGCCCCCAAGNRG	2.42014	0.440972	within protospacer	OT-175	n.d.	n.d.	n.d.	n.d.
chr11	68446910	chr11_68446810_68447010	chr11	68446902	68446924	-	0	NGG	AGG	13	7	0	0	0	3	0	1	0	54.9091	AAGAGGACAGAGCCACCAAGAGG	..|.|||..|.|||.|||||..|	GTGGGGAAGGGGCCCCCAAGNRG	2.41667	0.416667	within protospacer	OT-176	n.d.	n.d.	n.d.	n.d.
chr20	3682606	chr20_3682506_3682706	chr20	3682551	3682571	+	0	NotNRG	--G	13	7	0	0	0	5	0	0	0	60.3636	CTGCACTGGGTGCCCCCAAG--G	.||.....||.|||||||||--|	GTGGGGAAGGGGCCCCCAAGNRG	2.38636	0.522727	out of protospacer_target-strand edits	OT-177	n.d.	n.d.	n.d.	n.d.
chr21	36591166	chr21_36591066_36591266	chr21	36591153	36591175	+	0	NGG	AGG	12	8	0	0	0	5	0	1	0	62.6364	CAGGTTGAGAGCCACCCAAGAGG	..||...||.|.|.||||||..|	GTGGGGAAGGGGCCCCCAAGNRG	2.36364	0.454545	within protospacer	OT-178	n.d.	n.d.	n.d.	n.d.
chr1	96214003	chr1_96213903_96214103	chr1	96213998	96214020	+	0	NAG	GAG	15	5	0	0	0	3	0	0	0	41.7273	GAAGGAAGGTGGCCCCCAAGGAG	|..||.|.|.||||||||||..|	GTGGGGAAGGGGCCCCCAAGNRG	2.35093	0.36646	within protospacer	OT-179	n.d.	n.d.	n.d.	n.d.
chr3	114152269	chr3_114152169_114152369	chr3	114152254	114152276	-	0	NAG	GAG	14	6	0	0	0	2	0	0	0	63.3636	TTGGGGGAAGAATCCCCAAGGAG	.|||||.|.|...|||||||..|	GTGGGGAAGGGGCCCCCAAGNRG	2.325	0.3875	within protospacer	OT-180	n.d.	n.d.	n.d.	n.d.
chr20	5636131	chr20_5636031_5636231	chr20	5636119	5636141	-	0	NGG	AGG	13	7	0	0	0	2	0	0	0	61.4545	GTCCGGATCCAGACCCCAAGAGG	||..|||....|.|||||||..|	GTGGGGAAGGGGCCCCCAAGNRG	2.25397	0.373016	within protospacer	OT-134	n.d.	n.d.	n.d.	n.d.
chr20	62607716	chr20_62607616_62607816	chr20	62607702	62607722	-	0	NGG	AGG	15	3	2	0	2	2	0	0	0	65.4545	GCTGGGAATGG--CCCCAAGAGG	|..|||||.||--|||||||..|	GTGGGGAAGGGGCCCCCAAGNRG	2.25175	0.426573	within protospacer	OT-181	n.d.	n.d.	n.d.	n.d.
chr5	36071729	chr5_36071629_36071829	chr5	36071719	36071740	+	0	NotNRG	AA-	13	7	0	0	0	5	0	0	0	57.0909	ACTGGTGGGGAGCCCCCAAGAA-	...||...||.|||||||||..-	GTGGGGAAGGGGCCCCCAAGNRG	2.22727	0.431818	within protospacer	OT-182	n.d.	n.d.	n.d.	n.d.
chr3	34783029	chr3_34782929_34783129	chr3	34783014	34783036	-	0	NGG	AGG	16	4	0	0	0	3	0	1	0	26.8182	GGTAGGAAGGGGCTCCCAAGAGG	|...|||||||||.||||||..|	GTGGGGAAGGGGCCCCCAAGNRG	2.21795	0.397436	within protospacer	OT-160	n.d.	n.d.	n.d.	n.d.
chr15	84159355	chr15_84159255_84159455	chr15	84159350	84159372	-	0	NGG	AGG	13	7	0	0	0	5	0	0	0	45.0909	TCAAAGAAGGACCCCCCAAGAGG	.....|||||..||||||||..|	GTGGGGAAGGGGCCCCCAAGNRG	2.21154	0.442308	within protospacer	OT-23	n.d.	n.d.	n.d.	n.d.
chr19	13264172	chr19_13264072_13264272	chr19	13264155	13264177	+	0	NGG	AGG	11	9	0	0	0	6	0	0	0	61.3636	CATGACTCAGGCCCCCCAAGAGG	...|.....||.||||||||..|	GTGGGGAAGGGGCCCCCAAGNRG	2.16667	0.416667	within protospacer	OT-183	n.d.	n.d.	n.d.	n.d.
chr6	6818898	chr6_6818798_6818998	chr6	6818892	6818914	+	0	NGG	AGG	14	6	0	0	0	2	0	1	0	52.9091	TGGGGGAAGAATCTCCCAAGAGG	..|||||||...|.||||||..|	GTGGGGAAGGGGCCCCCAAGNRG	2.11905	0.380952	within protospacer	OT-184	n.d.	n.d.	n.d.	n.d.
chr12	69549864	chr12_69549764_69549964	chr12	69549905	69549927	-	0	NAG	GAG	13	7	0	0	0	3	0	1	0	68.6364	TTGTGAAAAAAGCCCACAAGGAG	.||.|.||...||||.||||..|	GTGGGGAAGGGGCCCCCAAGNRG	2.1044	0.478022	out of protospacer	OT-185	n.d.	n.d.	n.d.	n.d.
chr7	27276839	chr7_27276739_27276939	chr7	27276834	27276856	-	0	NotNRG	ATG	12	8	0	0	0	5	0	0	0	69.7273	TTGCTCCCAGAGCCCCCAAGATG	.||......|.|||||||||..|	GTGGGGAAGGGGCCCCCAAGNRG	2.04167	0.458333	within protospacer	OT-186	n.d.	n.d.	n.d.	n.d.
chr7	44763226	chr7_44763126_44763326	chr7	44763211	44763232	-	0	NotNRG	AT-	15	5	0	0	0	3	0	0	0	49	TTGAGTAAAGGGTCCCCAAGAT-	.||.|.||.|||.|||||||..-	GTGGGGAAGGGGCCCCCAAGNRG	1.95	0.4	within protospacer	OT-187	n.d.	n.d.	n.d.	n.d.
chr12	92116211	chr12_92116111_92116311	chr12	92116195	92116217	-	0	NGG	AGG	16	4	0	0	0	0	0	2	0	49.7273	GTGGGGAAAGGGTTTCCAAGAGG	||||||||.|||...|||||..|	GTGGGGAAGGGGCCCCCAAGNRG	1.94167	0.508333	within protospacer	OT-188	n.d.	n.d.	n.d.	n.d.
chr2	109482582	chr2_109482482_109482682	chr2	109482574	109482596	+	0	NGG	AGG	12	8	0	0	0	3	0	1	0	70	CCGGGGCCATGACCCCTAAGAGG	..||||....|.||||.|||..|	GTGGGGAAGGGGCCCCCAAGNRG	1.93636	0.427273	within protospacer	OT-189	n.d.	n.d.	n.d.	n.d.
chr4	83064989	chr4_83064889_83065089	chr4	83064975	83064997	-	0	NGG	AGG	13	7	0	0	0	4	0	0	0	58.1818	GAGGTAGAAGGATCCCCAAGAGG	|.||...|.||..|||||||..|	GTGGGGAAGGGGCCCCCAAGNRG	1.87963	0.287037	within protospacer	OT-190	n.d.	n.d.	n.d.	n.d.
chr19	2728944	chr19_2728844_2729044	chr19	2728927	2728949	+	0	NAG	GAG	13	7	0	0	0	5	0	0	0	54.7273	CAGTAAAAGAGACCCCCAAGGAG	..|...|||.|.||||||||..|	GTGGGGAAGGGGCCCCCAAGNRG	1.8544	0.370879	within protospacer	OT-191	n.d.	n.d.	n.d.	n.d.
chr9	133982412	chr9_133982312_133982512	chr9	133982461	133982483	+	0	NGG	AGG	15	5	0	0	0	3	0	0	0	39.4545	GCAGGGCAGGAGGCCCCAAGAGG	|..|||.|||.|.|||||||..|	GTGGGGAAGGGGCCCCCAAGNRG	1.82069	0.303448	out of protospacer	OT-111	n.d.	n.d.	n.d.	n.d.
chr1	17181960	chr1_17181860_17182060	chr1	17181950	17181971	-	0	NGG	-GG	12	8	0	0	0	6	0	0	0	53.6364	CTCTCTTGGGGTCCCCCAAG-GG	.|......|||.||||||||-.|	GTGGGGAAGGGGCCCCCAAGNRG	1.80952	0.452381	target-strand edits	OT-192	n.d.	n.d.	n.d.	n.d.
chr5	116615240	chr5_116615140_116615340	chr5	116615317	116615339	-	0	NGG	AGG	11	9	0	0	0	5	0	1	0	66.2727	AGCAGCATGAAGCACCCAAGAGG	....|.|.|..||.||||||..|	GTGGGGAAGGGGCCCCCAAGNRG	1.79798	0.414141	out of protospacer	OT-193	n.d.	n.d.	n.d.	n.d.
chr17	77848152	chr17_77848052_77848252	chr17	77848141	77848163	-	0	NAG	AAG	14	6	0	0	0	5	0	0	0	48.6364	ATGCAACAGGGACCCCCAAGAAG	.||....||||.||||||||..|	GTGGGGAAGGGGCCCCCAAGNRG	1.78125	0.40625	within protospacer	OT-194	n.d.	n.d.	n.d.	n.d.
chr21	45698225	chr21_45698125_45698325	chr21	45698211	45698233	-	0	NGG	AGG	14	6	0	0	0	3	0	0	0	49.6364	GAAGGGGAAGGAGCCCCAAGAGG	|..|||.|.||..|||||||..|	GTGGGGAAGGGGCCCCCAAGNRG	1.74811	0.24053	within protospacer	OT-156	n.d.	n.d.	n.d.	n.d.
chrX	150037440	chrX_150037340_150037540	chrX	150037429	150037451	-	0	NAG	AAG	12	8	0	0	0	6	0	0	0	58.3636	AAACAAAAAGGACCCCCAAGAAG	......||.||.||||||||..|	GTGGGGAAGGGGCCCCCAAGNRG	1.73571	0.364286	within protospacer	OT-105	n.d.	n.d.	n.d.	n.d.
chr11	46388665	chr11_46388565_46388765	chr11	46388652	46388673	-	0	NotNRG	A-G	13	7	0	0	0	4	0	0	0	65.2727	GGGTTGTCAGGGACCCCAAGA-G	|.|..|...|||.|||||||.-|	GTGGGGAAGGGGCCCCCAAGNRG	1.68452	0.422619	within protospacer	OT-195	n.d.	n.d.	n.d.	n.d.
chr8	143184473	chr8_143184373_143184573	chr8	143184457	143184479	-	0	NGG	AGG	13	7	0	0	0	4	0	0	0	52.4545	GGGAATAGTGGGTCCCCAAGAGG	|.|...|..|||.|||||||..|	GTGGGGAAGGGGCCCCCAAGNRG	1.66046	0.271222	within protospacer	OT-196	n.d.	n.d.	n.d.	n.d.
chr19	11102917	chr19_11102817_11103017	chr19	11102904	11102924	-	0	NotNRG	A--	14	6	0	0	0	4	0	0	0	53.4545	GCTTGGTATGAGCCCCCAAGA--	|...||.|.|.|||||||||.--	GTGGGGAAGGGGCCCCCAAGNRG	1.63889	0.472222	within protospacer	OT-197	n.d.	n.d.	n.d.	n.d.
chr6	34136631	chr6_34136531_34136731	chr6	34136625	34136647	+	0	NGG	AGG	15	5	0	0	0	2	0	1	0	43.5455	GGGGGAAGGAGGCCTCCAAGAGG	|.|||.|.|.||||.|||||..|	GTGGGGAAGGGGCCCCCAAGNRG	1.61667	0.316667	within protospacer	OT-198	n.d.	n.d.	n.d.	n.d.
chr2	23614888	chr2_23614788_23614988	chr2	23614871	23614891	+	0	NotNRG	A--	14	6	0	0	0	2	0	0	0	65.7273	GTGGGCTGTAAGCCCCCAAGA--	|||||......|||||||||.--	GTGGGGAAGGGGCCCCCAAGNRG	1.59615	0.365385	within protospacer	OT-199	n.d.	n.d.	n.d.	n.d.
chr1	22230415	chr1_22230315_22230515	chr1	22230410	22230432	+	0	NGG	AGG	14	6	0	0	0	3	0	2	0	52.9091	AAGGGAAAGAGGCCAACAAGAGG	..|||.|||.||||..||||..|	GTGGGGAAGGGGCCCCCAAGNRG	1.59615	0.365385	within protospacer	OT-200	n.d.	n.d.	n.d.	n.d.
chr11	2826736	chr11_2826636_2826836	chr11	2826722	2826743	-	0	NotNRG	ACG	16	3	1	0	1	3	0	0	0	51.8182	GCAGGGCAGGGG-CCCCAAGACG	|..|||.|||||-|||||||..|	GTGGGGAAGGGGCCCCCAAGNRG	1.53333	0.3	within protospacer	OT-201	n.d.	n.d.	n.d.	n.d.
chr21	26071926	chr21_26071826_26072026	chr21	26071909	26071931	-	0	NotNRG	AGA	13	7	0	0	0	4	0	1	0	68.5455	TGGGGAGGGGGTCCCTCAAGAGA	..|||...|||.|||.||||...	GTGGGGAAGGGGCCCCCAAGNRG	1.5	0.416667	within protospacer	OT-202	n.d.	n.d.	n.d.	n.d.
chr20	62793542	chr20_62793442_62793642	chr20	62793525	62793547	+	0	NotNRG	GGA	13	7	0	0	0	5	0	0	0	57.0909	AGGCACAGGGGACCCCCAAGGGA	..|...|.|||.||||||||...	GTGGGGAAGGGGCCCCCAAGNRG	1.5	0.5	within protospacer	OT-203	n.d.	n.d.	n.d.	n.d.
chr12	53952555	chr12_53952455_53952655	chr12	53952545	53952567	-	0	NGG	AGG	12	8	0	0	0	5	0	0	0	53.6364	CCTAGAAGAGGGACCCCAAGAGG	....|.|..|||.|||||||..|	GTGGGGAAGGGGCCCCCAAGNRG	1.48901	0.401099	within protospacer	OT-88	n.d.	n.d.	n.d.	n.d.
chr20	31834572	chr20_31834472_31834672	chr20	31834547	31834569	-	0	NGG	TGG	12	8	0	0	0	5	0	1	0	60.1818	CCCAAGATGGGGGCCCCGAGTGG	.....||.||||.||||.||..|	GTGGGGAAGGGGCCCCCAAGNRG	1.46429	0.392857	out of protospacer	OT-204	n.d.	n.d.	n.d.	n.d.
chr8	42384639	chr8_42384539_42384739	chr8	42384635	42384656	-	0	NotNRG	A-G	15	5	0	0	0	3	0	0	0	49	GCTGGGTAAGGCCCCCCAAGA-G	|..|||.|.||.||||||||.-|	GTGGGGAAGGGGCCCCCAAGNRG	1.46154	0.317308	within protospacer	OT-205	n.d.	n.d.	n.d.	n.d.
chr6	100448724	chr6_100448624_100448824	chr6	100448714	100448736	+	0	NGG	AGG	12	8	0	0	0	5	0	0	0	64.2727	AGGTAGGAAGAGCCCCCAAAAGG	..|..|.|.|.||||||||...|	GTGGGGAAGGGGCCCCCAAGNRG	1.45139	0.409722	within protospacer	OT-138	n.d.	n.d.	n.d.	n.d.
chr19	55438284	chr19_55438184_55438384	chr19	55438277	55438299	+	0	NGG	AGG	17	3	0	0	0	1	0	0	0	25.6364	CTGGGGAAGAGGGCCCCAAGAGG	.||||||||.||.|||||||..|	GTGGGGAAGGGGCCCCCAAGNRG	1.44286	0.414286	within protospacer	OT-206	n.d.	n.d.	n.d.	n.d.
chr19	39436452	chr19_39436352_39436552	chr19	39436438	39436460	-	0	NAG	GAG	13	7	0	0	0	3	0	0	0	61.2727	TCTGGGAGAGGATCCCCAAGGAG	...||||..||..|||||||..|	GTGGGGAAGGGGCCCCCAAGNRG	1.36667	0.3	within protospacer	OT-207	n.d.	n.d.	n.d.	n.d.
chr9	104913684	chr9_104913584_104913784	chr9	104913679	104913701	-	0	NGG	AGG	14	6	0	0	0	3	0	0	0	46.3636	GAGTGGTGAGGACCCCCAAGAGG	|.|.||...||.||||||||..|	GTGGGGAAGGGGCCCCCAAGNRG	1.3625	0.3875	within protospacer	OT-63	n.d.	n.d.	n.d.	n.d.
chr12	54561531	chr12_54561431_54561631	chr12	54561517	54561539	-	0	NGG	AGG	13	7	0	0	0	5	0	0	0	46.7273	GGAGCCCCAGGGCCCCCAAGAGG	|..|.....|||||||||||..|	GTGGGGAAGGGGCCCCCAAGNRG	1.34286	0.328571	within protospacer	OT-208	n.d.	n.d.	n.d.	n.d.
chr3	50461868	chr3_50461768_50461968	chr3	50461862	50461884	+	0	NGG	AGG	13	7	0	0	0	1	0	0	0	67.1818	GAGGGGACTCCAACCCCAAGAGG	|.|||||......|||||||..|	GTGGGGAAGGGGCCCCCAAGNRG	1.30195	0.314935	within protospacer	OT-209	n.d.	n.d.	n.d.	n.d.
chr16	296452	chr16_296352_296552	chr16	296437	296459	-	0	NGG	AGG	15	5	0	0	0	3	0	2	0	50.9091	GAGGGCCAGGGGCCCCACAGAGG	|.|||..|||||||||..||..|	GTGGGGAAGGGGCCCCCAAGNRG	1.2987	0.324675	within protospacer	OT-210	n.d.	n.d.	n.d.	n.d.
chr19	19563272	chr19_19563172_19563372	chr19	19563219	19563242	-	0	NGG	AGG	16	4	1	1	0	1	0	1	1	68.8182	GAGGGGAAGGGCACCTCCTAGAGG	|.|||||||||..||-||.||..|	GTGGGGAAGGGGCCC-CCAAGNRG	1.2688	0.265038	out of protospacer	OT-211	n.d.	n.d.	n.d.	n.d.
chr8	90532412	chr8_90532312_90532512	chr8	90532395	90532417	-	0	NGG	AGG	15	5	0	0	0	3	0	0	0	37.8182	GCTGGAAAGAGGTCCCCAAGAGG	|..||.|||.||.|||||||..|	GTGGGGAAGGGGCCCCCAAGNRG	1.26786	0.303571	within protospacer	OT-212	n.d.	n.d.	n.d.	n.d.
chr1	39897776	chr1_39897676_39897876	chr1	39897761	39897783	-	0	NAG	AAG	14	6	0	0	0	5	0	0	0	47.8182	TTCAGAGAGGGGTCCCCAAGAAG	.|..|..|||||.|||||||..|	GTGGGGAAGGGGCCCCCAAGNRG	1.22727	0.348485	within protospacer	OT-213	n.d.	n.d.	n.d.	n.d.
chr1	208630889	chr1_208630789_208630989	chr1	208630872	208630893	+	0	NotNRG	A-G	13	7	0	0	0	3	0	0	0	65.2727	CATGGGAACTTCCCCCCAAGA-G	...|||||....||||||||.-|	GTGGGGAAGGGGCCCCCAAGNRG	1.21429	0.357143	within protospacer	OT-214	n.d.	n.d.	n.d.	n.d.
chr6	34243129	chr6_34243029_34243229	chr6	34243120	34243141	-	0	NotNRG	A-G	12	8	0	0	0	6	0	0	0	68.9091	AGGCTCCAGGGAACCCCAAGA-G	..|....||||..|||||||.-|	GTGGGGAAGGGGCCCCCAAGNRG	1.11667	0.316667	within protospacer	OT-215	n.d.	n.d.	n.d.	n.d.
chr9	137225622	chr9_137225522_137225722	chr9	137225615	137225636	+	0	NotNRG	A-G	14	6	0	0	0	4	0	0	0	56.7273	CTGGACCATGGACCCCCAAGA-G	.|||...|.||.||||||||.-|	GTGGGGAAGGGGCCCCCAAGNRG	1.09559	0.242647	within protospacer	OT-216	n.d.	n.d.	n.d.	n.d.
chr17	7388913	chr17_7388813_7389013	chr17	7388899	7388922	-	0	NotNRG	AGA	15	5	1	1	0	3	0	0	0	69.7273	CAGGAGAGGAGGGACCCCAAGAGA	..||.||.|-|||.|||||||...	GTGGGGAAG-GGGCCCCCAAGNRG	1.09286	0.364286	within protospacer	OT-217	n.d.	n.d.	n.d.	n.d.
chr19	6110669	chr19_6110569_6110769	chr19	6110652	6110674	+	0	NGG	AGG	14	6	0	0	0	5	0	0	0	35.7273	GCCTCCAACGGGCCCCCAAGAGG	|.....||.|||||||||||..|	GTGGGGAAGGGGCCCCCAAGNRG	1.0625	0.354167	within protospacer	OT-218	n.d.	n.d.	n.d.	n.d.
chr4	109822415	chr4_109822315_109822515	chr4	109822404	109822426	+	0	NGG	AGG	14	6	0	0	0	3	0	1	0	49.6364	GGTGAGAAAGGACCTCCAAGAGG	|..|.|||.||.||.|||||..|	GTGGGGAAGGGGCCCCCAAGNRG	1.03333	0.3	within protospacer	OT-142	n.d.	n.d.	n.d.	n.d.
chr11	68446916	chr11_68446816_68447016	chr11	68446902	68446924	-	0	NGG	AGG	13	7	0	0	0	3	0	1	0	54.9091	AAGAGGACAGAGCCACCAAGAGG	..|.|||..|.|||.|||||..|	GTGGGGAAGGGGCCCCCAAGNRG	1.01587	0.246032	within protospacer	OT-176	n.d.	n.d.	n.d.	n.d.
chr17	1712482	chr17_1712382_1712582	chr17	1712472	1712494	-	0	NGG	AGG	12	8	0	0	0	4	0	0	0	62.6364	AAGGCCAGGAGCACCCCAAGAGG	..||..|.|.|..|||||||..|	GTGGGGAAGGGGCCCCCAAGNRG	1.00405	0.246964	within protospacer	OT-219	n.d.	n.d.	n.d.	n.d.
chr17	33841677	chr17_33841577_33841777	chr17	33841672	33841693	+	0	NotNRG	A-G	14	6	0	0	0	4	0	0	0	54.2727	CAGGGACAGAAGCCCCCAAGA-G	..|||..||..|||||||||.-|	GTGGGGAAGGGGCCCCCAAGNRG	0.942424	0.269697	within protospacer	OT-220	n.d.	n.d.	n.d.	n.d.
chr12	6691721	chr12_6691621_6691821	chr12	6691687	6691709	-	0	NotNRG	CAC	13	7	0	0	0	2	0	2	0	82.4545	GGAGGGAGGGATCTCCCAGGCAC	|..||||.||..|.||||.|...	GTGGGGAAGGGGCCCCCAAGNRG	30.8282	0.626397	out of protospacer	OT-221	n.d.	n.d.	n.d.	n.d.
chr10	73630580	chr10_73630480_73630680	chr10	73630575	73630597	-	0	NAG	TAG	9	11	0	0	0	7	0	0	0	84.8182	TCCCACTTCAGACCCCCAAGTAG	..........|.||||||||..|	GTGGGGAAGGGGCCCCCAAGNRG	25.1056	0.863354	within protospacer	OT-222	n.d.	n.d.	n.d.	n.d.
chr11	115761794	chr11_115761694_115761894	chr11	115761778	115761800	-	0	NAG	GAG	14	6	0	0	0	2	0	3	0	73.1818	GGTGGGAAAGGGCCCAAGAGGAG	|..|||||.||||||...||..|	GTGGGGAAGGGGCCCCCAAGNRG	21.1478	0.594438	within protospacer	OT-223	n.d.	n.d.	n.d.	n.d.
chr6	148684847	chr6_148684747_148684947	chr6	148684835	148684859	+	0	NGG	AGG	14	6	2	2	0	4	0	1	0	92.7273	ATGCATATGGGGAACCCTCAAGAGG	.||...|.||||--|||.||||..|	GTGGGGAAGGGG--CCCCCAAGNRG	20.3476	0.403346	within protospacer	OT-224	n.d.	n.d.	n.d.	n.d.
chr2	226023546	chr2_226023446_226023646	chr2	226023531	226023551	+	0	NAG	AAG	14	4	2	0	2	2	2	0	0	84.4545	ATAGGG--GTCGCCCCCAAGAAG	.|.|||--|..|||||||||..|	GTGGGGAAGGGGCCCCCAAGNRG	17.9261	0.815341	within protospacer	OT-225	n.d.	n.d.	n.d.	n.d.
chr10	106708633	chr10_106708533_106708733	chr10	106708628	106708650	-	0	NotNRG	AGA	10	10	0	0	0	5	0	0	0	88.4545	CCAGGTTTTTCACCCCCAAGAGA	...||.......||||||||...	GTGGGGAAGGGGCCCCCAAGNRG	15.8905	0.801217	within protospacer	OT-226	n.d.	n.d.	n.d.	n.d.
chr14	95487552	chr14_95487452_95487652	chr14	95487547	95487569	-	0	NAG	AAG	10	10	0	0	0	5	0	0	0	84.4545	TTACCAATTATACCCCCAAGAAG	.|....|.....||||||||..|	GTGGGGAAGGGGCCCCCAAGNRG	15.508	0.851259	within protospacer	OT-227	n.d.	n.d.	n.d.	n.d.
chr21	33078231	chr21_33078131_33078331	chr21	33078226	33078248	-	0	NAG	GAG	9	11	0	0	0	6	0	0	0	88.0909	TGCCTCATTTAACCCCCAAGGAG	......|.....||||||||..|	GTGGGGAAGGGGCCCCCAAGNRG	15.0805	0.633127	within protospacer	OT-228	n.d.	n.d.	n.d.	n.d.
chr7	143880755	chr7_143880655_143880855	chr7	143880744	143880766	-	0	NAG	GAG	13	7	0	0	0	4	0	1	0	77.6364	GAGTTCAAGGGACCCCCATAGAG	|.|...|||||.||||||....|	GTGGGGAAGGGGCCCCCAAGNRG	13.9231	0.682692	within protospacer	OT-229	n.d.	n.d.	n.d.	n.d.
chr11	65976519	chr11_65976419_65976619	chr11	65976441	65976463	+	0	NGG	CGG	12	8	0	0	0	3	0	2	0	73.2727	AGGAGGATGAGGATCCCGAGCGG	..|.|||.|.||..|||.||..|	GTGGGGAAGGGGCCCCCAAGNRG	13.7133	0.806667	out of protospacer_target-strand edits	OT-230	n.d.	n.d.	n.d.	n.d.
chr17	2732344	chr17_2732244_2732444	chr17	2732294	2732315	-	0	NGG	AGG	12	7	1	0	1	2	0	3	1	96.9091	AAGGGGAAGGAGATTA-AAGAGG	..||||||||.|....-|||..|	GTGGGGAAGGGGCCCCCAAGNRG	13.1186	0.753205	out of protospacer	OT-231	n.d.	n.d.	n.d.	n.d.
chr1	111977121	chr1_111977021_111977221	chr1	111977104	111977126	+	0	NAG	TAG	11	9	0	0	0	4	0	0	0	80	GGCAGGGGCCCACCCCCAAGTAG	|...||......||||||||..|	GTGGGGAAGGGGCCCCCAAGNRG	12.6434	0.549787	within protospacer	OT-232	n.d.	n.d.	n.d.	n.d.
chr22	37375635	chr22_37375535_37375735	chr22	37375646	37375668	+	0	NotNRG	CAA	12	8	0	0	0	5	0	1	0	73.8182	CCCAGCACGGGGGCCCCAGGCAA	....|.|.||||.|||||.|...	GTGGGGAAGGGGCCCCCAAGNRG	12.526	0.824675	out of protospacer_target-strand edits	OT-233	n.d.	n.d.	n.d.	n.d.
chr6	148684848	chr6_148684748_148684948	chr6	148684835	148684859	+	0	NGG	AGG	14	6	2	2	0	4	0	1	0	92.7273	ATGCATATGGGGAACCCTCAAGAGG	.||...|.||||--|||.||||..|	GTGGGGAAGGGG--CCCCCAAGNRG	12.4816	0.323684	within protospacer	OT-224	n.d.	n.d.	n.d.	n.d.
chr4	42933879	chr4_42933779_42933979	chr4	42933862	42933884	+	0	NAG	AAG	12	8	0	0	0	4	0	0	0	74.7273	GTAAGACACTCACCCCCAAGAAG	||..|..|....||||||||..|	GTGGGGAAGGGGCCCCCAAGNRG	12.4022	0.828889	within protospacer	OT-234	n.d.	n.d.	n.d.	n.d.
chr1	28944983	chr1_28944883_28945083	chr1	28944978	28945000	-	0	NAG	TAG	9	11	0	0	0	7	0	0	0	84.8182	TCCCACCTCAGACCCCCAAGTAG	..........|.||||||||..|	GTGGGGAAGGGGCCCCCAAGNRG	11.9161	0.526583	within protospacer	OT-235	n.d.	n.d.	n.d.	n.d.
chr7	993796	chr7_993696_993896	chr7	993792	993813	-	0	NotNRG	A-G	9	11	0	0	0	7	0	0	0	88	CCTCCCTCCAAGCCCCCAAGA-G	...........|||||||||.-|	GTGGGGAAGGGGCCCCCAAGNRG	11.8004	0.87605	within protospacer	OT-236	n.d.	n.d.	n.d.	n.d.
chr3	37807066	chr3_37806966_37807166	chr3	37807049	37807071	+	0	NAG	GAG	9	11	0	0	0	7	0	0	0	84	CCCCCTCCCTTGCCCCCAAGGAG	...........|||||||||..|	GTGGGGAAGGGGCCCCCAAGNRG	11.2531	0.749373	within protospacer	OT-237	n.d.	n.d.	n.d.	n.d.
chr5	166935505	chr5_166935405_166935605	chr5	166935500	166935522	-	0	NAG	AAG	11	9	0	0	0	6	0	0	0	71.8182	CGAGACCACGCACCCCCAAGAAG	...|...|.|..||||||||..|	GTGGGGAAGGGGCCCCCAAGNRG	10.891	0.660256	within protospacer	OT-238	n.d.	n.d.	n.d.	n.d.
chr15	89420755	chr15_89420655_89420855	chr15	89420748	89420770	+	0	NGG	AGG	11	9	0	0	0	5	0	1	0	71.1818	CACAGGGAAGGAAACCCAAGAGG	....||.|.||...||||||..|	GTGGGGAAGGGGCCCCCAAGNRG	10.6185	0.472795	within protospacer	OT-239	n.d.	n.d.	n.d.	n.d.
chr2	234840543	chr2_234840443_234840643	chr2	234840538	234840560	-	0	NAG	AAG	10	10	0	0	0	5	0	0	0	87.7273	GCAGTCCCCACTCCCCCAAGAAG	|..|........||||||||..|	GTGGGGAAGGGGCCCCCAAGNRG	10.3326	0.819565	within protospacer	OT-240	n.d.	n.d.	n.d.	n.d.
chr8	144323433	chr8_144323333_144323533	chr8	144323424	144323446	+	0	NGG	AGG	10	10	0	0	0	7	0	1	0	74	ACCCCTCACAGGCCCCCATGAGG	.......|..||||||||.|..|	GTGGGGAAGGGGCCCCCAAGNRG	10.2802	0.664835	within protospacer	OT-241	n.d.	n.d.	n.d.	n.d.
chr16	26492131	chr16_26492031_26492231	chr16	26492119	26492138	-	0	NGG	AGG	14	3	3	0	3	1	0	0	0	99.2727	GTGGGGTACA---CCCCAAGAGG	||||||.|..---|||||||..|	GTGGGGAAGGGGCCCCCAAGNRG	10.1291	0.743636	within protospacer	OT-242	n.d.	n.d.	n.d.	n.d.
chrX	15440845	chrX_15440745_15440945	chrX	15440828	15440850	+	0	NotNRG	AGA	10	10	0	0	0	5	0	0	0	92.5455	GAGAAATGTCTCCCCCCAAGAGA	|.|.........||||||||...	GTGGGGAAGGGGCCCCCAAGNRG	9.21062	0.727106	within protospacer	OT-243	n.d.	n.d.	n.d.	n.d.
chr21	16237758	chr21_16237658_16237858	chr21	16237753	16237775	-	0	NAG	TAG	9	11	0	0	0	6	0	0	0	92.1818	TTCCCCTTCCCACCCCCAAGTAG	.|..........||||||||..|	GTGGGGAAGGGGCCCCCAAGNRG	8.7619	0.619048	within protospacer	OT-244	n.d.	n.d.	n.d.	n.d.
chr22	45515213	chr22_45515113_45515313	chr22	45515199	45515219	-	0	NGG	AGG	15	3	2	0	2	1	0	0	0	71.1818	ATGGGGAGGGGA--CCCAAGAGG	.||||||.|||.--||||||..|	GTGGGGAAGGGGCCCCCAAGNRG	8.53095	0.502381	within protospacer	OT-245	n.d.	n.d.	n.d.	n.d.
chr5	74389114	chr5_74389014_74389214	chr5	74389109	74389131	-	0	NAG	AAG	11	9	0	0	0	6	0	0	0	70.1818	AAAAGACAAAGTCCCCCAAGAAG	....|..|..|.||||||||..|	GTGGGGAAGGGGCCCCCAAGNRG	8.21667	0.866667	within protospacer	OT-246	n.d.	n.d.	n.d.	n.d.
chr11	107915327	chr11_107915227_107915427	chr11	107915310	107915332	+	0	NAG	TAG	9	11	0	0	0	7	0	0	0	84.8182	TCCCACCTCAGACCCCCAAGTAG	..........|.||||||||..|	GTGGGGAAGGGGCCCCCAAGNRG	8.16722	0.638796	within protospacer	OT-247	n.d.	n.d.	n.d.	n.d.
chr1	54766669	chr1_54766569_54766769	chr1	54766663	54766685	-	0	NGG	AGG	10	10	0	0	0	5	0	1	0	83.8182	TTTGCCCCCTGCCCCCAAAGAGG	.|.|......|.||||.|||..|	GTGGGGAAGGGGCCCCCAAGNRG	8.05481	0.635027	within protospacer	OT-248	n.d.	n.d.	n.d.	n.d.
chr18	56190512	chr18_56190412_56190612	chr18	56190495	56190517	+	0	NGG	AGG	9	11	0	0	0	6	0	0	0	82.5455	CATGCCCCACCACCCCCAAGAGG	...|........||||||||..|	GTGGGGAAGGGGCCCCCAAGNRG	7.36471	0.811765	within protospacer	OT-249	n.d.	n.d.	n.d.	n.d.
chr5	171856510	chr5_171856410_171856610	chr5	171856504	171856526	-	0	NGG	AGG	10	10	0	0	0	6	0	1	0	77.2727	CCCAAGTACTGCCCCCAAAGAGG	.....|.|..|.||||.|||..|	GTGGGGAAGGGGCCCCCAAGNRG	7.19444	0.638889	within protospacer	OT-250	n.d.	n.d.	n.d.	n.d.
chr13	25181052	chr13_25180952_25181152	chr13	25181035	25181057	+	0	NAG	AAG	11	9	0	0	0	5	0	0	0	72.6364	TGACTGAAATTCCCCCCAAGAAG	.....|||....||||||||..|	GTGGGGAAGGGGCCCCCAAGNRG	7.175	0.7625	within protospacer	OT-251	n.d.	n.d.	n.d.	n.d.
chr3	179495369	chr3_179495269_179495469	chr3	179495364	179495386	-	0	NAG	TAG	9	11	0	0	0	7	0	0	0	84.8182	ACCCACCTCAGCCCCCCAAGTAG	..........|.||||||||..|	GTGGGGAAGGGGCCCCCAAGNRG	6.91364	0.640909	within protospacer	OT-252	n.d.	n.d.	n.d.	n.d.
chr19	3636699	chr19_3636599_3636799	chr19	3636685	3636705	-	0	NGG	AGG	14	4	2	0	2	2	1	0	0	79.7273	CTGTGGA--GTGACCCCAAGAGG	.||.|||--|.|.|||||||..|	GTGGGGAAGGGGCCCCCAAGNRG	6.89286	0.654762	within protospacer	OT-253	n.d.	n.d.	n.d.	n.d.
chr2	111383049	chr2_111382949_111383149	chr2	111383044	111383066	-	0	NAG	GAG	10	10	0	0	0	6	0	0	0	77.9091	TGTAATACTGCACCCCCAAGGAG	......|..|..||||||||..|	GTGGGGAAGGGGCCCCCAAGNRG	6.88182	0.809091	within protospacer	OT-254	n.d.	n.d.	n.d.	n.d.
chr16	14644871	chr16_14644771_14644971	chr16	14644851	14644873	-	0	NotNRG	TGT	12	8	0	0	0	4	0	1	0	73.8182	CCAAGGAGGTGGGCTCCAAGTGT	....|||.|.||.|.|||||...	GTGGGGAAGGGGCCCCCAAGNRG	6.7972	0.755245	within protospacer	OT-255	n.d.	n.d.	n.d.	n.d.
chr4	145955909	chr4_145955809_145956009	chr4	145955904	145955926	-	0	NAG	AAG	9	11	0	0	0	7	0	0	0	84	ACCATCTCCTTGCCCCCAAGAAG	...........|||||||||..|	GTGGGGAAGGGGCCCCCAAGNRG	6.77778	0.777778	within protospacer	OT-256	n.d.	n.d.	n.d.	n.d.
chr12	96162686	chr12_96162586_96162786	chr12	96162681	96162703	-	0	NAG	AAG	11	9	0	0	0	5	0	0	0	75.9091	GGTGCTTGTAAGCCCCCAAGAAG	|..|.......|||||||||..|	GTGGGGAAGGGGCCCCCAAGNRG	6.69683	0.660633	within protospacer	OT-257	n.d.	n.d.	n.d.	n.d.
[truncated: 105 more rows]

## Sheet: 293T.ABE8e.V3_Selict-seq
Supplementary Table 2. Selict-seq captured editing sites
[truncated: 42 more rows]

[truncated: 6 more sheets: MCF-7.ABE8e.EMX1_Selict-seq, MCF-7.ABE8e.RNF2_Selict-seq, 293T.ABE7.10.EMX1_Selict-seq, 293T.ABE7.10.HBG_Selict-seq, 293T.ABE7.10.RNF2_Selict-seq, 293T.ABE7.10.VEGFA3_Selict-seq]
